# Supplementary material for: Genetic dissection of morphological variation between cauliflower and a rapid cycling Brassica oleracea line
Source: G3 (Bethesda). 2023 Aug 28;13(11):jkad163. doi: 10.1093/g3journal/jkad163 (PMC10627287; doi:10.1093/g3journal/jkad163)
Supplement: jkad163_Supplementary_Data [file jkad163_supplementary_data.xlsx]

## Sheet: S1
Table S1. BC4F1 genotypes, 91 BC4F1 individuals genotyped by 908 informative SNPs.
		Line:	109	159	7	19	23	153	50	76	80	141	2	142	14	1	10	58	102	62	120	135	66	44	98	35	84	59	32	33	3	11	99	143	56	112	90	116	152	157	95	146	22	71	31	87	9	6	68
SNP address:	Chr	nt in assembly
S1_69083	1	69083	H	H	A	A	N	A	A	N	A	N	N	A	A	A	A	A	A	N	A	A	A	N	A	N	A	A	A	A	A	A	N	A	A	A	N	A	A	A	N	A	A	N	A	A	A	A	A
S1_128905	1	128905	H	H	H	H	H	H	A	A	A	N	A	A	A	A	A	A	A	A	A	A	A	A	A	A	A	A	A	N	A	A	A	A	A	A	A	A	A	A	A	A	A	A	A	A	A	A	A
S1_137889	1	137889	H	H	H	H	H	H	A	A	A	N	A	A	N	A	N	A	N	A	A	A	A	N	N	N	A	N	A	A	A	A	N	A	A	N	A	A	A	A	A	A	A	A	N	N	N	A	A
S1_195294	1	195294	H	H	H	H	H	H	N	A	A	A	N	A	A	A	N	A	A	A	A	A	N	A	A	A	A	A	A	A	A	A	A	A	N	A	A	N	A	A	A	N	A	A	A	A	A	A	A
S1_316325	1	316325	H	H	H	H	H	H	A	A	A	N	A	A	A	A	A	A	N	A	A	A	A	A	A	A	A	A	A	A	A	A	A	A	A	A	N	A	A	A	A	A	A	A	N	A	A	A	A
S1_527639	1	527639	H	H	H	H	H	H	A	A	A	N	A	A	N	N	N	A	A	A	A	N	N	N	A	A	A	A	A	A	A	N	A	A	N	N	N	N	A	N	A	N	A	N	A	N	N	A	N
S1_550022	1	550022	H	H	H	H	H	H	A	A	A	A	A	N	A	A	N	A	N	A	A	N	A	A	N	A	N	N	A	A	N	A	N	A	A	N	N	N	N	N	A	N	A	N	A	A	N	A	N
S1_586252	1	586252	H	H	H	H	H	H	N	A	A	N	A	N	A	N	N	N	N	A	A	N	A	N	N	N	N	N	A	A	N	A	N	A	N	N	N	N	N	N	N	A	A	N	A	N	N	A	N
S1_660649	1	660649	H	H	H	H	H	H	A	A	A	N	N	N	A	N	N	A	N	A	A	N	A	N	N	N	N	N	A	N	N	A	N	N	N	A	A	N	N	N	N	A	N	N	N	A	N	A	N
S1_1024102	1	1024102	H	A	H	H	H	H	A	A	A	N	A	A	A	A	A	A	A	A	A	A	A	A	A	A	A	A	A	A	A	A	A	A	A	A	A	A	A	N	A	A	A	A	A	A	A	A	A
S1_1024446	1	1024446	H	A	H	H	H	H	A	A	A	N	A	N	A	A	A	A	A	A	A	N	A	A	A	A	A	A	A	A	A	A	A	A	A	A	A	A	A	A	A	A	A	A	A	A	A	A	A
S1_1057995	1	1057995	H	A	H	H	H	H	A	A	A	N	A	N	N	N	A	A	A	N	N	A	A	A	N	A	A	A	A	A	A	A	A	A	A	N	A	A	A	A	A	A	A	A	A	N	A	A	A
S1_1107461	1	1107461	H	A	H	H	H	H	N	A	N	N	N	A	A	A	A	N	A	N	N	A	N	A	N	A	N	A	N	N	A	N	A	N	A	A	A	N	A	A	N	N	A	A	A	N	A	N	A
S1_1107789	1	1107789	H	N	H	H	H	H	N	N	N	N	N	N	N	N	N	A	N	A	N	N	N	N	A	A	A	A	N	N	N	N	N	N	N	A	A	A	A	A	N	N	A	N	A	N	N	N	N
S1_1250912	1	1250912	H	A	H	A	H	H	A	A	A	N	A	A	A	A	A	A	A	A	A	A	A	A	A	A	A	A	A	A	A	N	A	A	A	A	A	A	A	A	A	A	A	A	A	A	A	A	A
S1_1385208	1	1385208	H	A	H	N	H	H	H	H	A	N	A	A	A	A	A	A	A	A	A	N	A	A	N	A	A	A	A	A	N	A	A	A	N	N	N	N	A	N	A	A	A	N	A	A	A	A	A
S1_1483637	1	1483637	H	N	H	A	H	H	H	H	H	N	A	N	A	N	A	A	N	N	N	A	A	A	N	A	A	N	N	A	A	N	N	A	A	A	N	A	A	N	A	N	A	N	A	A	A	A	A
S1_1674470	1	1674470	H	A	H	N	H	H	H	H	H	N	A	A	N	N	A	A	A	A	A	A	N	N	N	A	N	N	A	A	N	N	A	A	N	A	A	N	N	N	A	A	A	N	A	N	N	A	N
S1_1702621	1	1702621	H	A	H	N	H	H	A	H	H	N	A	N	A	A	N	A	A	A	N	A	A	A	A	N	N	N	A	A	A	A	A	A	A	N	N	N	A	A	N	N	A	N	N	A	N	N	A
S1_1791020	1	1791020	H	A	H	A	H	H	A	H	H	H	A	A	N	A	A	A	A	A	A	A	A	A	A	A	A	A	A	A	A	A	A	A	A	A	A	A	A	A	A	A	A	A	A	A	A	A	A
S1_1791209	1	1791209	H	A	H	A	N	H	A	H	H	H	A	A	A	N	A	A	A	A	A	A	N	N	N	A	N	A	N	N	N	A	N	A	N	N	N	A	N	A	A	N	A	A	A	A	A	A	A
S1_1919820	1	1919820	H	A	H	N	N	H	A	H	H	H	A	N	A	A	N	A	A	A	A	A	N	N	N	N	N	A	A	A	N	A	N	A	N	N	N	N	A	A	N	A	N	N	A	N	A	A	A
S1_2096990	1	2096990	H	A	H	A	A	H	A	H	H	H	H	A	N	N	N	A	N	A	A	N	A	N	N	N	N	N	A	A	N	N	A	A	N	N	N	N	A	N	N	A	N	A	N	N	N	A	N
S1_2299803	1	2299803	H	A	H	N	N	H	A	H	H	H	H	H	N	A	N	N	N	A	A	N	A	N	N	N	N	N	A	A	N	A	N	A	N	N	N	N	N	N	A	A	N	N	N	N	N	A	N
S1_2300109	1	2300109	H	A	H	N	N	H	A	H	H	H	H	H	N	N	N	N	N	N	A	N	A	N	N	N	N	N	A	A	N	A	N	A	N	N	N	N	N	N	A	N	N	N	N	N	N	A	N
S1_2859870	1	2859870	H	A	H	N	N	H	A	H	H	H	H	H	N	N	N	N	N	A	A	N	A	N	N	N	A	A	A	N	N	N	N	A	N	N	N	N	N	N	A	A	N	N	N	N	N	A	A
S1_2908213	1	2908213	H	A	H	N	N	H	A	H	H	H	H	H	N	N	N	N	N	A	A	N	A	N	N	N	N	N	A	N	N	N	N	A	N	N	N	N	N	N	A	A	N	N	N	N	N	A	N
S1_2934725	1	2934725	H	A	H	N	N	H	A	H	H	H	H	H	N	N	N	A	A	A	N	A	A	N	N	N	N	N	A	N	N	A	A	A	A	N	A	N	N	N	A	A	N	N	A	A	A	A	A
S1_3019570	1	3019570	H	A	H	A	A	H	A	H	H	H	H	H	H	H	A	A	A	A	N	A	A	A	A	A	A	A	A	A	A	A	A	A	A	A	A	A	A	A	A	N	A	A	A	A	A	N	A
S1_3390759	1	3390759	H	A	H	A	A	H	A	H	H	H	H	H	H	H	H	H	N	A	A	N	A	N	N	A	A	N	A	A	N	A	A	A	N	A	N	A	A	N	A	A	A	N	A	N	A	A	N
S1_3421692	1	3421692	H	A	H	N	A	H	A	H	H	H	H	H	H	H	H	H	N	A	A	N	A	A	N	N	A	A	A	A	A	N	A	A	N	N	N	N	A	N	A	A	A	N	A	A	A	A	A
S1_3446825	1	3446825	H	N	H	N	N	H	A	H	H	H	H	H	H	H	H	H	N	A	A	A	N	N	N	N	N	A	A	N	A	A	A	A	N	A	N	N	N	N	A	N	A	N	N	A	A	N	A
S1_3446933	1	3446933	H	A	H	A	A	H	A	H	H	H	H	H	H	H	H	H	N	A	A	A	A	A	N	A	A	A	A	A	N	A	A	A	A	A	A	A	A	A	A	A	A	A	A	N	A	A	A
S1_3538048	1	3538048	H	A	H	N	N	H	A	H	H	H	A	H	H	H	H	H	N	N	A	N	N	N	N	N	N	N	A	A	N	N	N	A	N	N	N	N	N	N	A	A	N	N	A	N	N	A	N
S1_3563674	1	3563674	H	A	H	N	A	H	A	H	H	H	A	H	H	H	H	H	N	A	A	A	N	N	N	A	N	N	A	A	N	N	N	A	N	N	N	N	N	N	N	A	N	A	N	N	N	A	N
S1_3563821	1	3563821	H	A	H	A	A	H	A	H	H	H	A	H	H	H	H	H	N	N	N	A	A	A	A	A	A	A	A	A	A	N	A	A	A	A	A	A	A	A	N	A	A	A	A	A	A	N	A
S1_3708649	1	3708649	N	A	H	N	A	H	N	H	H	H	N	H	H	H	H	H	N	A	A	A	A	N	N	N	N	N	A	N	N	N	A	A	N	A	A	A	N	N	A	A	A	N	N	A	N	N	A
S1_3953767	1	3953767	A	A	H	A	A	H	N	H	H	H	N	H	H	H	H	A	H	A	N	A	N	A	A	A	A	A	A	A	A	A	A	A	A	A	A	N	N	A	A	A	A	A	A	A	N	A	A
S1_4018343	1	4018343	A	A	H	N	A	H	A	H	H	H	A	H	H	H	H	A	H	A	A	A	A	A	A	A	A	A	A	A	A	A	N	A	A	A	A	N	A	N	A	A	A	N	A	N	N	A	A
S1_4053741	1	4053741	A	A	H	A	A	H	A	H	H	H	A	H	H	H	H	A	H	A	A	A	A	A	N	A	A	A	A	N	A	A	A	A	A	A	A	A	A	A	A	A	A	A	A	A	A	A	A
S1_4079349	1	4079349	A	A	H	A	N	H	N	H	H	H	N	H	H	H	A	N	H	N	A	A	N	N	A	N	A	N	A	A	A	N	A	A	N	A	A	A	A	N	N	A	A	A	A	A	A	A	A
S1_4114052	1	4114052	A	A	H	A	A	H	N	H	H	H	A	H	H	H	N	A	H	A	A	A	A	A	N	A	A	A	A	A	A	A	A	A	N	A	A	A	A	A	A	A	A	A	A	A	A	A	A
S1_4115463	1	4115463	A	A	H	N	A	H	A	H	H	H	A	H	H	H	N	A	H	A	A	A	A	N	N	A	A	N	A	N	N	A	A	A	A	A	N	N	A	A	N	A	A	A	A	A	N	A	N
S1_4262005	1	4262005	A	A	H	N	A	H	N	H	H	H	A	H	H	H	N	N	N	A	N	N	A	N	N	N	N	N	A	N	N	N	N	A	N	N	A	N	N	N	A	A	N	N	A	N	N	A	N
S1_4263906	1	4263906	A	A	H	N	N	H	A	H	H	H	A	H	H	H	N	N	N	A	A	N	N	N	N	N	N	N	A	N	N	A	N	A	N	N	N	N	N	N	A	A	A	N	N	N	N	A	N
S1_4276249	1	4276249	A	A	H	N	A	H	N	H	H	H	A	H	H	H	N	N	N	N	A	N	A	A	N	N	A	N	A	N	N	N	N	A	N	N	N	A	N	N	N	A	N	N	N	N	N	N	A
S1_4284905	1	4284905	A	A	H	N	N	A	N	H	H	H	A	H	H	H	N	N	N	N	A	N	A	A	N	N	N	N	A	A	A	A	N	A	N	N	A	A	N	A	A	A	N	N	N	A	N	A	N
S1_6217828	1	6217828	A	A	H	N	N	A	A	H	H	H	A	N	H	H	N	N	N	N	A	N	A	N	N	N	N	N	A	N	N	N	N	N	N	N	N	N	N	N	N	N	N	N	N	N	A	A	N
S1_6331672	1	6331672	A	A	H	A	A	A	A	H	N	H	A	N	H	H	A	A	N	H	N	A	A	A	A	A	A	A	A	A	A	A	A	A	A	A	N	A	A	A	A	A	A	A	A	A	A	A	A
S1_6451570	1	6451570	A	A	H	A	A	A	A	H	N	H	A	A	H	H	A	A	A	H	N	A	A	N	N	A	A	A	N	A	A	N	A	A	A	A	A	A	A	A	A	A	A	N	A	N	N	A	A
S1_7528787	1	7528787	A	A	H	A	A	A	A	H	A	H	A	A	H	H	A	A	A	H	A	A	A	N	N	A	A	A	A	A	A	A	A	A	A	A	A	A	A	A	A	A	A	N	A	A	N	A	A
S1_8002655	1	8002655	A	A	H	A	N	A	A	H	A	H	A	A	H	H	A	A	N	H	H	H	A	A	A	N	A	N	A	A	A	A	A	A	A	A	N	N	N	A	A	A	A	A	A	N	A	A	N
S1_8002818	1	8002818	A	A	H	N	A	A	A	H	A	H	A	A	H	H	A	N	N	H	H	H	A	A	A	A	A	N	A	A	N	A	A	A	A	A	N	A	A	N	A	A	N	A	A	A	A	A	N
S1_8173719	1	8173719	N	A	H	A	A	A	N	H	N	H	N	A	H	H	A	A	A	H	H	H	A	A	A	A	A	A	N	A	A	N	A	A	A	A	A	A	A	A	A	A	A	A	A	A	A	N	A
S1_8203066	1	8203066	A	A	H	A	A	N	A	H	A	H	A	A	H	H	N	N	N	H	H	H	N	N	N	A	N	N	A	N	A	N	N	A	N	N	N	N	N	N	A	A	N	N	A	A	N	A	N
S1_8376069	1	8376069	A	A	H	N	N	A	A	H	A	H	A	A	H	H	N	N	N	H	H	H	H	N	N	N	N	N	A	A	N	N	N	N	N	N	N	N	N	N	A	A	N	N	N	N	N	A	N
S1_8406491	1	8406491	A	A	H	A	A	A	N	H	A	N	A	N	H	H	A	A	A	H	H	H	H	A	A	A	A	A	A	A	N	A	A	A	N	A	A	A	A	A	A	N	A	A	A	A	A	A	A
S1_8470620	1	8470620	A	A	H	N	A	N	A	H	N	N	N	N	H	H	N	N	A	N	H	H	H	A	N	A	A	N	A	N	A	N	N	A	N	A	A	A	A	N	N	A	N	A	N	A	N	A	A
S1_8627560	1	8627560	A	N	H	A	N	N	N	H	N	N	N	N	H	H	N	A	A	N	H	H	H	N	A	N	N	N	A	N	A	N	A	N	A	A	N	A	A	N	N	N	A	A	A	A	A	N	N
S1_8627784	1	8627784	A	A	H	A	A	A	N	H	N	N	A	A	H	H	A	A	A	A	H	H	H	A	N	A	A	A	A	N	A	N	A	A	A	A	A	A	A	A	A	A	A	A	A	A	A	A	A
S1_9126656	1	9126656	A	A	N	N	A	N	A	A	A	A	A	A	H	H	N	N	N	A	H	H	H	N	N	N	N	N	A	A	N	A	A	A	A	N	N	N	N	N	A	A	N	N	N	N	A	A	N
S1_9243047	1	9243047	A	A	A	A	A	N	A	A	A	N	A	A	H	H	A	A	A	N	H	H	H	A	A	A	A	A	A	A	A	N	A	A	A	A	A	A	A	A	A	A	A	A	A	A	A	N	A
S1_9501076	1	9501076	A	A	A	A	A	A	A	A	A	N	A	A	H	H	A	A	A	A	H	H	H	H	A	A	A	A	A	A	A	A	A	A	A	A	A	A	A	A	A	A	A	A	A	A	A	A	A
S1_9773487	1	9773487	A	N	A	A	A	A	N	A	N	A	N	N	H	H	A	N	A	A	H	H	H	H	N	A	A	A	N	N	A	A	A	N	A	A	A	A	A	A	A	A	A	A	A	A	A	A	N
S1_9886179	1	9886179	A	A	A	A	A	N	A	A	A	N	A	N	H	H	A	A	A	A	H	H	H	H	N	A	A	N	A	A	N	A	N	A	N	A	N	A	A	N	N	A	A	N	A	A	N	A	N
S1_10207249	1	10207249	A	A	N	N	A	A	A	A	A	N	A	A	A	H	A	A	N	A	H	H	H	H	A	N	A	N	A	A	A	A	A	A	N	A	N	A	N	N	A	A	A	N	N	N	A	A	N
S1_11238925	1	11238925	A	A	A	A	A	A	A	A	A	A	A	A	A	H	A	A	A	A	H	H	H	H	H	A	A	A	A	A	A	A	A	A	N	A	A	A	A	A	A	A	A	A	A	A	A	A	A
S1_11239267	1	11239267	A	A	N	A	A	A	A	A	A	A	A	N	N	H	A	A	N	N	H	H	H	H	H	A	A	N	A	A	N	A	N	A	N	A	N	N	N	N	A	A	N	N	N	A	N	A	N
S1_11615425	1	11615425	A	A	N	N	A	A	A	A	A	A	A	N	N	H	N	A	N	A	H	H	H	H	H	N	N	N	A	A	A	A	A	A	A	N	A	A	A	N	N	A	N	N	A	A	A	A	A
S1_11654343	1	11654343	A	A	A	N	A	A	A	A	A	A	A	A	A	H	A	A	A	N	H	H	H	H	H	A	A	N	A	A	A	A	A	N	A	A	A	A	A	N	N	A	A	A	A	N	A	A	A
S1_11656496	1	11656496	A	A	A	A	A	A	A	A	A	A	A	A	A	H	A	A	A	A	H	H	H	H	H	H	A	A	A	A	A	A	A	A	A	A	A	A	A	A	A	A	A	A	A	A	A	A	A
S1_11785830	1	11785830	A	A	A	A	A	A	A	A	A	A	A	A	A	H	N	A	A	A	H	H	H	H	H	H	A	N	A	A	N	A	A	A	N	A	N	A	A	N	A	A	A	A	N	A	A	A	A
S1_11962941	1	11962941	A	A	A	A	A	A	A	A	N	N	A	A	A	H	A	A	A	N	H	H	H	H	H	H	A	A	N	A	A	A	A	N	A	A	N	A	A	A	A	A	A	A	A	A	A	N	A
S1_13597721	1	13597721	A	A	A	A	A	A	A	A	A	A	A	A	A	H	A	A	A	A	H	H	H	H	H	H	H	A	A	A	A	A	A	A	A	A	A	A	A	A	A	A	A	A	A	A	A	A	A
S1_13608689	1	13608689	A	A	A	N	A	A	N	A	N	N	A	N	N	H	N	A	A	N	H	H	N	H	H	H	H	N	N	N	N	N	A	N	A	A	N	N	N	N	A	A	A	N	A	A	N	N	A
S1_13608882	1	13608882	A	N	A	A	A	A	A	A	A	A	A	A	A	H	A	A	N	N	H	H	N	H	H	H	H	N	A	A	A	N	A	A	A	A	A	A	A	A	A	N	A	A	A	A	A	A	A
S1_14329956	1	14329956	A	A	A	A	A	A	A	A	A	N	A	A	A	H	N	A	A	A	H	H	N	H	H	H	H	A	A	N	A	A	N	A	A	A	A	N	A	N	A	A	A	N	N	A	A	N	A
S1_14521597	1	14521597	A	A	N	N	A	A	A	N	A	N	A	A	A	H	N	A	A	A	H	H	N	H	H	H	H	N	A	A	A	A	A	A	A	A	A	N	N	A	N	A	A	N	A	A	A	A	A
S1_14884399	1	14884399	A	A	N	A	A	A	A	A	A	A	A	A	A	H	A	A	A	A	H	H	A	H	H	H	H	A	A	A	A	A	A	A	A	N	N	A	A	A	A	A	A	A	A	A	N	A	A
S1_15049463	1	15049463	A	A	A	A	N	A	A	A	A	N	A	A	A	H	A	A	N	A	H	H	A	H	H	H	H	H	A	A	A	A	A	A	A	A	N	N	A	A	N	A	A	N	A	A	A	A	A
S1_15640045	1	15640045	A	A	A	A	A	A	A	A	A	A	A	A	N	H	A	A	N	A	H	H	A	H	H	H	H	H	A	A	A	A	A	A	A	A	A	A	A	A	A	A	A	N	A	N	A	A	N
S1_15844489	1	15844489	N	N	N	N	N	N	N	A	A	N	N	N	N	H	N	N	N	N	H	H	N	H	H	H	N	H	A	N	N	N	N	N	N	N	N	N	N	N	N	N	N	N	N	N	N	A	N
S1_15882108	1	15882108	A	A	N	N	A	A	A	A	A	A	A	A	A	H	N	A	A	N	H	H	A	H	H	H	A	H	A	A	N	A	A	A	N	N	N	A	A	A	A	A	A	N	A	N	A	A	A
S1_15948416	1	15948416	A	N	A	A	N	A	N	N	N	N	A	N	A	H	A	N	A	A	H	H	A	H	H	H	A	H	N	N	A	N	A	N	A	A	A	N	A	A	A	A	A	A	A	N	A	N	A
S1_16954180	1	16954180	A	A	A	A	A	A	A	N	A	A	A	A	A	H	A	A	A	A	H	H	A	H	N	H	A	H	A	A	A	A	A	A	A	A	A	A	A	A	A	A	A	N	A	A	A	A	A
S1_17173335	1	17173335	A	A	A	A	A	A	A	A	A	N	A	A	A	H	A	A	A	A	H	H	A	H	N	H	A	H	A	A	A	N	A	A	A	A	A	A	A	A	A	A	A	N	A	A	A	A	A
S1_17453328	1	17453328	A	A	A	A	A	A	A	A	A	A	A	A	A	H	A	A	A	A	H	H	A	H	N	H	A	H	A	A	A	A	A	A	A	A	A	A	A	A	A	A	A	A	A	A	A	A	A
S1_17482217	1	17482217	A	A	N	N	N	A	A	A	A	N	A	A	A	H	N	N	N	N	H	H	A	H	N	H	N	H	A	A	N	N	N	N	N	N	N	N	N	N	A	A	N	N	N	N	N	A	N
S1_18203498	1	18203498	A	A	A	A	A	A	A	A	A	A	A	A	N	H	A	N	A	A	H	H	A	H	A	H	A	H	A	A	N	A	A	A	N	A	N	N	A	N	A	A	A	A	N	A	A	A	A
S1_20265746	1	20265746	A	A	A	N	A	A	A	A	A	A	A	A	A	H	N	A	A	A	H	H	N	H	N	H	N	H	A	A	A	A	A	A	A	N	N	A	N	N	A	A	A	A	A	A	A	A	A
S1_20702789	1	20702789	N	N	A	A	A	A	N	N	N	N	N	N	A	H	A	A	A	A	H	H	A	H	A	H	A	H	N	A	A	N	A	A	A	A	A	A	N	A	A	N	A	A	A	N	A	N	A
S1_20813633	1	20813633	A	A	N	A	A	A	A	A	A	N	A	A	A	H	N	A	N	A	H	H	N	H	N	H	A	H	A	A	N	N	N	A	N	A	N	N	A	N	N	N	A	N	A	A	A	A	A
S1_23963312	1	23963312	A	A	A	A	A	A	A	A	N	N	A	A	A	H	A	A	N	A	H	H	N	H	A	H	A	H	N	A	A	A	A	A	A	A	A	A	A	N	A	N	A	A	A	A	A	A	A
S1_26778173	1	26778173	A	A	A	A	A	A	A	A	A	A	A	A	A	H	A	A	N	A	H	H	A	H	N	H	A	H	A	A	A	A	A	A	A	A	A	A	A	A	A	A	A	A	A	A	A	A	A
S1_26969982	1	26969982	A	A	N	N	N	A	A	A	A	A	A	A	A	H	N	N	N	A	H	H	A	H	N	H	N	H	A	A	N	A	N	A	N	N	N	N	N	N	A	A	N	N	A	N	N	A	N
S1_28144494	1	28144494	A	A	A	A	A	A	A	A	A	N	A	N	A	H	A	A	A	N	H	H	A	H	A	H	A	H	A	A	A	N	A	N	A	A	A	A	A	A	N	A	A	A	A	A	A	A	A
S1_29039650	1	29039650	A	A	A	A	A	N	A	A	N	N	N	A	A	H	A	A	A	A	H	H	A	H	N	H	A	H	A	N	A	A	A	N	A	A	A	A	A	N	A	N	A	A	A	A	N	A	A
S1_29798301	1	29798301	A	A	N	N	N	N	N	N	N	N	N	N	N	H	N	N	N	N	H	H	N	H	N	H	N	H	N	A	N	N	N	A	N	N	N	N	N	N	A	A	N	N	N	N	N	N	N
S1_30317341	1	30317341	A	A	A	A	A	A	N	A	A	A	A	N	A	H	A	A	A	A	H	H	N	H	A	H	A	H	N	A	A	A	A	A	A	A	A	N	A	N	A	A	A	A	A	A	N	A	A
S1_32346021	1	32346021	A	A	N	N	N	A	A	A	A	N	A	A	A	H	N	A	N	N	H	H	N	H	N	H	N	H	H	N	N	A	N	N	N	N	N	N	N	N	N	A	N	N	N	N	A	A	N
S1_32436729	1	32436729	A	A	A	A	A	A	A	A	A	N	A	A	N	H	A	A	N	A	H	H	A	H	N	H	A	H	H	A	A	A	N	A	N	N	N	N	N	N	A	A	A	N	N	N	A	A	N
S1_33051798	1	33051798	A	A	A	N	A	A	A	N	A	N	A	A	N	H	N	A	A	N	H	H	A	H	N	H	A	H	H	N	A	N	N	A	A	N	A	N	A	N	A	A	A	A	A	N	A	A	N
S1_33051946	1	33051946	A	A	A	N	A	A	A	A	A	N	A	A	N	H	A	N	N	A	H	H	A	H	N	H	A	H	H	A	A	A	A	A	N	N	N	A	N	N	A	A	A	A	A	A	N	A	N
S1_33596986	1	33596986	A	A	A	N	A	A	A	N	A	N	A	N	N	H	N	A	N	A	H	H	N	H	A	H	A	H	H	N	N	A	A	N	N	A	A	N	A	A	N	A	A	A	A	A	A	A	A
S1_33638802	1	33638802	A	A	N	N	N	A	A	A	A	N	A	A	N	H	N	N	N	A	H	H	A	H	N	H	N	H	H	N	N	A	N	A	N	N	N	N	N	N	A	A	N	N	N	N	N	A	N
S1_34111265	1	34111265	A	A	N	N	N	A	A	A	A	N	A	A	N	H	N	N	N	A	H	H	A	H	N	H	N	H	H	N	A	A	N	A	N	N	N	N	N	A	A	A	N	N	A	A	N	A	N
S1_34294509	1	34294509	A	A	A	A	A	A	A	A	A	A	A	A	A	H	A	A	A	A	H	H	A	H	A	H	A	H	H	A	A	A	A	A	A	A	A	A	A	A	A	A	A	A	A	A	A	A	A
S1_35762692	1	35762692	A	A	N	A	A	A	A	A	A	N	A	A	N	H	N	A	N	A	H	H	A	H	N	H	N	H	H	H	N	A	N	A	A	N	N	A	N	A	A	A	A	N	A	A	N	A	N
S1_35771414	1	35771414	A	A	N	A	A	A	A	A	A	A	N	N	A	H	N	N	A	A	H	H	A	H	N	H	N	H	H	H	N	A	A	A	A	A	N	N	A	A	A	A	A	A	N	N	A	A	N
S1_35773226	1	35773226	A	A	A	N	A	A	A	N	A	N	A	A	N	H	A	A	A	A	H	H	N	H	A	H	A	H	H	H	N	A	A	A	N	N	A	A	A	A	A	N	A	A	A	A	A	A	A
S1_36176126	1	36176126	A	A	A	A	A	A	A	A	A	A	A	N	A	H	A	A	A	A	H	H	A	H	A	H	A	H	H	H	H	A	A	A	A	A	N	A	A	A	A	N	A	A	A	A	A	A	A
S1_36286498	1	36286498	N	A	N	N	A	N	N	A	A	N	A	N	N	H	N	N	N	N	H	N	A	H	N	H	A	H	H	H	H	N	N	N	N	N	N	N	A	N	N	N	N	N	N	N	N	N	N
S1_36493298	1	36493298	A	A	N	N	N	N	N	A	A	N	A	N	N	H	N	N	N	A	H	N	N	H	N	H	N	H	H	H	H	N	N	A	N	N	N	N	N	N	A	A	N	N	N	N	N	A	N
S1_37126700	1	37126700	A	A	N	N	N	N	A	A	A	N	A	A	N	H	N	N	N	A	H	A	A	H	N	H	N	H	H	H	H	A	N	A	N	N	N	N	N	N	A	A	N	N	N	N	N	A	A
S1_37136918	1	37136918	A	A	N	N	N	A	N	A	A	N	A	A	N	H	N	N	N	A	H	N	N	H	N	H	N	H	H	H	H	A	N	A	N	N	N	N	N	A	N	A	N	N	N	N	N	A	N
S1_37350046	1	37350046	A	A	N	N	A	A	A	A	A	A	A	A	N	H	N	A	N	N	H	A	A	H	N	H	N	H	H	H	H	A	A	A	A	A	N	A	N	N	A	N	A	A	A	N	N	A	N
S1_37351073	1	37351073	A	A	A	A	A	A	A	A	A	N	A	A	A	H	A	A	A	A	N	A	A	H	N	H	A	H	H	H	H	A	A	A	A	A	A	A	A	A	A	A	A	A	A	A	A	A	A
S1_38461244	1	38461244	A	A	A	A	A	A	A	A	A	N	A	A	A	H	A	A	A	A	A	A	A	H	N	H	A	H	H	H	A	A	A	A	A	A	A	A	A	A	N	A	A	A	A	A	A	A	A
S1_38461446	1	38461446	A	N	N	A	A	A	A	A	N	N	N	N	N	H	N	A	A	N	N	A	N	H	N	H	A	H	H	H	A	N	A	N	A	A	A	A	A	A	A	N	A	A	A	A	A	A	A
S1_39373221	1	39373221	A	A	A	A	A	A	A	A	N	N	A	N	A	H	A	A	N	A	A	A	A	H	N	H	A	H	A	H	A	A	A	A	A	A	A	A	A	A	N	A	A	A	A	A	A	A	A
S1_39748801	1	39748801	A	A	N	N	N	N	N	A	A	A	A	N	N	H	N	N	N	N	A	N	A	H	N	H	N	H	A	H	A	A	N	A	N	N	N	N	N	N	N	A	N	N	N	N	N	N	N
S1_40000482	1	40000482	A	A	A	A	A	A	A	A	A	A	A	A	A	H	A	A	A	A	A	A	A	H	N	H	A	H	A	H	A	H	A	A	A	A	A	A	A	A	A	A	A	A	A	A	A	A	A
S1_40000618	1	40000618	A	A	A	A	A	A	A	A	A	A	A	A	A	H	N	A	N	A	A	A	A	H	N	H	A	H	A	H	A	H	A	A	A	A	A	N	A	A	A	A	A	A	A	A	N	A	A
S1_40129618	1	40129618	A	A	A	A	A	A	A	A	A	N	A	A	A	H	A	A	N	A	A	A	N	A	N	H	A	H	A	H	N	H	N	A	N	N	A	A	N	A	N	N	A	A	A	A	A	A	A
S1_40879706	1	40879706	N	A	A	N	A	A	N	A	N	N	A	N	N	H	A	A	A	N	A	A	N	N	N	H	A	H	A	H	N	H	A	A	A	A	A	N	A	A	A	N	A	A	A	N	A	A	A
S1_41094020	1	41094020	A	N	A	A	A	N	A	A	A	N	A	N	A	A	A	A	A	A	N	A	A	A	N	H	A	N	A	H	A	H	A	N	A	N	N	N	A	N	A	A	A	A	A	N	N	N	A
S1_41094407	1	41094407	A	A	N	A	A	A	A	A	A	A	A	A	N	N	A	A	N	A	A	A	A	N	N	H	A	N	A	H	N	H	A	A	A	A	N	A	A	A	A	A	A	A	A	A	A	A	A
S1_43133019	1	43133019	A	A	A	A	A	A	A	A	N	A	N	A	A	A	A	A	A	A	A	A	A	A	A	H	A	A	N	H	N	H	H	H	A	A	A	A	A	A	A	A	A	A	A	A	A	N	A
S1_43142276	1	43142276	A	A	A	A	A	A	A	A	A	N	A	A	A	A	A	A	A	A	A	A	A	N	N	H	A	A	A	H	A	H	H	H	A	A	A	H	A	A	A	A	A	A	A	A	A	A	A
S1_43272747	1	43272747	A	A	A	A	A	A	N	A	A	N	A	A	A	A	A	A	A	A	N	A	A	A	N	H	A	A	A	H	A	H	H	H	A	A	N	A	A	A	A	A	A	A	A	A	A	A	A
S1_43715674	1	43715674	A	A	A	N	A	A	N	A	A	N	N	A	N	N	A	A	N	A	A	A	A	N	A	N	N	N	A	N	A	H	H	H	N	N	N	N	A	A	A	A	A	N	A	N	N	N	N
S1_43715855	1	43715855	A	A	A	A	N	A	A	A	A	N	A	A	A	N	A	A	A	A	A	A	A	A	N	A	A	A	A	A	A	H	H	A	A	A	N	N	A	A	A	A	N	A	A	A	A	A	A
S2_208057	2	208057	A	A	A	A	A	A	N	A	A	N	A	A	N	N	A	A	A	A	A	A	N	A	N	N	A	A	A	A	H	A	A	A	H	H	N	N	A	A	N	N	N	A	A	A	N	N	N
S2_211826	2	211826	A	H	A	A	A	A	A	A	A	N	A	A	N	A	N	A	A	A	A	A	A	N	A	A	A	A	A	A	H	A	A	A	H	H	H	N	A	A	A	A	A	N	A	A	A	A	A
S2_282240	2	282240	A	H	A	A	A	A	A	A	A	N	A	A	N	A	N	A	N	N	A	A	A	N	A	A	A	N	A	N	N	A	A	A	H	H	H	N	A	N	A	A	N	A	N	N	N	A	N
S2_343439	2	343439	A	H	N	N	N	A	N	A	A	N	A	A	N	N	N	N	N	N	A	N	A	N	N	N	N	N	A	A	N	A	N	A	H	H	H	N	N	N	A	A	N	N	N	N	N	A	N
S2_348679	2	348679	A	H	N	N	N	A	A	A	A	H	A	A	A	N	N	A	N	A	A	A	A	N	N	A	A	A	A	A	N	A	A	A	H	H	H	N	N	N	A	N	A	N	A	A	A	A	A
S2_361237	2	361237	A	H	N	N	A	A	N	N	N	H	N	N	N	A	N	A	A	N	N	A	N	A	A	A	A	A	A	A	N	N	A	N	H	H	H	H	H	A	A	N	A	A	A	A	A	A	A
S2_421200	2	421200	A	H	A	A	A	A	N	A	A	H	A	A	A	A	A	A	A	A	A	A	N	N	N	A	A	A	A	A	A	A	A	A	H	H	H	H	H	A	A	N	A	A	A	A	A	A	A
S2_421587	2	421587	A	H	A	A	A	A	A	A	A	H	A	A	A	A	N	A	A	A	A	A	A	A	N	A	A	N	A	N	A	A	N	A	H	H	H	H	H	N	A	A	A	A	A	N	A	A	A
S2_607807	2	607807	A	H	A	N	A	A	A	N	A	H	A	N	A	A	A	A	A	A	N	A	A	A	A	A	A	A	A	A	A	A	A	A	H	H	H	H	H	A	A	A	A	A	A	A	A	A	A
S2_795794	2	795794	A	H	A	A	A	A	A	A	A	H	A	A	N	A	A	N	N	A	A	N	A	N	N	A	A	N	A	A	N	A	N	A	H	H	N	N	H	N	A	A	A	A	N	N	N	A	N
S2_795897	2	795897	A	H	A	A	A	A	A	A	A	H	A	A	N	A	A	A	N	A	A	A	A	N	A	A	A	N	A	A	N	A	N	A	H	H	A	A	H	N	A	A	N	N	A	N	A	A	A
S2_1126303	2	1126303	A	H	N	N	N	A	A	N	A	H	A	A	A	N	A	N	N	A	A	N	A	N	N	N	N	N	A	A	A	N	N	A	H	H	N	N	H	N	A	A	N	N	N	N	N	A	N
S2_1433463	2	1433463	A	H	A	A	N	A	A	A	A	H	A	A	A	A	N	A	N	A	A	N	A	N	N	A	N	N	A	N	N	A	N	A	H	H	N	N	H	N	A	A	A	N	N	N	A	A	N
S2_1828460	2	1828460	A	H	A	A	N	A	A	A	N	H	N	N	A	A	A	A	N	A	A	A	A	N	A	N	N	A	A	N	A	A	A	A	H	H	A	A	H	H	N	N	A	A	A	A	A	A	A
S2_1828652	2	1828652	A	H	A	A	A	A	A	A	A	H	A	A	N	A	A	A	A	A	N	A	A	A	A	A	A	N	A	A	A	A	N	A	H	H	N	A	H	H	N	A	A	A	A	A	A	A	A
S2_1831986	2	1831986	A	H	A	A	A	A	A	H	A	H	A	N	A	A	A	A	A	A	A	A	A	A	N	A	A	A	A	N	A	A	A	A	H	H	A	A	H	H	A	A	A	A	A	A	A	A	A
S2_1832342	2	1832342	A	H	A	A	A	A	A	H	A	H	A	A	A	A	A	A	A	A	A	A	A	A	N	A	A	A	A	A	A	A	A	A	H	H	N	A	H	H	H	A	A	A	A	A	A	A	A
S2_1965362	2	1965362	A	H	A	A	A	A	A	H	A	H	A	A	A	N	N	N	A	A	A	A	A	N	A	A	N	N	A	A	N	N	A	A	H	H	N	A	N	A	H	A	A	N	A	A	A	A	A
S2_2066291	2	2066291	A	H	N	A	N	N	A	H	A	H	A	A	A	N	N	A	N	A	A	N	A	N	N	N	N	N	A	A	N	A	N	A	H	H	N	N	N	N	H	N	N	N	N	N	N	A	N
S2_2516783	2	2516783	N	H	A	A	A	A	N	H	N	H	N	N	A	A	N	A	N	A	N	A	A	A	N	A	A	A	A	A	A	N	N	A	H	H	A	N	A	N	H	A	A	N	A	A	N	N	A
S2_2525282	2	2525282	A	H	A	A	A	A	A	H	A	H	A	A	A	A	A	A	A	A	A	A	A	A	A	A	A	A	A	A	A	A	A	A	H	H	A	A	A	A	H	A	A	A	A	A	A	A	A
S2_2813911	2	2813911	A	A	N	N	N	A	A	H	A	N	A	N	N	A	N	N	N	A	A	N	A	N	N	N	N	N	A	N	N	A	N	A	N	H	N	N	N	N	H	H	A	N	N	N	N	A	A
S2_2846540	2	2846540	A	N	A	N	A	A	N	H	A	N	N	A	A	A	A	N	A	A	A	A	N	N	A	A	A	A	A	A	N	N	A	N	A	H	N	N	N	N	H	H	A	A	A	A	A	A	A
S2_3710831	2	3710831	A	A	N	A	N	A	A	H	A	N	A	A	N	N	N	A	N	A	A	A	A	A	A	N	N	A	A	A	N	A	N	A	N	H	N	A	A	A	H	H	H	N	A	N	N	A	A
S2_3909296	2	3909296	N	A	A	N	A	N	A	H	N	N	N	N	A	H	A	A	A	N	N	A	N	A	N	A	A	A	A	A	A	N	A	A	A	H	A	A	A	A	H	H	H	N	A	A	N	A	A
S2_3951722	2	3951722	A	A	A	A	A	A	A	H	A	N	A	A	A	H	A	A	A	A	H	A	A	A	N	A	A	A	A	A	A	A	A	A	A	H	A	A	A	A	H	H	H	A	A	A	A	A	A
S2_3951851	2	3951851	A	A	A	A	A	N	A	H	A	N	A	A	A	H	A	A	A	A	H	A	N	A	A	A	A	A	A	A	A	A	A	N	A	H	A	A	A	A	H	H	H	A	A	A	A	A	A
S2_3962476	2	3962476	A	A	N	N	N	N	N	H	A	A	A	A	A	H	N	A	A	A	H	N	A	A	N	A	N	N	A	N	A	N	A	A	N	H	N	A	N	A	H	H	H	N	N	N	N	A	N
S2_4035767	2	4035767	A	A	A	A	A	A	A	H	A	N	A	A	A	H	A	A	A	A	H	A	A	A	A	A	A	A	A	A	A	A	A	A	A	H	A	A	A	A	H	H	H	A	A	A	A	A	A
S2_4129117	2	4129117	A	A	N	N	A	A	A	H	A	N	A	A	N	H	A	A	A	A	H	A	N	A	N	A	A	A	A	N	A	A	A	A	A	H	A	N	A	A	H	H	H	A	A	A	A	A	A
S2_4864364	2	4864364	A	A	N	N	N	A	A	H	A	A	A	A	N	H	N	N	N	A	H	N	A	N	N	N	N	N	A	N	N	A	N	A	N	H	A	N	N	N	A	H	H	N	N	N	N	A	N
S2_4873747	2	4873747	A	N	A	A	A	A	N	H	N	N	A	A	A	H	A	N	N	A	H	A	N	A	A	A	N	N	A	A	A	A	A	N	N	H	A	N	A	A	N	H	H	A	A	A	N	N	A
S2_5173509	2	5173509	A	A	A	A	A	A	A	H	A	N	A	N	N	H	N	A	A	A	H	A	A	N	N	A	A	N	A	A	N	N	A	A	A	H	A	A	A	A	A	H	H	N	A	N	A	A	A
S2_5208174	2	5208174	A	A	A	N	A	A	N	H	A	N	N	A	A	H	N	A	N	A	H	N	A	N	N	N	N	N	A	N	N	N	A	A	A	H	A	N	N	N	N	H	H	N	N	N	A	A	A
S2_5376688	2	5376688	A	A	N	N	A	A	A	H	A	N	A	A	A	H	A	A	A	A	H	A	A	A	N	A	N	A	A	A	N	A	A	A	A	H	A	N	N	A	A	H	H	A	A	A	A	A	A
S2_5504215	2	5504215	A	A	A	A	A	A	A	H	N	N	N	N	A	H	N	A	N	N	H	A	N	A	N	N	A	A	N	N	N	N	N	A	A	H	A	A	A	A	N	H	H	N	A	N	A	N	A
S2_5612357	2	5612357	A	N	A	A	A	A	N	H	N	N	N	N	A	H	A	N	N	A	H	A	A	N	N	A	A	N	A	N	A	A	A	N	A	H	A	A	N	N	N	H	H	N	N	N	N	N	N
S2_5908852	2	5908852	A	A	A	A	A	A	A	H	A	A	A	A	N	H	N	A	A	A	H	A	A	A	N	A	A	A	A	A	A	A	A	A	N	A	A	A	A	N	A	H	H	A	A	A	A	A	N
S2_6095083	2	6095083	A	A	N	N	A	A	A	H	A	N	A	A	N	H	A	N	N	A	H	A	A	N	N	N	A	N	A	N	A	N	N	A	N	A	N	N	A	N	A	H	H	N	A	A	N	N	N
S2_6182239	2	6182239	A	A	A	A	A	A	A	H	A	A	A	A	A	H	A	A	N	A	H	A	A	A	A	A	A	A	A	A	A	A	A	A	A	A	N	A	A	A	A	H	H	A	A	A	A	A	A
S2_6182405	2	6182405	A	A	A	A	A	A	A	H	A	N	A	N	A	H	A	A	A	A	H	A	A	A	N	A	A	A	N	A	A	N	A	N	A	N	N	N	A	N	A	H	H	N	N	A	A	N	A
S2_6393659	2	6393659	A	A	A	A	A	A	A	H	A	N	A	A	A	H	A	A	A	A	H	A	A	A	A	A	A	A	A	A	A	A	A	A	N	A	A	A	A	A	A	H	H	A	A	A	A	A	A
S2_7296532	2	7296532	N	N	A	A	H	A	N	H	N	N	N	A	A	H	N	A	A	N	H	A	N	A	A	N	A	A	A	N	A	N	N	A	A	A	A	A	A	A	A	H	H	A	A	A	A	N	N
S2_7443131	2	7443131	A	A	A	A	H	A	A	H	N	N	A	A	A	H	A	A	A	A	H	A	A	A	A	A	A	A	A	A	A	A	A	A	A	A	A	A	A	A	A	H	H	H	A	A	A	A	A
S2_7545480	2	7545480	A	A	A	A	H	A	A	H	A	A	A	A	N	H	N	N	A	A	H	N	A	N	N	A	N	N	A	A	N	A	N	A	N	A	N	A	A	N	A	H	H	H	A	N	N	A	N
S2_7818870	2	7818870	A	A	A	A	H	A	A	H	A	A	A	A	A	H	N	A	A	A	H	A	A	A	N	N	A	N	A	A	N	N	A	A	A	A	N	N	N	N	A	H	H	H	A	N	A	A	A
S2_8367204	2	8367204	A	A	N	N	H	A	A	H	A	N	A	A	A	H	A	A	A	A	H	A	A	A	N	A	A	A	A	A	A	A	N	A	A	A	N	N	N	A	N	H	H	H	A	A	A	A	A
S2_8498867	2	8498867	A	A	A	A	N	A	A	H	A	N	A	A	A	H	A	A	N	A	H	A	N	A	A	A	A	A	A	A	A	A	N	A	A	A	N	A	A	A	A	H	N	H	A	A	A	A	A
S2_8647489	2	8647489	A	A	N	N	N	A	N	H	A	N	A	A	N	H	N	A	N	A	H	N	N	N	N	N	N	N	A	A	N	A	N	A	N	N	N	N	N	N	A	H	N	H	N	N	N	A	N
S2_10522813	2	10522813	A	A	A	A	A	A	A	H	A	N	A	A	A	H	A	A	A	A	H	A	A	A	A	A	A	A	A	A	A	A	A	A	A	A	A	A	A	A	A	H	A	H	H	A	A	A	A
S2_10686498	2	10686498	A	N	A	A	A	N	A	H	N	N	A	A	A	H	A	A	N	A	H	A	N	A	A	A	A	N	N	N	A	A	A	A	A	A	A	A	A	A	A	N	A	H	H	N	N	N	A
S2_13618341	2	13618341	N	A	N	A	A	N	A	A	N	A	N	N	N	H	A	A	N	N	H	A	N	A	N	N	A	A	N	N	A	N	A	A	A	A	N	A	A	A	N	N	A	H	H	N	A	N	A
S2_14597252	2	14597252	A	A	N	N	N	A	A	N	A	A	A	N	N	H	N	N	N	N	H	N	A	N	N	N	N	N	A	A	N	A	N	A	N	N	N	N	N	N	A	A	N	H	H	N	N	A	N
S2_16013944	2	16013944	A	A	A	A	A	A	A	A	A	N	N	A	N	H	A	A	A	A	H	A	N	A	A	A	A	A	A	A	N	A	A	A	A	A	A	A	A	A	A	N	A	H	H	A	A	A	N
S2_16191919	2	16191919	A	A	N	N	N	A	A	N	A	A	A	N	N	H	N	N	N	A	H	N	A	N	N	N	N	N	A	A	N	A	N	A	N	N	N	N	N	N	A	A	N	H	H	N	N	A	N
S2_16194151	2	16194151	A	A	A	A	A	A	A	A	N	A	N	A	A	H	A	A	N	A	H	A	A	A	N	A	A	A	A	N	A	A	A	A	A	A	A	A	A	N	N	N	A	H	H	A	A	N	A
S2_16851473	2	16851473	A	A	N	N	A	A	A	A	A	N	A	N	A	H	N	N	N	A	H	A	A	N	N	A	A	A	A	A	N	A	A	A	A	N	A	N	A	A	N	A	N	H	H	N	A	A	A
S2_17450799	2	17450799	A	A	A	A	A	A	A	A	A	N	A	A	A	H	A	A	A	A	H	A	A	A	N	A	A	A	A	N	A	A	A	A	A	A	A	A	A	A	A	A	A	H	H	A	A	A	A
S2_20711190	2	20711190	A	A	A	A	A	A	A	A	A	A	A	A	A	H	A	A	A	A	H	A	A	A	N	A	A	A	A	A	A	A	A	A	A	A	A	A	A	A	N	A	A	H	H	A	A	A	A
S2_20878404	2	20878404	A	A	A	N	A	N	A	N	A	N	N	A	N	H	N	N	A	N	H	N	A	N	N	N	A	N	A	A	N	A	N	A	N	N	N	N	N	N	A	A	A	H	H	A	N	N	N
S2_21178399	2	21178399	A	A	A	A	A	A	A	A	A	N	A	A	N	H	A	A	A	A	H	A	N	N	N	A	A	A	A	A	N	A	A	A	N	A	N	A	A	N	A	A	A	H	H	A	N	A	N
S2_21208035	2	21208035	A	A	A	A	A	A	A	A	A	N	A	A	A	H	A	A	A	A	H	A	A	A	N	A	A	A	A	A	A	A	A	A	A	A	A	A	A	A	A	A	A	H	H	A	A	A	A
S2_22736148	2	22736148	A	A	N	N	N	N	N	A	A	N	A	A	N	H	N	N	N	N	H	N	A	N	N	N	A	N	A	A	N	A	N	A	N	N	N	N	N	N	A	A	A	H	H	N	N	A	N
S2_22885675	2	22885675	A	A	A	A	A	A	A	A	A	A	A	A	N	H	N	A	N	A	H	N	A	N	N	N	N	N	A	A	A	A	A	A	N	A	A	A	A	A	A	A	A	H	H	N	A	A	A
S2_22956189	2	22956189	A	A	N	A	A	A	A	A	A	N	N	N	A	H	N	N	N	A	H	A	A	N	A	N	A	N	A	A	N	A	A	N	A	A	N	N	N	N	N	N	A	H	H	A	N	A	N
S2_23126460	2	23126460	A	A	A	A	A	A	A	A	N	N	N	N	A	H	A	A	A	A	H	A	A	A	A	A	A	A	A	A	A	A	A	A	A	A	A	A	A	A	N	N	A	H	H	A	A	N	A
S2_23907018	2	23907018	A	A	A	A	A	A	A	N	A	N	A	A	A	H	A	A	A	A	H	A	A	A	A	A	A	A	A	A	A	A	A	A	A	A	A	A	A	A	A	A	A	H	H	A	A	A	A
S2_25018360	2	25018360	A	A	A	A	A	A	N	A	A	A	A	A	N	H	N	N	N	A	H	N	N	N	N	A	N	N	A	N	N	A	N	N	N	N	N	N	N	N	A	A	N	H	H	N	N	A	N
S2_25809696	2	25809696	N	A	A	N	A	A	A	A	A	A	A	A	N	H	N	A	N	A	H	A	A	A	A	A	A	A	A	A	A	A	A	N	A	N	A	N	A	N	A	A	A	H	H	H	A	N	A
S2_25836734	2	25836734	A	A	A	A	A	A	A	A	A	N	A	A	A	H	A	A	N	A	H	A	A	N	N	A	A	N	A	A	A	A	A	A	N	N	A	A	A	A	A	A	A	H	H	H	A	A	N
S2_27131609	2	27131609	A	A	N	N	A	A	A	A	A	N	A	N	A	H	N	A	N	N	H	N	N	N	N	N	N	N	A	A	A	N	N	A	A	A	A	N	N	A	A	A	A	H	H	H	A	A	N
S2_27792576	2	27792576	A	N	N	A	A	N	A	A	N	N	N	A	N	H	A	N	A	N	H	A	N	A	N	A	A	A	A	N	N	N	A	A	A	A	A	N	A	A	A	N	A	H	H	H	N	N	A
S2_27824356	2	27824356	N	A	A	A	A	N	A	N	N	N	N	N	N	H	N	A	A	A	H	A	N	N	N	A	A	A	N	N	A	N	N	A	N	N	A	N	A	A	A	N	A	H	H	H	A	N	A
S2_27890953	2	27890953	A	A	A	A	A	A	A	A	A	N	A	A	A	H	A	A	A	A	H	A	A	A	A	A	A	A	A	A	A	N	A	A	A	A	A	A	N	A	A	H	A	H	H	H	A	A	A
S2_27902024	2	27902024	A	N	N	A	A	N	A	N	A	N	N	N	N	H	N	A	A	A	H	A	N	A	N	A	A	A	A	N	N	A	N	A	N	N	A	N	A	A	A	H	A	H	H	H	A	N	N
S2_27904477	2	27904477	A	A	A	A	A	A	A	A	A	N	A	N	A	H	A	A	A	A	H	A	A	A	N	A	A	A	A	A	A	N	A	A	A	A	A	A	A	A	A	H	A	H	H	H	A	A	A
S2_30099997	2	30099997	N	A	A	A	A	A	N	A	N	N	N	N	A	H	A	N	N	A	H	A	N	A	A	A	A	A	A	N	N	N	A	N	N	A	N	A	N	A	N	H	A	H	H	H	A	N	A
S2_30476997	2	30476997	N	A	A	A	A	N	A	N	N	N	A	A	A	H	A	A	A	A	H	A	A	A	N	A	A	A	A	A	A	N	A	A	A	A	A	A	A	A	N	H	A	H	H	H	N	A	A
S2_30936417	2	30936417	A	A	A	A	N	A	A	A	A	A	A	A	A	H	A	A	N	A	H	A	A	A	N	N	A	N	A	A	N	A	A	A	A	A	A	N	A	A	A	H	A	H	H	H	N	A	N
S2_31198787	2	31198787	A	A	A	A	A	A	A	A	A	N	A	N	A	H	N	N	A	N	H	A	A	A	N	A	N	N	A	N	A	N	N	N	N	A	N	N	N	A	A	H	A	H	H	H	N	A	N
S2_31573595	2	31573595	A	A	A	A	A	A	A	A	A	N	A	A	A	H	A	A	A	A	H	A	N	N	N	A	A	A	A	A	N	N	A	A	A	A	N	A	A	A	N	H	A	H	H	H	A	A	A
S2_33355350	2	33355350	A	A	A	A	A	A	A	N	A	N	A	N	A	H	A	A	A	A	H	A	A	A	N	A	A	A	A	N	A	A	N	A	A	A	A	A	A	A	A	H	A	H	H	H	A	A	A
S2_35523074	2	35523074	A	A	A	N	A	A	A	A	A	A	A	A	A	H	A	A	A	A	H	N	A	A	A	A	A	A	A	A	A	A	A	A	A	A	A	A	A	A	A	H	A	H	H	H	A	A	A
S2_36823861	2	36823861	N	A	N	N	A	N	N	N	A	N	A	A	N	H	A	A	N	N	H	A	A	N	N	N	A	A	A	A	A	N	N	N	N	A	A	N	A	A	A	H	N	H	H	H	N	A	A
S2_39227844	2	39227844	N	A	A	N	A	A	A	A	N	N	N	A	A	H	A	A	A	A	H	A	A	A	A	A	A	A	A	A	A	N	A	A	A	A	A	A	N	A	A	H	A	H	H	H	A	N	A
S2_40352684	2	40352684	A	A	N	N	N	N	N	N	A	N	A	N	N	H	N	N	N	N	H	N	N	N	N	N	N	N	N	N	N	A	N	A	N	N	N	N	N	N	A	H	N	H	N	H	N	N	N
S2_40593827	2	40593827	A	A	A	N	A	A	A	A	A	A	A	A	A	H	A	A	A	A	H	A	A	N	N	A	A	N	A	A	A	A	N	A	A	N	A	N	N	N	A	H	A	H	A	H	A	A	A
S2_43198806	2	43198806	A	A	A	H	N	A	A	A	A	A	A	A	A	H	A	A	A	N	H	N	N	A	N	A	A	A	A	A	A	A	A	A	A	A	N	A	N	A	A	H	A	H	A	H	A	A	A
S2_43762777	2	43762777	A	A	A	H	A	A	A	A	A	A	A	A	A	H	A	A	A	A	H	A	A	A	N	A	A	A	A	A	A	A	A	A	A	A	A	A	A	A	A	H	A	H	A	H	H	A	A
S2_44969084	2	44969084	A	A	A	A	A	A	A	A	N	N	N	N	A	H	A	A	N	A	H	A	N	A	A	A	A	A	A	A	A	N	A	A	N	A	A	A	A	N	A	A	A	H	A	H	H	N	A
S2_45550900	2	45550900	A	A	N	A	A	A	A	A	A	N	A	A	N	H	A	A	N	A	H	N	A	A	N	A	A	A	A	N	N	A	N	A	A	N	A	N	A	A	A	A	A	H	A	H	H	H	A
S2_46307822	2	46307822	A	A	A	N	N	A	N	N	A	A	A	A	N	H	N	N	N	A	H	N	A	A	N	N	N	N	A	A	N	A	N	A	N	N	N	N	N	A	A	A	N	H	N	H	H	H	A
S2_46907599	2	46907599	A	A	A	N	H	N	A	A	N	N	A	N	A	H	N	A	A	A	H	A	N	A	A	A	A	A	N	A	A	N	A	A	A	A	N	A	A	A	A	N	A	H	A	H	H	H	N
S2_46967353	2	46967353	N	A	N	A	H	N	N	N	N	N	N	N	N	H	N	N	N	N	H	N	N	N	N	N	A	N	A	A	N	A	N	N	N	N	N	N	N	N	A	N	A	H	A	H	H	H	N
S2_47198117	2	47198117	A	A	N	N	H	A	A	A	A	N	A	A	N	H	N	N	N	A	H	N	A	N	N	N	N	N	A	A	N	A	N	A	N	N	N	N	N	N	A	A	N	H	A	H	H	H	N
S2_47449375	2	47449375	N	A	A	A	H	A	A	A	A	N	A	N	A	H	A	A	N	N	H	A	N	A	N	A	A	A	N	A	A	A	A	A	A	A	A	N	A	A	N	N	A	H	A	H	H	H	A
S2_47538389	2	47538389	A	A	N	N	H	A	A	A	A	A	A	A	N	H	N	A	N	A	H	A	A	N	N	N	N	N	A	A	N	A	N	A	N	N	N	N	N	N	A	A	N	H	N	H	H	H	N
S2_47951805	2	47951805	A	A	A	A	H	A	A	A	A	N	A	N	N	H	N	A	N	N	H	N	A	A	N	A	A	N	A	N	A	N	N	A	A	A	N	A	N	N	A	A	A	H	A	H	H	H	N
S2_48381955	2	48381955	A	A	N	A	H	A	A	N	A	N	A	A	A	H	N	N	N	A	H	N	N	A	N	A	A	A	A	A	A	A	A	A	A	A	N	A	A	N	A	A	A	H	A	H	H	H	N
S2_48635046	2	48635046	A	A	A	N	H	N	A	A	A	N	A	A	A	H	N	A	N	A	H	A	A	A	N	A	A	N	A	A	N	A	A	A	A	N	A	A	A	N	N	N	A	H	A	H	H	H	H
S2_49635101	2	49635101	A	A	N	N	N	A	N	A	A	N	A	A	N	H	N	N	N	A	H	N	A	N	N	N	N	N	A	N	N	N	N	A	N	N	N	N	N	N	A	A	N	H	N	H	H	A	H
S2_50078008	2	50078008	A	A	A	A	A	A	A	A	A	A	A	A	A	H	A	A	A	A	H	A	A	A	A	A	A	A	A	A	A	A	A	A	A	A	A	A	A	A	A	A	A	H	A	H	H	A	H
S2_50273288	2	50273288	A	A	A	A	A	A	A	A	A	A	A	A	A	H	A	A	N	A	H	A	A	A	A	A	A	A	A	A	A	A	A	A	A	A	A	N	A	A	A	A	A	H	A	H	H	A	H
S2_51332253	2	51332253	A	A	A	A	A	A	A	A	A	A	A	A	A	H	A	A	A	A	H	A	A	A	A	H	A	A	A	A	A	A	A	A	A	A	A	A	A	A	A	A	A	H	A	H	H	A	H
S2_51784022	2	51784022	A	A	N	N	N	A	A	N	A	A	N	A	N	H	N	N	N	N	H	N	A	N	N	H	N	N	A	A	N	A	N	A	N	N	N	N	N	N	A	A	A	H	N	H	H	A	H
S2_51794431	2	51794431	A	A	A	A	A	A	A	A	A	A	A	N	A	H	A	A	A	A	H	A	A	A	N	H	A	A	A	A	A	A	A	A	A	A	A	A	A	A	A	A	A	H	A	H	H	A	H
S2_51794617	2	51794617	A	A	A	N	A	A	A	A	A	A	A	A	N	H	A	N	A	A	H	A	A	A	N	H	A	A	A	A	N	A	A	A	A	N	A	A	N	A	A	A	A	H	A	H	H	A	H
S2_51986773	2	51986773	N	A	A	N	A	N	N	N	N	N	A	A	A	H	N	A	A	N	H	N	N	N	N	H	A	N	N	A	A	N	A	N	A	A	A	A	A	N	N	N	A	H	A	H	H	N	H
S2_52000415	2	52000415	A	N	A	N	A	A	A	A	N	N	N	N	A	H	N	N	N	N	H	A	N	N	N	H	N	N	N	N	N	N	N	N	N	A	N	N	A	N	N	N	A	H	N	H	H	N	H
S2_52041060	2	52041060	A	A	A	N	A	A	A	A	A	N	N	A	A	H	N	A	N	A	H	N	N	A	N	H	A	N	A	N	N	A	A	A	A	A	N	N	A	A	A	A	A	H	A	H	H	A	H
S2_52104897	2	52104897	A	A	A	A	A	A	A	A	N	N	A	A	A	H	A	A	A	A	N	A	A	A	A	H	A	A	A	N	A	A	A	A	A	A	A	A	A	N	A	A	A	H	A	H	H	N	H
S3_144307	3	144307	A	A	A	A	A	A	A	A	A	N	A	A	A	A	N	A	A	A	A	A	A	N	N	A	N	A	A	A	N	A	A	A	N	A	A	N	A	N	A	A	A	A	H	A	A	A	A
S3_593904	3	593904	A	N	N	N	N	A	N	N	A	N	A	N	N	N	N	N	N	A	A	N	N	N	N	N	N	N	A	N	N	N	N	A	N	N	N	N	N	N	N	N	N	N	H	N	A	A	N
S3_896696	3	896696	A	N	A	A	A	N	A	A	N	N	A	A	A	A	N	A	N	N	N	A	N	A	A	A	A	A	N	A	A	A	A	A	A	A	A	A	A	A	A	A	A	A	H	A	A	N	A
S3_1301025	3	1301025	A	A	A	A	A	A	A	A	A	A	A	A	A	A	A	A	A	A	A	A	A	A	N	A	A	A	A	A	A	A	A	A	A	A	A	A	A	A	A	A	A	A	H	A	A	A	A
S3_1356195	3	1356195	A	A	A	A	A	A	N	A	A	N	A	N	A	A	N	A	A	A	A	A	A	N	N	A	A	A	A	A	A	A	A	A	A	A	N	A	A	A	A	A	A	N	H	A	A	A	A
S3_1943007	3	1943007	A	A	N	A	A	A	A	A	A	N	A	N	A	A	N	N	A	A	A	A	A	A	N	N	A	A	A	N	A	A	A	A	N	A	N	N	A	A	A	A	N	A	H	N	N	A	A
S3_1943533	3	1943533	A	A	A	A	A	A	A	A	A	N	A	N	A	A	A	A	A	A	A	A	N	A	A	A	A	A	A	A	A	A	A	A	A	A	A	A	A	A	A	A	A	A	H	N	A	A	A
S3_2129950	3	2129950	A	A	A	A	A	A	A	A	A	N	A	A	N	A	A	A	A	A	A	N	A	A	N	A	A	A	A	A	N	A	A	A	N	A	A	A	A	A	A	N	A	A	H	A	A	A	A
S3_2578697	3	2578697	A	A	A	A	A	A	A	N	A	A	A	A	A	A	N	A	A	A	A	A	A	A	A	A	A	A	A	A	A	N	A	A	A	A	N	A	A	A	A	A	A	A	H	A	A	A	A
S3_3534911	3	3534911	A	A	A	N	A	A	A	A	A	A	A	A	N	A	A	A	A	A	A	N	A	A	A	A	A	A	A	A	N	A	A	A	N	A	N	A	A	N	A	A	A	A	H	N	A	A	A
S3_4251431	3	4251431	A	A	A	A	A	A	A	A	A	N	A	N	A	A	A	A	A	A	A	A	A	N	A	A	A	N	A	A	A	A	N	A	A	A	A	A	A	A	N	A	A	A	H	A	A	A	A
S3_4536048	3	4536048	A	A	A	A	A	A	A	A	A	A	A	A	A	A	A	A	A	A	A	A	A	A	A	A	A	A	A	A	A	A	A	A	A	A	A	A	A	A	A	N	A	A	H	A	A	A	A
S3_5189918	3	5189918	A	A	A	A	A	A	A	A	A	N	A	A	A	N	A	A	A	A	A	A	A	A	A	A	A	A	A	A	A	A	A	A	A	A	A	A	A	N	A	A	A	A	A	A	A	A	A
S3_5191649	3	5191649	A	A	A	A	A	A	A	A	A	A	A	A	N	A	A	A	A	A	A	A	A	A	A	A	A	A	A	A	A	A	A	A	A	A	A	A	A	A	A	A	A	A	A	A	A	A	A
S3_5980164	3	5980164	N	A	A	A	A	A	A	A	N	N	A	A	A	A	A	A	A	A	N	A	A	A	N	A	A	N	A	A	A	N	A	A	A	A	A	N	A	A	A	A	A	A	A	A	A	A	A
S3_6578840	3	6578840	A	A	A	A	A	A	A	A	N	A	N	A	A	A	A	A	A	A	N	A	N	A	A	A	A	A	N	A	A	A	A	A	A	A	A	A	A	A	A	A	A	A	A	A	A	N	A
S3_7000106	3	7000106	A	A	A	A	A	A	A	A	A	N	A	N	A	A	A	A	A	A	A	A	A	A	A	A	A	A	A	A	A	A	A	A	A	A	A	A	A	A	A	A	A	A	A	A	A	A	A
S3_7929668	3	7929668	A	A	A	A	A	A	A	N	A	A	A	A	A	N	N	N	A	A	A	A	A	A	N	N	A	N	A	A	A	A	A	A	N	A	N	A	N	A	A	A	A	A	A	H	A	A	A
S3_7929780	3	7929780	A	A	A	N	N	A	A	A	A	A	A	A	N	N	N	A	N	A	A	N	A	A	N	N	N	N	A	A	A	A	N	A	H	N	N	A	A	N	A	A	A	A	N	H	A	A	N
S3_8021263	3	8021263	A	A	A	N	A	A	A	A	A	N	A	A	A	A	N	A	N	A	A	A	A	N	N	N	A	N	A	A	A	A	A	A	H	A	N	A	N	A	N	A	A	A	N	H	N	A	A
S3_8765914	3	8765914	A	A	A	A	A	A	A	A	A	N	A	A	A	A	A	A	A	A	A	A	A	A	A	A	A	A	A	A	A	A	A	A	H	A	A	A	A	A	A	A	A	A	A	H	A	A	A
S3_8774961	3	8774961	A	A	A	N	A	A	A	N	A	N	A	A	N	A	A	A	A	N	A	A	N	N	N	A	A	A	A	A	A	A	A	A	H	A	N	N	N	A	A	A	A	A	A	H	A	A	A
S3_9438309	3	9438309	N	A	A	A	A	A	N	A	A	N	A	A	A	A	A	A	A	A	A	A	N	A	N	A	A	A	A	N	A	A	A	A	H	A	A	A	A	A	A	A	A	A	A	H	A	A	A
S3_9655649	3	9655649	A	A	N	N	N	A	A	N	A	A	A	N	N	N	N	N	N	N	N	N	A	N	N	N	N	N	A	N	N	N	N	A	H	N	N	N	N	N	N	H	N	N	A	N	N	A	N
S3_9696689	3	9696689	A	A	A	N	N	A	A	A	A	A	A	A	A	A	A	A	A	A	A	N	A	N	N	N	N	A	A	A	A	A	N	A	H	A	A	A	A	A	A	H	A	A	A	N	N	A	N
S3_9696790	3	9696790	A	A	A	A	N	A	A	A	A	A	A	A	N	N	N	N	A	A	A	N	A	A	N	N	A	N	A	N	A	A	A	A	H	A	A	A	A	N	A	H	A	N	N	N	N	A	N
S3_10059878	3	10059878	A	A	A	N	A	A	A	A	A	A	A	A	A	A	A	A	A	A	A	A	N	A	N	A	A	A	A	A	A	A	A	A	H	A	A	A	H	A	N	H	A	A	A	A	A	A	A
S3_10259205	3	10259205	A	A	A	A	A	A	A	A	A	N	A	A	N	A	A	A	A	A	A	A	A	A	N	A	A	A	A	A	A	A	A	A	H	A	A	A	H	A	A	H	A	A	A	A	A	A	A
S3_10729060	3	10729060	A	A	A	N	A	A	A	A	A	N	A	A	N	A	A	A	N	A	N	N	A	N	N	N	A	A	A	A	N	N	A	A	H	A	N	A	H	N	A	H	A	N	A	A	A	A	A
S3_11162591	3	11162591	N	A	A	A	A	N	A	N	A	N	N	N	A	A	N	A	A	N	N	A	N	N	N	A	A	A	N	N	A	A	A	A	H	A	A	N	H	A	N	H	A	N	A	A	A	A	A
S3_11557864	3	11557864	A	N	A	N	A	N	N	N	N	N	N	N	N	N	A	N	N	N	N	A	N	N	N	N	N	N	N	N	N	N	N	N	H	A	N	N	N	N	N	H	A	N	N	N	N	N	N
S3_11751374	3	11751374	A	A	A	A	A	A	A	A	A	N	A	A	A	A	A	A	A	A	A	A	A	A	A	A	A	A	A	A	A	A	A	A	H	A	A	A	A	A	A	H	A	A	A	A	A	A	A
S3_12050946	3	12050946	A	A	A	A	A	A	A	A	N	N	A	A	A	A	A	A	A	A	N	A	A	A	A	A	A	A	A	A	A	A	A	A	H	A	A	A	A	A	A	H	A	A	A	A	A	A	A
S3_12051098	3	12051098	A	A	A	A	A	A	A	A	N	N	A	A	A	A	A	A	N	N	N	A	A	A	A	A	A	N	A	N	N	N	A	N	H	A	N	A	A	N	N	H	A	A	A	A	A	N	A
S3_13050497	3	13050497	A	A	A	A	A	A	A	A	A	N	A	A	A	A	A	A	A	A	A	A	A	A	A	A	A	A	A	A	A	A	A	A	H	A	A	A	A	A	A	H	A	A	A	A	A	A	A
S3_13050602	3	13050602	A	A	A	A	A	A	A	A	A	A	N	A	A	A	A	A	A	A	A	A	A	N	N	A	A	A	A	N	A	A	A	A	H	A	A	A	A	A	A	H	A	A	A	A	N	A	A
S3_13066389	3	13066389	A	A	A	A	A	A	A	N	A	A	A	A	A	A	A	A	A	A	N	A	A	A	N	A	A	A	A	A	A	A	A	A	H	A	A	N	A	N	N	H	A	A	A	A	A	N	A
S3_13132778	3	13132778	A	A	N	N	N	A	N	N	A	N	A	A	N	A	N	N	N	A	A	N	A	N	N	A	N	N	A	A	N	A	N	A	H	N	N	N	N	N	A	H	A	N	N	N	N	A	N
S3_13923627	3	13923627	A	A	A	A	A	A	A	N	A	N	A	N	A	A	A	A	N	A	A	A	N	A	N	A	A	A	A	A	A	N	A	A	H	A	N	A	A	A	A	H	A	A	N	A	A	A	A
S3_13923785	3	13923785	A	A	A	A	A	N	A	N	A	N	N	N	A	A	A	A	A	N	A	A	A	N	N	A	N	N	N	A	A	A	A	N	H	N	A	N	N	A	A	H	A	N	N	N	N	N	N
S3_13993282	3	13993282	A	A	A	A	A	A	A	A	A	A	A	A	N	A	N	N	A	A	A	A	A	N	N	A	N	N	A	N	N	A	A	A	H	A	A	A	N	A	A	H	A	A	A	A	A	A	N
S3_14017571	3	14017571	A	A	A	A	A	A	A	A	A	A	A	A	A	A	A	A	A	A	A	A	A	A	N	A	A	A	A	A	H	A	N	A	H	A	N	A	A	A	A	H	A	N	A	A	A	A	A
S3_14325510	3	14325510	A	A	A	N	N	A	A	A	A	A	A	N	A	N	N	A	N	A	A	A	A	N	N	A	N	N	A	A	H	A	N	A	A	N	A	A	A	N	A	H	A	N	N	A	A	A	A
S3_14975460	3	14975460	A	A	A	A	A	A	A	A	A	N	A	A	A	A	A	A	A	N	A	A	A	N	N	A	A	A	A	A	H	A	A	A	A	A	A	A	A	A	A	H	A	A	A	A	A	A	A
S3_15794641	3	15794641	A	A	N	A	N	A	A	A	A	A	N	A	N	A	N	N	A	A	A	N	A	N	N	N	N	N	A	A	H	A	N	A	A	N	N	A	A	A	A	H	N	N	N	A	N	A	N
S3_15978615	3	15978615	N	A	A	A	A	N	A	N	N	N	A	A	A	A	A	A	N	A	N	N	N	N	A	A	A	A	N	N	H	N	A	A	A	A	N	A	A	A	A	H	A	A	A	N	A	N	A
S3_16767635	3	16767635	A	A	A	N	A	N	A	A	A	N	A	A	A	A	A	A	A	N	A	A	A	A	N	A	A	N	A	N	H	N	A	A	A	A	N	A	A	N	A	H	A	A	A	A	A	A	A
S3_17006470	3	17006470	N	A	A	A	A	A	N	N	N	N	N	A	N	A	N	A	A	A	N	A	N	A	N	A	A	A	A	A	H	N	A	A	A	A	A	A	N	A	A	H	A	A	A	A	A	A	A
S3_17242460	3	17242460	A	A	A	A	A	A	A	A	A	H	A	A	A	A	A	A	A	A	A	A	A	A	A	A	A	A	A	A	H	A	A	A	A	A	A	A	A	A	A	H	A	A	A	A	A	A	A
S3_17915725	3	17915725	A	A	A	A	A	A	A	A	A	H	A	A	A	A	A	A	A	A	A	A	A	N	A	A	A	N	A	A	H	A	A	A	N	A	N	A	N	A	A	H	A	A	A	A	A	A	A
S3_19296792	3	19296792	N	A	A	N	A	A	A	N	N	N	A	A	A	A	N	N	A	N	N	A	N	N	N	A	A	N	N	A	H	A	N	N	N	A	N	N	N	N	A	H	A	N	A	A	A	N	N
S3_19944814	3	19944814	A	A	A	A	A	A	A	A	A	N	A	A	A	A	A	A	A	A	A	A	A	A	N	A	A	N	A	A	H	A	A	A	A	A	A	A	A	A	A	H	A	A	A	A	A	A	A
S3_21706522	3	21706522	A	A	A	A	A	A	A	N	A	N	A	A	N	A	A	A	A	A	N	A	N	A	A	A	A	A	A	N	H	A	A	A	A	A	A	A	A	A	A	H	A	A	A	A	A	A	A
S3_22355232	3	22355232	A	A	A	A	A	A	A	A	A	N	A	A	A	A	A	A	A	A	H	A	A	A	A	A	A	A	A	A	H	N	A	A	A	A	A	A	A	A	A	H	A	A	A	A	N	A	A
S3_22357596	3	22357596	A	A	N	N	N	A	A	A	A	A	A	A	N	N	N	A	A	N	H	A	A	N	N	N	N	N	A	A	H	A	N	A	A	N	N	N	N	N	A	H	A	N	N	N	N	A	N
S3_22598369	3	22598369	A	N	N	A	N	A	N	A	A	N	A	N	N	A	N	A	N	A	H	N	A	N	A	N	N	N	A	A	H	A	A	A	N	A	N	A	N	N	N	H	N	N	A	N	N	A	N
S3_22614255	3	22614255	A	A	A	A	A	A	A	A	A	A	A	A	N	A	A	A	N	A	H	A	A	A	A	N	A	A	A	A	H	A	A	A	A	A	A	N	A	N	A	H	A	A	A	A	A	A	A
S3_22672365	3	22672365	A	A	A	N	A	A	A	A	A	N	A	N	N	N	N	N	N	A	H	N	A	N	N	N	N	N	A	A	H	A	N	A	N	N	N	N	N	N	A	H	A	N	N	N	N	A	A
S3_22672500	3	22672500	A	A	N	N	A	A	A	A	A	A	A	A	N	N	N	N	A	A	H	N	A	N	N	N	N	N	A	A	H	N	A	A	N	N	N	N	N	N	N	H	N	N	A	N	A	A	A
S3_22993877	3	22993877	N	N	A	N	A	A	N	A	N	N	A	N	N	A	A	A	N	N	H	A	A	N	N	A	A	N	N	A	H	N	A	A	A	A	A	A	N	N	N	H	A	A	A	A	A	N	A
S3_23902833	3	23902833	A	A	A	A	A	A	A	A	N	A	N	N	A	A	A	A	A	A	H	A	A	N	A	A	A	A	A	N	A	N	A	A	N	A	A	A	A	A	A	H	A	A	A	A	A	N	A
S3_23903439	3	23903439	A	A	A	A	A	A	A	A	A	N	A	N	A	A	A	A	A	A	H	A	A	A	N	A	A	A	A	A	N	A	A	A	A	A	A	A	A	A	A	H	A	A	A	A	A	A	A
S3_23926224	3	23926224	A	A	A	A	A	A	A	A	A	A	A	H	A	A	A	N	N	A	H	A	A	A	N	N	A	A	A	A	A	A	A	A	A	A	A	A	N	A	A	H	A	A	A	A	A	A	A
S3_23926353	3	23926353	A	A	A	A	A	A	A	A	A	A	A	H	N	A	A	A	N	A	H	A	A	A	N	A	A	A	A	A	N	A	A	A	A	A	A	A	A	A	A	H	A	N	A	A	A	A	A
S3_24128834	3	24128834	A	A	A	A	A	A	A	A	A	A	A	H	A	A	N	A	A	A	H	A	A	A	N	A	A	A	A	A	N	A	A	A	N	A	A	A	A	A	A	H	A	A	A	A	A	A	A
S3_24342521	3	24342521	A	A	A	A	N	A	A	A	A	N	A	N	N	N	N	N	N	A	A	A	A	A	N	N	A	A	A	N	N	A	N	A	A	A	N	N	A	N	N	H	N	N	A	N	N	A	A
S3_24561625	3	24561625	A	A	A	A	A	A	A	A	A	A	A	A	A	A	A	A	A	A	A	A	A	A	A	A	A	A	A	A	A	A	A	A	A	A	A	A	A	A	A	H	A	A	A	A	A	A	A
S3_24561654	3	24561654	A	A	A	A	A	A	A	A	A	A	A	A	A	A	A	A	A	A	A	A	A	A	A	A	A	A	A	A	A	A	A	A	A	A	A	A	A	A	A	H	A	A	A	A	A	A	A
S3_24583447	3	24583447	A	A	N	N	N	A	A	N	A	N	A	A	N	N	N	N	N	N	A	N	N	N	N	N	N	N	A	N	N	A	N	N	N	N	N	N	N	N	N	H	N	A	N	N	N	A	N
S3_24904850	3	24904850	A	N	A	N	N	N	A	A	A	N	N	N	A	N	A	A	A	N	N	N	A	N	N	A	A	N	A	N	N	N	A	N	N	A	A	A	N	A	A	H	A	N	N	N	N	N	N
S3_24919610	3	24919610	A	A	N	N	A	A	A	A	A	A	A	A	N	A	N	N	A	A	A	A	A	A	N	N	A	A	A	A	N	A	A	A	A	N	A	A	A	A	A	H	N	A	A	A	A	A	A
S3_25432358	3	25432358	A	A	A	A	A	N	A	A	N	N	N	A	A	A	A	N	A	N	A	A	N	N	N	N	N	A	A	A	A	A	A	N	A	A	N	A	A	N	N	H	A	A	A	A	N	N	A
S3_25603313	3	25603313	A	A	A	A	A	A	N	A	A	N	A	A	A	A	A	A	N	A	A	A	A	A	N	N	A	A	A	N	N	A	A	A	A	A	A	N	A	N	A	H	A	N	A	A	A	A	A
S3_26135430	3	26135430	A	A	A	A	A	A	A	A	A	A	A	A	A	A	A	A	A	A	A	A	A	A	A	A	A	A	A	A	N	A	A	A	A	A	N	A	A	N	A	H	A	N	A	N	A	A	A
S3_27062880	3	27062880	N	A	A	N	A	A	A	N	N	A	N	N	A	A	A	A	A	A	N	A	N	A	N	A	A	N	N	N	A	A	A	A	N	A	A	N	A	N	A	H	A	A	A	N	A	N	A
S3_27063384	3	27063384	A	A	A	A	A	A	A	A	A	N	A	A	A	N	A	N	A	A	A	N	A	N	N	A	N	A	A	A	A	A	A	A	N	A	A	N	A	A	A	H	A	A	A	A	N	A	A
S3_27065635	3	27065635	A	A	A	A	A	A	A	A	A	N	A	A	A	A	N	A	A	A	A	A	A	A	A	A	A	A	A	A	A	A	A	A	A	A	A	A	A	A	A	H	A	A	A	A	A	A	A
S3_27072525	3	27072525	A	A	N	N	N	A	A	A	A	A	A	N	N	N	N	A	N	A	A	N	A	N	N	N	N	N	A	A	N	A	N	A	N	N	N	A	N	N	A	H	N	N	N	N	N	A	N
S3_27212493	3	27212493	A	N	A	A	N	N	A	A	A	N	N	N	A	A	A	A	A	N	N	A	A	N	N	A	A	A	N	N	A	N	A	N	N	A	N	A	A	A	A	H	A	A	A	A	A	N	A
S3_27324071	3	27324071	A	A	N	N	A	A	A	A	A	A	A	A	N	N	N	N	N	A	A	N	A	N	N	N	N	N	A	A	A	A	N	A	A	A	A	N	N	N	A	H	N	A	N	N	N	A	N
S3_27347516	3	27347516	A	A	A	A	A	A	A	A	A	A	A	A	A	A	N	N	A	A	A	A	A	A	N	A	A	A	A	A	A	A	A	A	A	N	A	N	A	A	A	H	A	N	A	N	A	A	A
S3_27931655	3	27931655	N	A	N	N	N	N	N	N	A	N	A	N	N	N	N	N	N	N	A	N	N	N	N	N	N	N	A	N	N	A	N	A	N	N	N	N	N	A	N	H	N	N	N	N	N	A	N
S3_28117975	3	28117975	A	A	A	A	N	A	A	A	A	N	A	A	N	A	N	A	A	A	A	N	A	N	A	N	A	A	A	A	A	A	N	A	N	A	N	A	A	A	A	H	N	A	A	A	A	A	N
S3_28560218	3	28560218	A	A	A	N	A	A	N	A	A	A	A	A	N	N	N	A	N	N	A	N	A	N	N	A	N	N	A	A	N	N	N	A	N	N	A	N	N	N	A	H	N	N	A	N	N	A	A
S3_28813806	3	28813806	A	A	A	N	A	A	A	A	A	A	A	A	A	A	A	A	N	A	A	A	N	A	N	A	A	A	A	A	N	A	A	A	A	A	A	A	A	A	A	H	A	A	N	A	A	A	A
S3_28846531	3	28846531	A	A	N	A	A	A	A	A	A	N	A	A	A	N	N	A	A	A	A	A	A	N	N	A	A	A	A	A	N	A	N	A	A	A	N	A	A	A	A	H	A	N	A	N	N	A	A
S3_29044014	3	29044014	A	A	A	N	A	A	A	H	A	A	A	A	A	A	N	A	N	A	A	N	A	N	N	A	A	A	A	A	A	A	A	A	A	A	N	A	N	N	A	H	N	A	A	A	N	A	N
S3_29049162	3	29049162	A	A	A	A	A	A	A	H	A	A	A	A	A	A	A	A	A	A	A	A	A	A	A	A	A	N	A	A	A	A	A	A	A	A	A	A	A	N	A	H	A	A	A	A	A	A	A
S3_29790616	3	29790616	A	A	N	A	N	A	A	H	A	A	A	A	N	N	N	N	N	N	A	N	A	N	N	N	N	N	A	N	N	N	N	A	N	A	N	N	N	N	N	H	N	N	A	N	N	A	N
S3_29858083	3	29858083	A	A	A	A	A	N	A	H	A	N	A	N	A	A	A	N	A	A	N	A	A	A	N	A	A	A	A	N	N	N	A	A	A	A	A	N	A	A	N	H	A	A	A	A	N	N	A
S3_29858374	3	29858374	A	N	A	A	A	A	A	H	N	N	A	A	A	A	A	A	N	A	N	A	A	A	A	A	A	A	A	N	A	A	A	A	A	N	N	A	A	N	N	H	A	N	A	N	A	A	A
S3_30306795	3	30306795	A	A	A	N	N	A	A	H	A	N	A	A	N	N	N	A	N	N	A	A	N	N	N	N	A	N	A	N	N	A	A	A	N	N	N	N	N	N	A	H	A	A	A	N	N	N	A
S3_31091406	3	31091406	A	A	A	A	A	A	A	H	N	N	A	A	A	A	A	A	A	A	N	A	N	A	A	A	A	A	A	N	A	N	A	A	A	A	A	A	A	A	A	H	A	A	A	N	A	A	A
S3_31805547	3	31805547	A	A	A	A	A	A	A	H	A	N	A	A	A	A	A	A	A	A	A	A	A	A	A	A	A	A	A	A	A	A	A	A	A	A	A	A	A	A	A	H	A	A	A	H	A	A	A
S3_32185412	3	32185412	A	A	A	A	A	A	A	H	N	N	A	A	A	A	A	A	H	A	N	A	N	N	N	A	A	A	A	N	A	A	A	A	A	A	A	A	A	A	H	H	A	A	A	H	A	A	A
S3_32187694	3	32187694	N	N	A	N	A	N	N	H	N	N	N	A	A	A	N	A	H	N	N	N	A	N	N	A	A	A	A	N	N	N	N	N	A	N	N	A	N	A	H	H	A	N	N	H	N	N	A
S3_32571801	3	32571801	A	A	A	N	A	A	A	H	A	N	A	N	A	A	A	A	H	A	A	A	A	A	A	A	A	A	A	A	N	N	A	A	A	A	N	A	N	A	H	H	A	A	A	H	A	A	A
S3_33528241	3	33528241	N	A	A	N	A	N	A	H	A	N	A	N	A	A	N	N	A	A	A	N	N	A	N	A	N	N	A	N	A	N	A	A	N	N	N	A	N	A	A	H	N	A	A	H	A	N	N
S3_34257241	3	34257241	A	A	A	N	A	A	A	H	A	A	A	A	A	A	A	A	A	A	A	A	A	A	A	A	A	A	A	A	A	A	A	A	A	A	A	N	A	A	A	H	A	A	A	H	A	A	A
S3_34738419	3	34738419	A	A	A	N	A	A	A	H	A	N	A	A	A	A	N	A	N	N	A	A	A	A	N	A	N	N	A	A	N	N	A	A	A	N	A	A	N	N	A	H	A	N	A	H	N	A	A
S3_34746838	3	34746838	A	A	A	A	A	A	A	H	A	N	A	A	N	A	N	A	A	N	A	A	A	N	N	A	A	N	A	A	N	A	N	A	A	A	A	N	N	N	A	H	A	N	A	H	A	A	A
S3_34760773	3	34760773	A	A	A	A	A	A	A	H	A	N	A	A	A	A	A	A	A	A	A	A	N	A	N	A	A	A	A	A	A	A	A	A	A	A	A	A	A	A	A	H	A	A	A	H	A	A	A
S3_34849003	3	34849003	A	A	A	A	A	A	A	H	A	A	A	A	A	A	A	A	A	A	A	A	A	A	N	A	A	A	A	A	A	A	A	A	N	A	A	A	A	N	A	H	A	A	A	H	A	A	A
S3_35232784	3	35232784	A	A	A	A	A	A	A	H	A	A	A	A	N	A	A	A	A	A	A	A	A	A	A	A	N	A	A	A	A	A	A	A	N	A	A	A	N	A	A	H	A	A	A	H	N	A	A
S3_35366674	3	35366674	A	A	A	A	A	A	A	H	A	A	A	A	A	A	N	A	A	A	A	A	A	A	N	A	A	A	A	A	A	A	A	A	N	A	A	A	A	N	A	H	A	A	A	H	N	A	A
S3_35910228	3	35910228	A	A	N	N	A	A	A	H	A	A	A	N	A	A	N	A	A	A	A	A	A	N	A	A	A	N	A	A	N	A	N	A	A	N	N	N	A	N	N	H	A	A	A	A	A	A	A
S3_36140994	3	36140994	A	A	N	N	N	A	A	H	A	N	A	A	A	N	N	N	N	A	A	A	A	A	N	N	N	N	A	A	N	A	N	A	N	N	A	N	N	N	A	H	A	N	N	N	N	A	N
S3_36161789	3	36161789	A	A	A	A	A	A	A	H	A	N	A	A	A	A	A	A	A	A	A	A	N	A	A	A	A	A	A	A	A	A	A	A	A	A	A	A	A	A	A	H	A	A	A	A	A	A	A
S3_36834323	3	36834323	A	A	A	A	A	A	A	H	A	A	A	A	A	A	A	A	A	A	A	A	A	A	N	A	A	A	A	A	A	A	A	A	A	A	N	A	A	A	A	A	A	A	A	A	A	A	A
S3_37016065	3	37016065	A	A	A	A	A	A	A	H	A	N	A	A	N	A	A	N	A	A	A	A	A	A	A	N	A	A	A	A	A	A	A	A	A	A	A	A	A	N	A	A	A	A	A	A	A	A	A
S3_37631890	3	37631890	A	A	A	A	A	A	A	H	A	N	A	A	A	A	A	A	A	A	A	A	A	A	A	A	A	A	A	A	A	A	A	A	A	A	A	A	A	A	A	A	A	N	A	A	A	A	A
S3_38690591	3	38690591	A	A	A	A	A	A	A	H	A	N	A	A	A	A	A	A	A	A	A	A	A	A	A	A	A	A	A	A	A	A	A	A	A	A	A	A	A	A	A	A	A	A	A	A	A	A	A
S3_40136360	3	40136360	A	A	N	N	N	A	A	H	A	N	A	A	N	N	N	N	N	A	A	N	A	N	N	N	N	N	A	A	N	N	N	A	N	N	N	N	N	N	A	A	N	N	N	N	N	A	N
S3_40186576	3	40186576	A	A	N	N	N	N	A	H	A	N	A	A	N	N	N	N	N	A	A	N	A	N	N	N	N	N	A	A	N	A	N	A	N	N	N	N	N	N	A	A	N	N	N	N	N	A	N
S3_40262420	3	40262420	A	A	N	N	N	A	A	H	A	N	A	A	N	N	N	N	N	A	A	N	A	N	N	N	N	N	A	A	N	A	N	A	N	N	N	N	N	N	A	A	N	N	N	N	N	A	N
S3_40921206	3	40921206	A	A	A	A	A	A	A	H	A	N	A	A	A	A	N	N	A	A	A	N	A	A	N	N	A	A	A	A	A	A	A	A	A	A	A	A	A	A	A	A	A	A	N	N	A	A	A
S3_41836764	3	41836764	A	A	A	A	A	A	A	H	A	A	A	A	N	A	A	A	N	A	A	A	A	A	A	A	A	A	A	A	N	A	N	A	N	A	A	A	A	N	A	A	A	N	A	N	A	A	A
S3_45916172	3	45916172	A	A	A	A	A	A	A	H	A	A	A	A	A	A	A	A	A	A	A	A	A	A	A	A	A	A	A	A	A	A	A	A	A	A	A	A	A	A	A	A	A	A	A	A	A	A	A
S3_46435027	3	46435027	N	A	N	N	A	A	N	H	N	N	A	N	A	N	N	A	A	A	N	N	N	A	N	A	N	A	A	N	N	N	A	N	N	A	N	N	A	A	A	A	A	A	A	A	N	N	A
S3_48602615	3	48602615	N	N	N	A	N	N	N	H	A	N	N	N	N	N	N	N	N	N	N	A	N	N	N	N	A	N	N	N	A	N	N	A	N	N	A	N	A	N	N	A	N	N	N	N	N	N	N
S3_48812749	3	48812749	A	A	N	A	A	A	A	H	A	N	A	A	A	A	A	A	A	A	A	A	A	N	N	A	A	A	A	A	A	A	A	A	N	A	N	A	A	A	A	N	A	N	A	A	N	N	A
S3_51335165	3	51335165	N	A	A	A	A	A	A	H	N	N	A	A	A	A	A	A	A	A	N	A	N	A	A	A	A	A	A	A	A	A	A	A	A	A	A	A	A	A	A	A	A	A	A	A	A	A	A
S3_51674698	3	51674698	A	A	A	A	A	H	A	H	A	A	A	A	A	A	A	A	A	A	A	A	A	A	N	A	A	A	A	A	A	A	A	A	A	A	A	A	A	A	A	A	A	A	A	A	A	A	A
S3_51674873	3	51674873	A	A	N	A	A	H	A	H	A	A	A	N	A	A	A	N	A	A	A	A	A	A	A	A	A	N	A	A	A	N	A	A	A	A	A	A	A	N	A	N	A	A	A	A	N	A	N
S3_53252226	3	53252226	A	A	N	A	A	H	A	H	N	N	A	N	A	A	A	N	A	N	A	A	A	N	N	N	N	N	N	N	N	N	A	A	A	A	N	N	A	N	A	A	A	A	A	A	A	N	A
S3_53255225	3	53255225	A	N	A	N	A	H	A	H	A	N	A	N	N	A	N	A	A	A	A	A	N	A	N	A	A	A	A	A	A	A	A	A	A	A	A	N	A	A	A	A	A	A	A	A	A	A	A
S3_55202292	3	55202292	A	A	N	N	N	H	A	H	A	N	A	N	N	N	N	N	N	N	A	N	N	N	N	N	N	N	A	N	N	N	N	N	N	N	N	N	N	N	N	A	N	N	N	N	N	A	N
S3_57674268	3	57674268	A	A	N	N	N	H	A	H	A	N	N	N	N	A	N	N	N	A	A	N	H	A	N	N	N	N	A	A	N	A	N	A	N	N	N	N	N	N	N	A	N	N	A	N	A	A	N
S3_57870931	3	57870931	A	A	A	A	A	H	A	H	N	A	A	N	A	A	N	A	A	A	N	A	H	A	N	A	A	A	A	N	A	A	N	A	A	A	A	N	A	A	N	A	A	A	A	A	A	A	A
S3_57905439	3	57905439	A	A	N	A	A	H	A	H	A	N	A	N	A	N	N	A	A	A	A	N	H	N	N	A	A	N	A	A	N	A	N	A	A	A	N	N	N	A	A	A	N	N	N	A	A	A	N
S3_59013120	3	59013120	A	A	A	A	A	H	A	H	A	N	A	A	A	A	A	A	A	A	A	N	H	A	N	A	A	A	A	A	A	N	A	A	A	A	A	A	N	A	A	A	A	A	N	A	A	A	A
S3_59801034	3	59801034	A	A	A	A	A	H	A	H	N	N	N	A	A	A	A	A	A	A	N	A	H	A	A	A	A	A	A	A	A	A	A	A	A	A	A	A	A	N	A	A	A	A	A	A	A	A	A
S3_59890426	3	59890426	A	A	N	N	A	H	N	H	A	N	N	N	N	N	N	A	N	N	N	A	H	N	N	N	N	N	N	N	N	N	A	N	N	N	N	N	N	N	N	A	A	N	A	N	N	N	N
S3_59969783	3	59969783	A	A	A	A	N	H	N	H	A	A	A	N	N	N	N	N	N	N	A	N	H	N	N	N	N	A	A	N	N	N	N	A	N	N	N	N	N	A	A	A	A	N	N	N	N	A	N
S3_60268246	3	60268246	A	A	N	N	N	H	A	H	N	A	A	N	N	N	N	N	N	A	A	N	H	N	N	N	N	N	A	N	N	N	N	A	N	N	N	N	N	N	A	A	N	N	N	N	N	A	N
S3_61189606	3	61189606	A	A	A	A	A	H	A	H	A	N	A	A	N	N	A	A	A	A	A	A	A	N	N	A	A	A	A	H	A	A	A	A	N	A	N	N	A	N	A	A	N	A	N	A	N	A	N
S3_61189711	3	61189711	A	A	A	N	A	H	A	H	A	N	A	A	N	N	A	N	A	A	A	N	A	N	N	A	N	A	A	H	N	N	N	A	N	N	A	N	N	N	A	A	A	N	N	A	N	A	A
S3_61927674	3	61927674	A	A	A	N	N	H	A	H	A	N	A	A	N	N	N	N	N	N	A	N	A	N	N	N	A	N	A	H	N	A	N	A	N	N	N	N	N	N	A	A	N	N	N	N	N	A	N
S3_63058972	3	63058972	A	A	N	N	N	H	A	H	A	N	A	A	N	N	N	A	N	A	A	N	N	N	N	N	N	N	A	H	N	A	A	A	N	A	N	N	N	N	N	A	N	N	N	N	N	A	N
S3_63387759	3	63387759	A	A	A	A	A	H	A	H	A	N	A	N	A	A	A	A	A	A	A	N	A	N	N	A	A	N	A	H	N	A	N	A	A	A	N	A	A	A	N	A	A	A	A	A	N	A	A
S3_64111776	3	64111776	A	A	A	A	A	H	A	H	A	N	A	A	A	A	A	A	A	A	A	A	A	A	A	A	A	A	A	H	A	N	A	A	A	A	A	N	A	A	A	A	A	A	A	A	A	N	A
S3_64916538	3	64916538	A	A	A	A	A	A	A	N	N	N	A	A	A	A	A	A	A	A	N	A	A	A	A	A	A	A	N	A	A	A	A	A	A	A	A	A	A	A	A	A	A	A	A	A	A	A	A
S4_145785	4	145785	A	A	N	N	A	A	A	A	A	N	A	A	N	N	N	N	A	A	A	N	A	N	A	H	N	N	A	N	N	N	N	A	A	N	N	N	N	N	A	A	N	N	N	N	N	A	N
S4_280996	4	280996	N	A	A	A	A	A	N	N	N	A	N	N	N	A	N	A	N	N	N	A	A	N	N	H	A	A	N	A	A	N	A	A	A	N	A	A	A	H	A	N	A	N	A	A	A	N	N
S4_2720242	4	2720242	A	A	A	A	A	A	N	N	A	A	A	A	A	A	A	A	A	A	A	A	A	N	N	A	A	A	A	A	A	A	A	N	A	H	N	N	A	A	A	A	A	A	A	A	A	A	A
S4_3167587	4	3167587	A	A	A	N	A	N	A	N	A	N	A	A	A	A	A	N	A	A	A	A	A	A	A	A	A	N	A	A	A	N	A	A	N	A	N	N	N	A	A	N	A	N	A	A	A	N	N
S4_3167770	4	3167770	A	A	A	A	N	N	N	N	A	N	N	N	A	N	N	N	N	A	A	N	N	N	N	N	N	N	A	N	N	A	N	N	N	A	N	N	N	N	N	A	A	A	N	A	N	A	A
S4_3425634	4	3425634	A	A	N	N	N	A	A	N	A	N	A	A	A	A	N	N	A	A	A	A	A	N	N	N	N	A	A	N	N	N	A	A	N	A	N	A	A	N	N	A	N	A	N	N	A	A	A
S4_4438718	4	4438718	A	A	A	A	A	N	A	A	N	N	A	A	A	A	A	A	A	A	N	A	A	N	N	A	A	A	A	N	A	A	A	N	A	A	A	A	N	A	A	A	A	A	A	A	A	A	A
S4_4643964	4	4643964	A	A	A	A	A	A	A	A	A	N	A	N	A	A	A	A	A	A	N	A	A	A	A	N	A	A	A	A	A	N	N	A	A	A	N	A	A	N	N	A	A	A	A	N	H	N	A
S4_4684223	4	4684223	A	A	A	A	A	A	A	A	A	N	A	A	A	A	A	A	N	N	A	A	A	A	N	N	A	N	A	A	A	A	A	A	A	A	N	A	A	N	A	A	A	N	A	A	H	A	A
S4_4787558	4	4787558	A	A	A	A	A	A	A	A	A	A	A	A	N	A	A	A	A	A	A	A	A	A	N	A	A	A	A	A	A	A	N	A	A	A	N	N	A	N	A	A	N	A	N	A	H	A	N
S4_5894025	4	5894025	A	A	A	A	A	A	A	A	A	A	A	A	A	A	N	A	A	N	A	A	A	A	N	A	A	A	A	A	N	N	A	A	A	A	A	A	A	A	A	A	A	A	A	A	H	A	A
S4_6201853	4	6201853	N	A	N	A	A	A	A	A	N	N	A	A	A	A	A	A	A	N	N	A	N	A	N	A	A	A	N	A	A	N	A	A	A	A	A	A	A	A	N	N	A	A	A	A	H	N	A
S4_6372945	4	6372945	A	A	A	N	N	A	A	A	A	A	A	A	N	N	N	A	A	A	A	A	A	A	N	A	N	A	A	A	A	N	A	A	N	A	A	N	A	A	A	N	A	N	A	N	H	A	A
S4_7364165	4	7364165	A	A	A	A	N	A	A	A	A	N	A	A	N	N	N	N	N	A	A	A	A	N	A	N	N	N	A	N	N	N	N	A	N	A	N	N	N	N	A	A	N	N	A	N	H	A	N
S4_9635716	4	9635716	N	A	A	A	A	N	A	A	N	N	N	A	A	A	A	A	A	N	N	A	A	A	A	A	A	A	A	A	A	A	A	A	A	A	A	A	A	N	N	A	A	A	A	A	H	A	A
S4_9695149	4	9695149	A	A	A	A	A	A	A	A	A	A	A	A	A	A	A	A	A	A	A	A	A	A	A	A	A	A	A	H	A	A	A	A	A	A	A	A	A	A	A	A	A	A	A	A	H	A	A
S4_11549569	4	11549569	A	A	A	A	A	A	A	A	A	N	A	A	N	A	A	A	A	A	A	A	A	A	A	A	A	N	A	H	N	A	A	A	N	A	N	N	A	A	A	A	A	A	A	N	H	A	A
S4_11756884	4	11756884	N	N	A	A	A	N	N	N	N	A	N	N	N	A	N	N	A	A	N	N	N	N	N	A	A	A	N	H	A	N	A	A	A	A	N	A	A	N	N	N	N	N	N	N	H	N	A
S4_11759779	4	11759779	A	A	A	A	A	A	A	A	A	A	A	A	A	A	A	A	A	A	A	A	A	A	A	A	A	A	A	H	A	A	A	A	A	A	A	A	A	A	A	A	A	A	A	A	H	A	A
S4_13457713	4	13457713	A	A	A	A	A	A	A	A	A	A	A	A	A	A	A	A	A	A	A	A	A	H	A	A	A	A	A	H	A	A	A	A	A	A	A	A	A	A	A	A	A	A	A	A	H	A	A
S4_14270913	4	14270913	A	A	A	A	A	A	A	N	A	N	A	A	A	A	A	A	A	A	A	N	A	H	N	A	A	A	A	H	A	A	A	A	A	A	A	A	A	A	A	A	A	A	A	A	H	A	A
S4_14741622	4	14741622	N	N	A	A	A	A	N	N	N	N	A	N	A	A	A	A	A	A	N	A	A	H	N	A	A	A	N	H	A	N	A	A	N	A	A	A	A	A	A	A	A	N	A	A	H	N	A
S4_14751818	4	14751818	N	N	A	N	A	N	N	N	N	N	N	A	N	A	A	A	A	N	A	N	N	H	N	A	A	A	N	H	A	N	N	N	A	N	N	N	N	A	N	N	A	N	N	A	H	N	N
S4_16445163	4	16445163	A	A	N	A	A	A	A	A	A	N	A	A	A	A	A	A	N	A	A	A	N	H	A	A	A	A	A	H	N	N	A	A	A	A	A	A	A	A	N	N	A	A	A	A	H	N	A
S4_16592783	4	16592783	A	A	A	A	A	A	A	N	A	N	A	N	N	A	A	A	N	A	A	N	A	H	N	A	N	N	A	H	N	A	A	N	A	N	N	A	N	A	N	A	A	N	N	A	H	N	A
S4_19600450	4	19600450	N	A	A	N	A	A	N	A	N	N	A	A	A	A	N	A	N	N	N	A	N	H	N	N	A	N	A	H	N	A	A	N	A	A	A	N	A	N	N	N	A	A	A	A	H	N	A
S4_22323052	4	22323052	A	N	A	A	A	N	N	A	N	N	N	A	A	N	A	A	A	A	N	A	N	H	N	A	N	A	A	H	A	A	A	A	A	A	A	A	N	N	N	A	A	A	A	A	H	N	A
S4_22903344	4	22903344	A	N	N	N	A	A	A	N	N	N	N	N	A	A	N	A	A	A	N	A	N	H	N	N	N	A	A	H	A	A	A	A	A	A	A	N	A	A	N	A	A	N	A	A	H	A	A
S4_22927021	4	22927021	A	N	A	A	A	A	N	N	N	N	A	N	A	N	N	A	N	N	N	N	N	H	N	A	A	A	N	H	A	N	A	A	N	A	A	A	N	N	N	N	A	N	A	A	H	N	A
S4_22927190	4	22927190	A	A	A	A	A	A	A	A	A	N	A	A	A	A	A	A	N	A	A	A	A	H	N	A	A	A	A	H	A	A	A	A	A	A	N	A	A	A	A	A	A	A	A	A	H	N	A
S4_24331516	4	24331516	A	A	A	A	A	A	A	A	N	N	A	A	A	A	A	A	A	N	A	A	A	H	N	A	A	A	A	H	A	A	A	A	A	A	A	A	A	N	N	A	A	A	A	A	H	A	A
S4_24406909	4	24406909	A	A	A	N	A	A	N	A	A	N	A	A	A	A	N	A	A	A	A	A	A	H	N	A	A	A	N	H	A	A	N	N	A	A	N	N	A	A	A	N	A	A	A	A	H	N	A
S4_27094277	4	27094277	A	A	A	A	A	A	A	A	A	N	A	A	A	A	A	A	A	A	A	A	A	H	A	A	A	A	A	H	A	A	A	A	A	A	A	A	A	A	A	A	A	N	A	A	H	A	A
S4_32429190	4	32429190	A	A	A	A	A	A	A	A	A	A	A	A	A	A	A	A	A	A	A	A	A	H	N	A	A	A	A	H	A	A	A	A	N	A	A	A	A	A	A	A	A	A	A	A	H	A	A
S4_33965415	4	33965415	A	N	N	N	A	A	A	A	A	N	A	A	N	A	N	A	N	A	A	A	A	H	A	N	A	A	A	H	N	A	N	N	A	A	A	N	A	N	A	N	A	A	A	A	H	A	A
S4_34036388	4	34036388	A	A	A	A	A	A	A	A	A	N	A	N	A	A	A	A	N	N	A	A	A	H	N	A	A	A	A	H	A	A	A	A	A	A	N	N	N	N	A	A	A	A	A	A	H	A	A
S4_35282970	4	35282970	N	N	A	A	A	A	N	A	N	N	N	A	A	A	A	A	A	N	N	A	A	H	N	A	A	N	N	H	A	N	A	A	A	A	N	A	N	A	N	A	A	A	A	A	H	N	A
S4_36300650	4	36300650	A	N	A	N	A	A	A	A	A	N	N	N	A	A	A	A	N	N	N	A	A	H	N	A	A	N	A	H	A	A	A	N	A	N	N	A	N	A	N	A	A	N	A	N	H	N	A
S4_36300792	4	36300792	A	A	N	A	A	A	A	A	A	N	A	A	A	A	A	A	N	A	N	A	A	H	N	A	A	A	A	H	A	N	A	N	N	A	N	A	N	A	N	N	A	A	A	N	H	A	N
S4_36664658	4	36664658	A	A	A	A	A	A	A	A	A	A	A	A	A	N	N	A	A	A	A	N	A	H	N	A	A	N	A	H	N	A	A	A	A	A	A	N	A	A	A	A	N	N	A	A	H	A	A
S4_36665873	4	36665873	A	A	A	N	N	A	N	A	A	A	A	A	A	N	N	N	N	A	A	A	A	H	N	N	N	A	A	H	A	A	A	N	A	A	A	A	A	A	A	A	A	A	A	N	H	A	A
S4_38216861	4	38216861	A	A	A	A	A	H	A	A	A	A	A	A	A	N	A	A	N	A	A	A	A	H	N	N	A	A	A	H	N	A	A	A	N	A	N	A	A	N	A	A	A	N	A	N	H	A	A
S4_40180974	4	40180974	A	A	A	A	A	H	A	A	N	N	A	A	A	A	A	A	A	A	N	A	N	A	A	A	A	A	A	H	A	N	A	N	A	A	A	A	A	A	A	A	A	A	A	H	H	A	A
S4_40225095	4	40225095	A	A	A	A	A	H	A	A	A	N	A	N	A	A	A	A	A	A	A	A	A	A	A	A	A	A	A	H	A	N	A	A	A	A	N	A	A	A	A	A	A	A	A	H	H	A	A
S4_40701811	4	40701811	A	A	A	A	A	H	A	A	N	N	A	N	N	A	A	A	A	A	A	A	A	N	A	A	A	A	N	H	A	A	A	A	A	A	N	A	A	A	N	A	A	A	A	H	H	N	A
S4_40746257	4	40746257	A	A	A	A	A	H	A	A	A	A	A	A	A	A	A	A	A	A	A	A	A	A	A	A	A	A	A	H	A	N	A	A	A	A	A	A	A	A	A	A	A	A	A	H	H	A	A
S4_41311169	4	41311169	A	A	A	N	A	H	A	N	A	A	A	A	A	N	N	A	A	A	A	N	N	N	A	A	A	N	A	H	A	A	N	A	N	A	N	N	N	N	N	A	A	N	A	H	H	A	A
S4_41483099	4	41483099	A	A	A	N	N	H	A	N	A	N	N	A	A	N	A	A	N	A	N	A	A	N	N	N	A	A	N	H	A	N	N	N	N	N	N	A	N	A	N	A	A	A	A	H	H	A	A
S4_41619516	4	41619516	A	A	A	A	A	H	A	A	A	N	A	A	A	A	A	A	A	A	A	A	A	A	A	A	A	A	A	H	A	A	A	A	A	A	A	A	A	A	A	A	A	A	A	H	H	A	A
S4_41619900	4	41619900	A	A	A	A	A	H	A	A	A	N	N	A	A	N	N	A	N	A	N	A	A	N	N	A	A	A	A	H	A	A	N	A	N	N	N	A	A	N	A	N	A	N	A	H	H	A	A
S4_41646778	4	41646778	A	A	A	N	A	H	A	N	A	N	A	N	N	N	N	N	N	A	A	N	A	A	A	A	A	N	A	H	A	A	N	A	A	A	N	N	A	A	N	A	N	A	N	H	H	A	A
S4_42605885	4	42605885	A	A	A	N	N	H	A	A	A	N	A	A	N	A	N	N	N	A	A	A	A	N	N	A	A	N	A	H	A	A	N	A	A	A	N	N	N	A	A	A	N	N	N	H	H	A	N
S4_42763809	4	42763809	A	A	A	N	A	H	A	A	A	A	A	N	A	A	N	N	N	A	A	N	A	N	N	N	N	N	A	H	N	A	N	A	N	N	N	N	N	N	A	A	N	A	N	H	H	A	N
S4_43002696	4	43002696	A	A	N	N	N	H	A	A	A	N	A	A	N	N	N	N	N	A	A	N	A	N	N	N	A	A	A	H	N	A	N	A	N	A	N	N	N	N	A	A	N	N	A	H	H	A	N
S4_43155352	4	43155352	A	A	A	A	A	H	A	A	A	N	A	A	A	A	A	A	A	A	A	A	A	A	A	A	A	A	A	H	A	A	A	A	A	A	A	A	A	A	A	A	A	A	A	H	H	A	A
S4_43387530	4	43387530	A	A	A	N	A	H	A	A	A	A	A	A	N	A	N	A	N	A	A	N	A	A	N	A	A	N	A	A	N	A	N	A	A	A	A	A	A	A	A	A	A	A	A	H	H	A	A
S4_43418710	4	43418710	A	A	A	A	A	H	A	A	A	N	A	N	A	N	N	A	A	A	A	A	N	A	N	A	A	A	A	A	A	A	A	A	A	A	N	A	A	N	N	N	A	A	A	H	H	A	A
S4_45014747	4	45014747	A	A	A	N	A	H	A	A	A	N	A	A	N	A	A	N	A	A	A	A	A	A	N	A	N	N	A	A	A	A	A	A	N	A	A	N	N	N	A	A	N	N	N	H	H	A	N
S4_45355978	4	45355978	A	N	N	N	N	H	A	N	A	N	A	A	N	A	N	A	N	N	N	A	A	N	N	N	N	A	A	N	N	A	N	N	N	N	N	N	N	A	N	A	N	N	N	H	H	A	N
S4_45356288	4	45356288	A	A	N	N	N	H	A	N	N	N	A	N	N	N	N	N	N	N	N	N	A	N	N	N	N	N	A	N	N	N	N	A	N	N	N	N	N	N	N	A	N	N	N	H	H	A	N
S4_47023196	4	47023196	A	A	A	A	A	H	A	N	A	A	A	A	A	A	A	H	A	A	A	A	N	N	N	A	A	A	A	A	A	A	A	A	A	A	A	A	A	A	A	A	A	A	A	H	H	A	A
S4_48113158	4	48113158	A	A	A	A	A	H	A	N	A	A	A	A	N	A	A	H	A	A	N	A	A	N	N	A	A	A	A	A	N	A	N	A	A	A	A	N	A	A	N	N	A	A	A	H	H	A	N
S4_48261835	4	48261835	A	A	A	A	N	H	A	A	A	N	A	A	A	N	N	H	N	A	A	N	A	N	N	N	N	A	A	A	A	A	N	A	N	N	N	N	N	N	A	A	N	N	N	H	N	A	N
S4_48389147	4	48389147	A	N	A	A	N	H	N	N	A	N	A	N	N	A	N	H	A	A	N	A	N	N	N	A	A	N	A	A	A	N	N	A	N	N	A	N	N	A	A	N	A	A	A	H	N	A	N
S4_48800181	4	48800181	A	A	A	N	A	H	A	A	A	A	A	A	N	A	A	H	A	A	A	A	N	A	N	A	A	A	A	A	A	A	A	A	A	A	A	A	A	A	A	A	A	A	A	H	A	A	A
S4_48801175	4	48801175	A	A	A	A	N	H	A	A	N	N	A	A	N	A	A	H	A	A	A	A	A	A	N	A	A	A	A	A	N	N	A	A	A	A	A	A	A	A	N	A	A	A	A	H	A	A	A
S4_48817123	4	48817123	A	A	A	N	A	H	N	A	N	N	N	A	A	A	A	H	A	N	A	A	A	A	A	A	A	A	N	N	A	N	A	N	A	A	N	A	A	N	N	A	A	A	A	H	A	N	A
S4_48895310	4	48895310	N	A	N	N	N	H	N	N	N	A	N	N	N	N	N	H	N	N	N	N	N	N	N	N	N	N	A	N	N	N	N	N	N	N	N	N	N	N	N	N	N	N	N	H	N	N	N
S4_49044563	4	49044563	A	A	A	A	A	H	A	A	A	A	A	A	N	A	A	H	A	A	A	A	A	A	A	N	A	A	A	A	A	A	A	A	A	A	A	A	A	N	A	A	A	A	A	H	A	A	A
S4_49295609	4	49295609	A	A	A	A	A	H	A	A	A	A	A	A	H	A	A	H	A	A	A	A	A	A	A	A	A	A	A	A	A	A	A	A	A	A	A	A	A	A	A	A	A	A	A	H	A	A	A
S4_49362757	4	49362757	A	A	N	N	A	H	A	A	A	N	A	A	H	N	N	H	N	A	A	N	A	N	N	N	N	N	A	A	N	A	N	A	N	N	N	N	N	A	A	A	A	N	N	H	N	A	N
S4_49475951	4	49475951	A	N	A	A	A	H	N	A	N	N	N	N	H	A	N	H	A	N	N	A	N	A	N	N	A	A	N	A	N	N	A	N	A	A	A	N	A	N	A	N	A	A	A	H	N	N	A
S4_49705773	4	49705773	A	A	N	N	A	H	A	A	A	A	A	A	H	N	N	H	A	A	A	N	A	N	N	N	N	N	A	A	A	A	N	A	N	N	N	A	N	A	A	A	A	N	A	H	N	A	A
S4_49705941	4	49705941	A	A	A	N	A	H	A	A	A	N	A	N	H	N	A	H	N	A	A	A	A	N	N	N	N	N	A	A	N	A	A	A	A	N	A	N	N	A	A	A	N	A	A	H	N	A	A
S4_49999949	4	49999949	A	A	A	A	A	H	A	A	A	A	A	A	H	A	A	H	A	A	A	A	A	A	A	A	A	A	A	A	A	A	A	A	A	A	A	A	A	A	A	A	A	A	A	H	A	A	A
S4_50014195	4	50014195	A	A	A	A	A	H	N	A	N	N	N	N	H	A	A	H	A	A	N	A	A	A	N	A	A	A	N	A	A	A	A	A	A	A	A	N	A	A	A	N	A	A	A	H	N	A	A
S4_50041408	4	50041408	A	A	A	A	A	H	A	A	A	A	A	A	H	N	N	A	N	A	A	A	A	N	A	A	A	A	A	A	A	A	A	A	A	A	N	N	N	A	A	A	A	N	N	H	A	A	A
S4_50831288	4	50831288	A	A	A	A	A	H	A	A	A	N	A	A	H	A	A	A	A	A	A	A	A	A	N	A	A	A	A	A	A	N	A	A	A	A	A	A	N	A	A	A	A	A	A	H	A	A	A
S4_51001176	4	51001176	A	A	A	A	A	H	A	N	N	N	A	A	H	A	A	A	A	A	N	A	A	A	N	A	A	A	N	N	A	H	A	A	A	A	A	A	A	A	A	A	A	A	A	H	A	N	A
S4_51096251	4	51096251	N	N	A	A	A	H	A	N	N	N	A	A	H	N	A	A	N	N	N	A	A	N	N	A	A	N	N	N	A	H	A	A	A	A	A	A	A	A	A	A	A	A	A	H	A	N	A
S4_51774690	4	51774690	N	N	A	A	A	H	N	A	N	N	N	A	H	A	A	A	A	A	N	A	A	A	A	A	A	A	N	A	A	H	A	A	A	A	A	A	N	A	N	A	A	A	A	H	A	N	A
S4_51918754	4	51918754	A	A	A	A	A	H	A	A	A	N	A	A	H	A	A	A	A	A	A	N	A	A	A	A	A	A	A	A	N	H	N	A	N	N	N	N	N	A	A	A	A	A	A	H	A	A	N
S4_52056189	4	52056189	A	A	A	A	A	H	A	A	A	A	A	A	H	A	N	A	N	A	A	N	A	N	N	A	N	N	A	A	N	H	N	A	N	A	N	N	N	A	A	A	N	A	A	H	A	A	A
S4_52422445	4	52422445	H	A	A	N	A	H	A	A	A	N	A	A	H	A	A	A	A	A	A	A	A	A	N	A	A	A	A	A	N	H	A	A	A	A	A	A	A	N	N	A	A	A	A	H	A	A	A
S4_52528778	4	52528778	H	N	A	A	A	H	A	A	N	N	A	A	H	A	A	A	A	A	N	A	A	N	A	A	A	A	N	A	A	H	A	N	A	A	A	A	A	A	N	A	A	A	A	H	A	A	A
S4_52591612	4	52591612	H	A	A	A	A	H	A	A	A	A	A	A	H	N	N	A	A	A	A	A	A	N	N	A	A	N	A	A	A	H	A	A	A	A	N	A	N	N	A	A	N	A	A	H	A	A	A
S4_52765106	4	52765106	H	A	A	A	A	H	A	A	A	N	A	A	H	A	A	A	A	A	A	A	A	N	A	A	A	A	A	A	A	H	A	A	A	A	N	A	A	A	N	A	A	N	A	A	A	A	A
S4_53122121	4	53122121	H	A	A	A	A	H	A	A	A	A	A	A	H	A	A	A	A	A	A	A	A	N	A	A	A	N	A	A	A	H	A	A	A	A	A	A	A	N	A	A	A	N	A	N	A	A	A
S5_1043594	5	1043594	A	A	A	A	A	A	A	A	A	A	A	A	A	A	A	N	N	A	A	A	A	N	A	A	A	A	A	A	A	N	A	N	N	A	N	A	A	A	A	A	A	A	A	A	A	A	A
S5_1312177	5	1312177	A	A	A	N	N	A	A	A	A	N	A	A	N	A	N	A	A	A	A	N	A	A	N	A	A	A	A	A	N	A	A	A	A	A	A	A	A	N	A	A	A	A	A	N	N	A	A
S5_1907366	5	1907366	A	A	A	A	A	A	A	A	A	N	A	A	A	A	A	A	A	A	A	A	A	A	A	A	A	A	A	A	A	A	A	A	A	A	A	A	A	A	A	A	A	A	A	A	A	A	A
S5_2327824	5	2327824	A	A	A	N	A	A	A	A	A	A	A	A	A	A	A	A	A	A	A	N	A	A	A	A	A	A	A	A	A	A	A	A	A	A	A	A	A	A	A	A	A	A	A	A	A	A	A
S5_2358465	5	2358465	A	A	N	A	A	A	A	A	A	A	A	A	N	A	A	A	A	A	A	A	A	A	N	A	A	N	A	A	A	N	A	A	A	A	A	A	N	N	A	A	A	A	A	A	A	A	A
S5_2358643	5	2358643	A	A	A	A	A	A	A	N	A	A	A	A	A	N	A	A	N	A	A	A	A	A	A	A	N	A	A	A	N	A	A	A	A	A	N	A	A	A	A	A	A	N	A	A	A	A	A
S5_2588826	5	2588826	A	A	A	N	A	A	A	A	A	N	A	A	A	A	A	N	A	A	A	A	A	A	N	A	N	N	A	A	A	A	A	A	A	A	A	A	A	A	A	A	A	A	A	A	A	A	A
S5_2881774	5	2881774	A	A	A	A	A	A	A	A	A	A	A	A	A	A	A	A	N	A	A	N	A	N	N	A	A	A	A	A	A	A	A	A	A	N	N	N	A	A	A	A	A	A	N	A	A	A	A
S5_2995484	5	2995484	A	A	N	N	N	A	A	A	A	N	A	A	N	N	N	N	N	A	A	N	A	N	N	N	N	N	A	A	N	A	N	A	N	N	N	N	N	N	A	A	N	N	A	N	N	A	N
S5_3017541	5	3017541	A	A	A	A	A	A	A	A	N	N	A	N	A	A	A	A	A	A	A	A	A	A	A	A	A	A	A	A	A	A	A	A	A	A	A	A	A	A	A	A	H	A	A	A	A	A	A
S5_3395801	5	3395801	A	A	N	A	A	A	A	N	A	A	A	A	N	N	N	A	N	A	A	A	N	A	N	A	N	N	A	A	A	N	N	A	A	N	N	A	A	N	N	N	H	N	A	N	N	N	N
S5_3756405	5	3756405	A	A	A	A	A	A	A	A	A	A	A	A	A	A	A	A	A	A	A	A	A	A	A	A	A	A	A	N	A	A	A	A	A	A	A	A	A	A	A	A	H	A	A	A	A	N	A
S5_3756555	5	3756555	A	A	A	A	A	A	N	A	A	N	A	N	A	A	A	A	N	A	A	A	A	A	A	A	N	N	A	N	A	N	A	N	A	N	N	A	A	A	A	A	H	A	A	N	A	A	A
S5_3778578	5	3778578	A	A	N	N	N	A	N	A	A	N	A	N	N	N	N	N	N	A	A	N	A	N	N	N	N	N	A	A	N	A	N	A	N	N	A	A	N	N	A	N	H	N	N	N	N	A	N
S5_3846454	5	3846454	A	A	A	A	A	A	A	A	A	A	A	A	A	A	N	N	A	A	A	A	A	A	N	A	A	N	A	A	A	A	N	A	N	N	N	N	N	A	A	A	H	N	A	A	A	A	N
S5_3920509	5	3920509	A	A	A	A	A	A	A	N	A	N	A	A	A	A	A	A	A	A	A	A	A	A	A	A	A	A	N	A	A	A	A	A	A	A	A	A	A	A	A	A	H	A	A	A	A	A	A
S5_4543393	5	4543393	N	N	A	A	N	A	N	A	A	N	N	A	A	A	N	A	A	N	N	A	A	N	A	A	A	A	A	N	A	N	A	N	A	A	A	A	A	N	N	A	H	A	A	A	A	A	A
S5_4675396	5	4675396	A	A	A	A	A	A	A	A	N	N	A	A	A	A	A	A	A	A	N	A	A	A	A	A	A	N	A	A	A	A	A	A	A	A	A	N	A	A	N	A	H	A	A	A	A	A	A
S5_5478945	5	5478945	N	A	A	N	A	A	N	N	N	N	N	N	A	A	A	N	A	A	A	A	N	A	N	A	A	A	A	N	A	N	A	N	A	N	N	A	A	N	N	A	H	A	A	A	A	A	N
S5_6765351	5	6765351	A	A	A	A	A	A	H	N	A	N	A	A	A	A	A	A	A	A	A	A	N	A	A	A	A	A	N	N	A	A	A	A	A	A	N	A	A	A	A	A	H	N	A	A	A	A	A
S5_7119531	5	7119531	A	A	N	A	A	A	H	A	A	N	A	A	A	A	A	A	N	A	N	A	A	A	N	N	N	N	N	A	N	A	A	A	N	A	A	N	A	A	A	A	H	A	A	N	N	A	A
S5_7121949	5	7121949	A	A	A	N	A	A	H	A	A	N	A	A	N	A	N	A	N	H	A	A	N	H	A	A	A	A	A	A	A	N	A	A	N	A	A	A	N	A	A	A	H	N	A	N	N	A	A
S5_7143731	5	7143731	A	A	A	A	A	A	H	A	A	A	A	A	A	A	A	A	A	H	A	A	A	H	N	A	A	A	A	A	A	A	A	A	A	A	N	A	A	A	A	A	H	A	A	A	A	A	A
S5_7193666	5	7193666	A	A	A	N	N	A	H	A	A	A	A	A	N	N	A	A	A	H	A	N	N	H	N	A	A	N	A	A	A	A	A	A	N	A	A	N	A	N	A	A	H	A	A	A	A	A	A
S5_9236724	5	9236724	N	A	N	N	A	A	H	A	A	N	A	N	A	A	N	A	N	H	N	A	N	H	A	A	A	A	A	A	A	N	A	A	N	A	N	N	A	A	N	N	H	N	A	N	A	A	A
S5_9237122	5	9237122	N	N	A	A	A	A	H	A	N	N	A	A	A	A	A	A	A	H	N	A	N	H	N	A	A	N	N	N	N	N	A	N	A	N	N	A	N	A	A	A	H	A	A	A	A	A	A
S5_10712953	5	10712953	A	A	A	A	A	A	H	A	A	N	A	A	A	A	A	A	A	H	A	A	A	H	N	A	A	A	A	A	N	A	N	A	A	A	N	A	A	A	A	A	H	A	A	A	A	A	A
S5_11327100	5	11327100	N	N	A	A	A	N	H	N	N	N	N	N	N	A	A	A	A	H	N	A	N	H	N	A	A	N	N	N	N	N	N	A	A	A	A	N	N	A	N	N	H	N	A	A	A	N	A
S5_11645006	5	11645006	A	A	A	A	A	A	H	A	A	N	N	A	A	N	N	A	N	H	A	A	A	H	N	A	A	A	A	A	A	A	A	A	A	A	N	A	A	A	A	A	H	A	A	A	A	A	N
S5_12387868	5	12387868	A	A	A	A	A	A	H	A	N	N	A	N	A	A	N	A	N	H	N	A	N	H	A	A	A	A	N	A	A	N	A	A	A	A	A	A	A	A	A	A	H	A	A	A	A	N	A
S5_12418560	5	12418560	A	A	N	N	N	A	H	A	A	A	A	A	N	N	N	N	N	H	A	N	A	H	N	N	N	A	A	A	N	A	N	A	N	N	N	A	N	N	A	A	H	N	A	N	A	A	N
S5_12496364	5	12496364	A	A	A	A	A	A	H	A	A	A	A	A	A	A	A	A	A	H	A	A	A	H	A	A	A	A	A	N	A	A	A	A	A	A	A	A	A	A	A	A	H	A	A	A	A	A	A
S5_13422612	5	13422612	A	A	A	N	N	A	H	A	A	A	A	A	N	A	N	A	N	H	A	N	A	H	N	A	A	N	A	A	A	A	N	A	A	A	A	A	N	A	A	A	H	A	N	N	N	A	N
S5_13445965	5	13445965	A	A	N	N	A	A	H	A	A	A	A	A	A	N	A	A	N	H	A	N	A	H	N	N	A	A	A	A	N	A	A	A	A	N	N	N	N	N	A	A	H	N	A	A	N	A	N
S5_13446528	5	13446528	A	A	A	A	A	A	H	N	A	A	A	A	N	A	N	A	N	H	A	A	N	H	N	A	A	A	A	A	N	A	A	A	A	A	N	N	A	A	A	N	H	N	A	N	A	A	N
S5_13560869	5	13560869	A	A	A	A	A	A	H	A	A	N	A	A	A	A	N	A	A	H	A	A	A	H	A	A	A	A	A	A	A	A	A	A	A	A	A	A	A	A	A	A	H	A	A	A	A	A	A
S5_13561004	5	13561004	A	A	A	A	A	A	H	A	A	A	A	A	A	A	A	A	A	H	A	A	A	H	N	A	A	A	A	A	A	A	A	A	A	A	A	A	A	A	A	A	H	A	A	A	A	A	A
S5_13991448	5	13991448	N	N	A	A	A	A	N	A	N	N	A	A	A	A	A	A	A	H	N	A	N	H	A	A	A	N	A	A	A	A	A	A	A	A	A	A	N	A	A	A	H	N	A	A	A	N	A
S5_20755651	5	20755651	A	A	A	A	A	A	A	A	A	N	A	A	A	A	A	A	A	H	A	A	A	H	A	A	A	A	A	A	A	N	A	A	A	A	A	A	A	A	A	A	A	A	A	A	A	A	A
S5_24339872	5	24339872	A	A	A	N	A	N	A	A	A	N	A	N	N	A	N	A	A	H	A	A	A	H	N	N	A	A	A	A	A	A	A	A	A	A	A	A	N	A	A	A	A	N	A	A	N	A	A
S5_29478485	5	29478485	A	A	A	A	A	A	A	A	A	A	A	A	A	A	A	A	A	H	A	A	A	H	N	A	A	A	A	A	A	N	A	A	A	A	A	A	A	A	A	A	A	A	A	A	A	A	A
S5_29780206	5	29780206	A	A	A	N	A	A	N	A	A	N	A	A	A	A	N	A	A	H	A	A	A	H	N	A	A	N	A	A	A	A	N	A	A	A	N	N	A	A	A	A	A	N	A	N	A	A	N
S5_29933157	5	29933157	A	A	N	A	A	A	A	A	A	A	A	A	A	A	A	A	N	H	A	A	A	H	N	A	N	N	A	A	A	A	A	A	A	A	N	A	A	A	A	A	A	A	A	N	A	A	A
S5_31779251	5	31779251	N	N	A	A	A	N	N	A	A	N	A	A	A	A	A	A	A	H	N	A	N	H	A	A	A	A	A	A	N	N	A	A	A	N	N	N	A	N	A	N	A	A	A	A	A	N	A
S5_32062909	5	32062909	A	A	A	A	A	A	A	A	A	A	A	A	A	A	N	A	A	H	A	A	A	H	A	A	A	A	A	A	A	A	A	A	A	A	A	A	A	A	A	A	A	A	A	N	N	A	A
S5_32244343	5	32244343	A	A	A	A	A	A	A	N	A	N	A	A	A	A	A	A	A	H	N	A	N	H	N	A	A	A	A	A	A	A	N	A	A	A	N	A	A	A	A	N	A	A	A	A	N	A	A
S5_37640896	5	37640896	A	A	A	A	A	A	A	A	A	N	A	A	A	A	A	A	A	H	A	A	A	H	A	A	A	A	A	A	A	A	A	A	A	A	A	A	A	A	A	A	A	A	A	A	A	A	A
S5_38852597	5	38852597	A	A	A	A	A	A	A	A	A	A	A	A	A	A	N	A	A	H	A	A	A	H	N	A	A	A	A	A	A	A	A	A	N	A	A	A	A	A	A	A	A	A	A	A	A	A	A
S5_39017551	5	39017551	A	A	A	A	A	N	A	A	N	N	A	A	A	A	A	A	A	H	N	A	A	H	N	N	A	A	N	A	A	N	A	A	A	A	N	N	A	N	N	N	A	N	N	A	N	A	N
S5_39284398	5	39284398	A	A	A	A	A	A	A	A	A	A	A	A	A	A	A	A	A	H	A	A	A	H	N	A	A	N	A	A	A	A	A	A	A	A	A	A	A	A	A	A	A	A	A	A	A	A	A
S5_39423538	5	39423538	N	N	N	A	A	N	N	A	N	N	A	A	N	A	A	A	A	H	N	A	N	H	N	N	A	N	N	A	A	N	A	N	N	A	A	N	N	A	N	A	A	H	A	A	N	N	A
S5_39463315	5	39463315	A	A	N	N	A	N	A	A	A	N	A	A	A	A	A	A	N	H	A	N	N	H	N	N	A	N	A	N	N	N	N	A	A	N	N	N	N	N	A	A	A	H	N	N	A	A	N
S5_39664790	5	39664790	A	A	N	A	A	A	A	N	A	N	A	A	N	A	N	A	N	H	A	A	A	H	N	A	A	N	A	A	N	A	N	A	A	A	A	A	N	N	A	A	N	H	A	A	A	A	N
S5_39916953	5	39916953	A	A	N	N	A	A	A	A	A	A	A	A	A	A	N	N	A	H	A	N	A	H	N	A	N	A	A	A	N	A	N	A	N	A	N	A	N	N	A	A	N	H	A	N	N	A	N
S5_40743352	5	40743352	N	A	A	A	A	A	A	N	N	N	N	N	A	A	N	A	A	H	N	N	A	H	N	A	A	N	N	A	A	A	A	N	A	A	A	N	N	A	N	N	A	H	A	A	A	N	A
S5_41406092	5	41406092	N	A	A	A	A	A	N	A	A	N	A	A	A	A	A	A	A	H	N	A	A	H	A	A	A	A	A	A	A	A	A	A	A	A	A	A	A	A	A	A	A	H	A	H	A	A	A
S5_42029276	5	42029276	A	A	A	A	A	A	A	A	A	N	A	A	N	N	A	A	A	A	A	N	A	H	A	A	N	A	A	A	A	N	A	A	A	A	A	A	A	N	A	A	N	A	A	H	A	A	A
S5_42398723	5	42398723	A	A	N	N	A	A	A	A	A	N	A	A	N	N	N	N	A	A	A	A	A	H	N	N	A	N	A	N	A	N	A	A	N	N	N	N	N	A	A	A	A	N	N	H	N	A	A
S5_42726072	5	42726072	A	H	A	A	N	A	N	A	A	N	A	N	N	N	A	N	N	N	A	A	N	H	N	A	A	A	A	A	A	A	A	A	N	N	N	A	A	A	A	A	N	N	N	H	N	A	A
S5_42969567	5	42969567	A	H	A	A	A	A	A	A	A	A	A	N	N	A	A	A	A	A	A	A	N	H	N	A	A	A	A	A	A	A	N	A	H	N	A	A	A	A	A	A	A	A	H	H	A	A	A
S5_42969723	5	42969723	A	H	A	A	A	A	A	A	A	N	A	A	A	A	N	A	A	A	A	N	A	H	N	A	A	N	A	A	A	A	A	A	H	N	A	A	N	A	A	A	A	A	H	H	A	A	A
S5_43226328	5	43226328	A	H	A	A	A	A	A	A	A	N	N	A	A	N	N	A	A	A	A	N	A	H	A	A	A	A	A	N	A	N	A	A	H	N	N	A	N	A	N	A	A	A	H	H	N	A	A
S5_43595745	5	43595745	A	H	A	A	A	A	A	A	A	N	A	A	N	A	A	A	A	A	A	A	A	H	N	A	A	A	A	A	A	H	A	A	H	A	A	A	A	A	A	A	A	A	H	H	A	A	A
S5_43633854	5	43633854	N	N	A	A	A	N	A	N	N	N	N	A	A	A	N	A	A	N	N	N	A	H	A	A	A	A	N	A	A	H	A	A	H	A	A	N	A	A	A	A	A	N	H	H	A	N	A
S5_43874291	5	43874291	N	A	A	A	A	A	A	A	A	N	A	N	A	A	A	A	H	N	N	A	N	H	N	A	A	A	N	A	A	H	A	A	H	A	N	A	A	A	A	A	A	A	H	H	A	N	A
S5_44325697	5	44325697	N	N	N	N	A	A	N	A	N	N	N	N	A	A	A	A	H	A	N	A	N	H	A	A	A	N	A	N	N	H	A	N	H	A	A	A	A	N	N	A	A	A	H	H	A	N	A
S5_44529964	5	44529964	A	A	A	N	A	N	A	N	A	N	A	A	A	A	N	A	H	A	N	A	N	H	N	A	A	A	N	A	A	H	A	A	H	A	A	N	N	A	N	N	A	A	H	H	A	N	A
S5_44538922	5	44538922	A	A	N	A	A	A	A	N	N	N	A	N	A	A	A	A	H	A	N	A	N	H	N	A	A	A	N	A	A	H	A	A	H	A	A	A	A	A	N	A	A	N	H	H	N	A	A
S5_44659358	5	44659358	A	A	N	N	A	A	A	N	A	N	A	A	N	N	N	N	H	A	A	N	N	H	N	N	A	N	N	N	N	H	N	A	H	A	N	N	N	N	N	N	A	N	H	H	N	N	N
S5_44659472	5	44659472	A	A	A	A	A	A	A	A	A	A	A	A	A	A	A	A	H	A	A	N	A	H	A	A	A	A	A	A	N	H	A	A	H	A	N	A	N	A	A	A	A	A	H	H	A	A	A
S5_44754694	5	44754694	A	A	A	N	A	A	N	A	A	N	A	A	A	A	N	A	H	A	A	N	A	H	N	N	A	N	A	A	A	H	A	A	H	A	N	N	N	A	A	A	A	A	H	H	A	A	A
S5_44811146	5	44811146	A	A	A	A	A	A	A	A	A	N	A	A	A	A	A	A	H	A	A	A	A	H	A	A	A	N	A	A	A	H	A	A	H	A	A	A	N	A	A	A	A	A	H	H	A	A	A
S5_44811347	5	44811347	A	A	A	N	A	A	A	A	A	N	A	A	A	N	A	A	H	A	A	A	N	H	N	A	A	A	A	A	N	H	A	A	H	A	N	A	N	A	A	A	A	A	H	H	A	A	A
S5_44968281	5	44968281	A	A	A	A	A	A	A	A	A	N	A	A	N	A	A	A	H	A	A	A	A	H	A	A	A	A	A	A	A	H	A	A	H	A	A	A	A	A	A	A	A	A	H	H	A	A	A
S5_45096330	5	45096330	A	A	A	N	A	A	N	A	A	N	A	A	N	N	N	A	H	N	A	N	A	H	N	A	A	N	A	A	N	H	A	A	H	A	A	N	N	N	A	A	A	N	H	H	N	A	N
S5_45287325	5	45287325	A	A	A	A	A	A	A	A	A	A	A	A	A	A	A	A	H	A	A	A	A	H	A	A	A	A	A	A	A	H	A	A	H	A	A	A	A	A	A	A	A	A	H	H	A	A	A
S5_45334982	5	45334982	A	A	A	A	A	A	A	A	A	N	A	A	N	A	A	A	H	A	A	A	A	H	N	A	A	N	A	A	A	H	A	A	H	N	A	A	A	A	A	A	A	A	H	H	N	A	A
S5_45335366	5	45335366	A	A	A	A	A	A	A	A	A	A	A	A	A	A	A	A	H	A	A	A	A	H	A	A	A	A	A	A	A	H	A	A	H	A	A	A	A	A	A	A	A	A	H	H	A	A	A
S5_45494490	5	45494490	A	A	A	A	A	A	A	N	A	A	A	A	A	A	N	A	H	A	A	A	N	A	N	N	A	A	A	A	N	H	A	A	H	A	A	A	A	A	A	A	A	A	H	H	A	A	A
S5_46035354	5	46035354	A	A	N	N	N	N	N	N	A	N	N	N	N	N	N	N	H	N	A	N	N	N	N	N	N	N	A	N	N	H	N	A	H	N	N	N	N	N	A	A	N	N	H	H	N	A	N
S5_46082824	5	46082824	A	A	A	N	A	A	A	A	A	A	A	A	A	A	A	A	H	A	A	A	A	A	N	A	A	A	A	A	A	H	A	A	H	A	A	A	A	A	A	A	A	A	H	H	A	A	A
S5_46083778	5	46083778	A	A	A	N	A	A	A	A	A	A	A	N	N	N	N	A	H	A	A	N	N	N	A	A	A	N	A	A	N	H	N	A	H	A	N	A	A	N	N	N	A	N	H	H	A	A	A
S5_46139929	5	46139929	A	A	A	N	A	A	A	A	A	A	A	A	N	N	A	A	H	N	A	A	A	N	N	N	N	N	A	A	N	H	A	A	H	A	A	N	N	A	A	A	A	N	H	H	A	A	N
S5_46264689	5	46264689	A	A	A	A	A	A	A	A	A	N	A	A	A	N	N	A	H	A	A	A	A	A	N	A	A	A	A	A	A	H	A	A	H	A	A	A	N	A	A	A	A	A	H	H	N	A	N
S5_46306109	5	46306109	A	A	N	A	N	N	A	A	A	N	A	N	A	A	N	N	H	A	A	N	N	A	N	N	A	A	A	N	N	N	N	A	H	A	N	N	A	N	N	N	N	N	H	H	N	N	A
S5_46686208	5	46686208	A	A	A	A	A	A	A	N	A	A	A	A	A	A	N	N	H	A	A	A	A	N	N	A	A	N	A	A	A	A	A	A	H	A	A	A	A	A	A	A	A	A	H	H	A	A	A
S5_46834414	5	46834414	A	A	A	A	A	A	A	A	A	A	A	A	A	A	A	A	H	A	A	A	A	A	A	A	A	A	A	A	A	A	A	A	H	A	A	A	A	A	A	A	A	A	H	H	A	A	A
S6_445226	6	445226	A	A	A	N	N	A	A	A	A	N	A	A	A	N	N	A	N	A	A	A	A	A	N	A	N	A	A	A	A	N	A	A	H	A	A	N	A	A	A	A	A	N	A	A	A	A	A
S6_1111446	6	1111446	A	A	A	N	N	A	A	A	A	N	A	A	A	A	N	A	A	A	A	A	A	N	N	N	A	A	A	A	N	A	N	A	H	A	N	A	N	N	A	H	N	N	N	N	N	A	N
S6_2475689	6	2475689	N	N	N	N	N	N	N	N	N	N	N	N	N	N	N	N	N	N	N	N	N	N	N	N	N	N	N	N	N	N	N	N	H	N	N	N	N	N	N	H	N	N	A	A	N	N	N
S6_3389262	6	3389262	A	A	A	A	A	A	A	A	A	N	A	A	A	A	N	A	A	A	A	A	A	A	A	A	A	A	A	N	A	A	A	A	H	A	A	A	A	A	A	H	A	A	A	A	A	A	A
S6_9605654	6	9605654	A	A	A	A	A	A	A	A	A	N	A	A	A	A	A	A	A	N	A	A	A	A	N	A	A	A	A	A	A	N	A	A	H	A	A	A	A	A	A	H	A	A	A	A	A	A	A
S6_10677732	6	10677732	A	A	A	A	A	A	A	A	N	N	A	A	A	A	A	A	A	A	A	A	A	A	N	A	A	A	A	A	A	A	A	A	H	A	A	A	A	A	A	H	A	A	A	A	A	A	A
S6_12216815	6	12216815	A	A	A	N	N	A	A	A	A	N	N	N	N	A	A	A	N	A	A	A	A	A	N	N	A	N	A	N	N	N	A	A	H	A	N	A	N	N	A	H	A	N	N	N	A	H	N
S6_13541006	6	13541006	A	A	A	A	N	A	N	N	A	N	A	A	N	A	A	A	N	A	A	A	A	N	N	A	A	N	A	A	A	A	A	A	H	A	N	N	A	N	A	H	N	A	A	A	N	H	A
S6_13583644	6	13583644	A	A	A	A	A	A	A	A	A	A	A	A	A	A	A	A	N	A	A	A	A	N	N	A	A	A	A	A	A	N	A	A	H	N	A	A	N	A	A	H	A	A	A	A	A	H	A
S6_13773276	6	13773276	A	A	A	A	A	A	A	A	A	A	A	A	A	A	A	A	A	A	N	A	A	A	A	A	A	A	A	A	A	A	A	A	H	A	A	A	A	A	A	A	A	A	N	A	A	H	A
S6_14457366	6	14457366	A	N	A	N	A	A	N	N	N	N	A	N	A	N	A	N	A	A	N	A	N	A	A	A	N	N	A	A	N	N	A	N	H	N	N	A	A	A	A	A	A	A	A	N	N	H	A
S6_16250552	6	16250552	N	N	A	N	N	N	A	N	N	N	N	A	A	A	N	N	N	N	N	A	N	N	N	N	A	A	N	N	N	N	A	N	H	A	N	N	N	A	A	A	N	N	A	A	A	A	A
S6_16801498	6	16801498	A	A	A	A	A	A	A	A	A	N	A	A	N	A	A	A	N	A	A	A	A	N	N	N	A	N	A	A	A	A	A	A	H	A	A	A	A	A	A	A	A	A	A	H	N	A	A
S6_18048240	6	18048240	A	A	N	N	N	A	N	A	A	N	A	A	A	N	N	A	A	A	A	N	A	N	N	N	N	N	A	A	N	N	N	A	H	N	N	A	N	N	N	N	A	N	A	H	N	N	N
S6_18726750	6	18726750	A	A	N	A	A	A	A	A	A	N	A	A	A	A	N	A	A	A	A	A	A	A	A	A	A	A	A	A	A	A	A	A	H	A	A	N	A	A	N	A	A	N	A	H	N	A	A
S6_19281986	6	19281986	A	A	N	N	N	N	N	N	N	N	N	N	N	A	N	N	N	N	A	N	N	N	N	N	N	N	N	N	N	A	N	N	H	A	N	N	N	N	N	N	N	N	A	H	N	N	N
S6_19297627	6	19297627	A	A	A	N	N	A	H	A	A	N	A	A	A	A	N	N	A	A	A	N	A	N	N	N	A	N	A	A	N	A	N	A	H	N	N	A	N	N	A	A	A	N	N	H	N	A	N
S6_19363089	6	19363089	A	A	N	N	N	A	H	N	A	N	N	N	N	N	N	N	N	N	A	N	N	N	N	N	N	N	A	N	N	N	N	N	H	N	N	N	N	N	A	N	N	N	N	H	N	A	N
S6_19742804	6	19742804	A	A	A	A	A	A	H	A	A	N	N	N	A	A	A	A	A	A	A	A	N	N	N	A	A	A	A	A	A	A	A	A	H	A	A	N	A	A	N	A	A	A	A	H	A	N	A
S6_19898808	6	19898808	N	A	A	A	A	A	H	A	N	N	A	A	A	A	A	A	A	A	A	A	A	A	A	A	A	A	A	N	A	N	A	N	H	A	A	A	A	A	N	N	A	A	A	H	A	N	A
S6_20080988	6	20080988	A	A	A	A	A	A	H	A	A	A	A	A	A	A	A	A	A	A	A	A	A	A	A	A	A	A	A	N	N	A	A	A	H	A	A	A	A	A	A	A	A	A	A	H	N	A	A
S6_20250969	6	20250969	A	A	N	N	N	N	H	N	A	A	A	A	N	N	N	N	N	N	A	N	N	N	N	N	N	N	N	N	N	N	N	N	N	N	N	N	N	N	N	N	N	N	N	H	N	N	N
S6_20271879	6	20271879	A	A	A	N	A	A	H	A	A	A	A	A	N	N	A	A	A	A	A	N	A	A	N	A	A	N	A	A	N	A	A	A	N	A	A	N	A	A	A	A	A	N	A	H	A	A	A
S6_21387429	6	21387429	A	A	N	N	N	A	A	A	A	N	A	A	N	N	N	N	N	N	A	N	N	N	N	N	N	N	A	N	N	N	N	A	A	N	N	N	N	N	A	A	N	N	N	H	A	A	A
S6_24513614	6	24513614	A	A	H	A	A	A	A	A	A	A	A	A	N	A	A	A	A	A	A	A	A	A	A	A	A	A	A	A	A	A	A	A	A	A	A	A	A	A	A	A	A	A	A	H	A	A	A
S6_24805965	6	24805965	A	A	H	A	A	A	A	A	A	A	A	A	N	A	N	A	A	A	A	A	A	A	N	A	A	A	A	A	A	A	A	A	A	A	A	A	N	A	A	A	A	A	A	H	A	A	N
S6_25653006	6	25653006	A	A	H	A	N	A	A	A	A	A	A	A	N	A	A	A	N	A	A	N	A	N	N	A	N	A	A	A	A	A	A	A	A	A	A	N	N	N	A	A	A	A	A	H	N	A	A
S6_25735226	6	25735226	A	A	H	N	N	A	A	A	A	N	A	A	N	N	N	N	N	A	A	N	A	N	N	N	N	N	A	A	N	N	N	A	N	N	N	N	N	N	A	A	N	N	N	H	N	A	N
S6_25862102	6	25862102	A	A	H	N	N	A	A	A	A	A	A	A	N	N	N	N	N	N	A	N	A	N	N	N	N	N	A	N	N	N	A	A	N	N	N	N	N	N	A	N	N	N	N	H	N	A	A
S6_27022727	6	27022727	A	A	H	A	A	A	A	A	A	A	A	A	A	N	N	A	A	A	A	A	A	N	A	A	A	A	A	A	N	A	A	A	A	A	N	N	N	A	A	A	A	A	A	H	A	A	A
S6_27163322	6	27163322	A	A	H	A	A	A	A	A	N	N	N	A	N	A	A	A	A	A	N	A	A	A	A	A	A	A	N	A	A	A	A	N	A	A	N	A	A	A	A	A	A	A	A	H	A	N	A
S6_27286476	6	27286476	A	A	H	A	A	A	A	A	N	N	N	A	A	A	A	A	A	A	N	A	N	A	N	A	A	A	A	A	A	N	A	A	A	A	A	A	A	A	A	A	A	A	A	H	A	N	A
S6_27421823	6	27421823	A	A	H	A	A	A	A	A	A	N	A	A	A	A	A	A	N	N	A	A	A	A	A	A	A	A	A	A	A	A	A	A	A	A	N	A	A	A	A	A	A	A	A	H	A	A	A
S6_27427544	6	27427544	A	A	H	A	A	A	A	A	A	N	A	A	A	A	A	A	A	A	A	A	A	A	A	A	A	A	A	A	A	A	A	A	A	A	A	A	A	A	A	A	A	A	A	H	A	A	A
S6_27676595	6	27676595	A	A	H	N	A	A	A	A	A	A	A	A	N	N	N	A	A	A	A	A	A	A	A	N	N	A	A	A	N	A	N	A	N	A	A	A	A	A	A	A	A	N	A	H	A	A	N
S6_27971546	6	27971546	A	N	H	N	A	N	N	A	A	N	N	N	N	N	A	A	A	A	N	N	N	N	N	A	N	N	A	A	A	N	A	A	A	N	N	N	N	N	A	A	N	N	N	H	N	N	A
S6_28023506	6	28023506	A	A	H	A	A	A	A	A	A	A	A	A	N	A	A	A	A	A	A	A	A	A	N	A	A	A	A	A	A	N	A	A	N	A	A	N	A	A	A	A	A	A	A	H	A	A	A
S6_28508100	6	28508100	A	A	H	A	A	A	A	A	A	N	A	A	A	A	A	A	A	A	A	A	A	A	A	A	A	A	A	A	A	A	A	A	A	A	A	A	A	A	A	A	A	A	A	H	A	A	A
S6_29740671	6	29740671	A	A	H	A	N	A	A	A	A	N	A	A	N	A	N	A	A	N	A	N	A	A	N	A	A	A	A	A	N	A	N	A	N	A	A	A	N	N	A	A	A	N	A	H	N	A	A
S6_30392780	6	30392780	A	A	H	A	A	A	A	A	A	A	A	A	A	A	A	A	A	A	A	A	A	A	A	A	A	N	A	A	A	A	A	A	A	A	A	A	A	A	A	A	A	A	A	H	A	A	A
S6_30829923	6	30829923	A	A	H	A	A	A	A	A	A	N	A	A	A	A	A	A	A	A	A	A	N	A	A	A	A	A	A	A	A	A	A	A	N	N	A	N	A	A	A	N	A	N	A	H	A	A	N
S6_30890601	6	30890601	A	N	N	N	A	N	A	N	A	N	A	A	A	A	N	N	A	N	N	N	A	N	N	N	N	N	N	N	N	A	A	A	N	N	N	A	N	N	A	N	A	N	N	H	N	N	N
S6_31537750	6	31537750	N	N	N	N	A	N	N	A	N	N	A	N	A	N	N	A	N	A	N	A	N	A	N	N	N	N	A	N	A	N	N	N	N	N	N	N	N	N	N	N	A	N	A	H	N	N	N
S6_32486110	6	32486110	N	N	A	N	N	N	N	N	A	N	N	N	N	N	N	N	N	N	N	A	N	N	N	N	N	N	N	N	N	N	N	N	N	N	N	N	N	N	N	N	A	A	A	H	N	N	N
S6_32603238	6	32603238	A	A	A	A	A	A	A	A	A	A	A	A	A	A	A	A	N	A	A	A	A	N	A	A	A	A	A	A	A	A	A	A	N	A	A	A	A	A	A	N	A	A	A	H	A	A	A
S6_36399075	6	36399075	A	A	A	A	A	A	N	A	A	A	A	A	A	A	A	A	A	A	A	A	A	A	A	A	A	A	A	A	A	A	A	A	N	A	A	N	A	A	A	A	A	A	A	A	A	A	A
S6_36455999	6	36455999	A	A	A	A	A	A	A	A	A	N	A	A	A	A	A	A	A	A	A	A	N	A	A	A	A	A	A	A	A	A	A	A	A	A	A	A	A	A	A	A	A	A	A	A	A	A	A
S6_36456379	6	36456379	A	A	A	A	N	A	A	A	A	N	A	N	A	N	N	A	A	A	A	A	A	N	N	A	A	A	A	A	N	A	N	N	A	A	A	A	A	N	N	A	A	A	A	A	A	A	A
S6_36770133	6	36770133	N	N	N	N	A	A	A	N	N	N	N	N	A	A	N	A	N	N	N	N	N	N	A	A	A	A	A	A	A	N	N	N	N	N	N	N	N	A	N	A	A	A	A	A	N	N	A
S6_37006051	6	37006051	A	A	A	A	A	A	A	A	A	A	A	A	A	N	N	A	A	A	A	A	A	N	N	A	A	N	A	A	N	A	N	A	N	A	A	A	N	A	A	A	N	N	N	A	N	A	N
S6_37015111	6	37015111	A	A	A	A	A	A	A	A	A	A	A	A	A	A	A	A	A	A	A	A	A	A	A	A	A	A	A	A	A	A	A	A	A	A	A	A	A	A	A	A	A	A	A	A	A	A	A
S6_37280350	6	37280350	A	A	A	N	A	A	A	A	A	N	A	A	A	A	A	A	A	A	A	A	A	A	A	A	A	A	A	A	A	A	A	A	A	A	A	A	A	N	A	A	A	A	A	A	A	A	A
S6_38409843	6	38409843	A	A	A	A	A	A	A	A	A	A	A	A	A	A	A	A	A	A	A	A	A	A	A	A	A	A	A	A	A	A	A	A	A	A	A	A	A	A	A	A	A	A	A	A	A	A	A
S6_39327086	6	39327086	A	A	N	A	A	A	A	A	A	N	A	A	N	N	N	N	N	A	A	N	A	N	N	N	N	N	A	A	N	A	N	A	N	N	N	N	N	N	A	A	N	N	A	N	N	A	N
S7_236981	7	236981	A	A	A	H	H	A	A	A	A	A	A	A	N	A	N	A	N	A	A	A	A	N	N	A	A	N	A	N	A	N	N	A	N	A	A	A	N	N	A	A	A	N	A	N	A	A	A
S7_278145	7	278145	A	N	A	H	H	A	N	N	N	N	N	N	N	A	A	A	A	A	N	A	N	A	A	A	A	A	N	A	A	N	A	A	A	A	A	N	A	A	N	N	A	A	A	A	A	N	A
S7_976514	7	976514	A	A	A	H	H	A	A	A	A	A	A	A	A	A	A	A	A	A	A	A	A	A	A	N	N	A	A	A	A	A	A	A	A	A	N	A	A	N	A	A	A	H	A	A	N	A	A
S7_1627013	7	1627013	N	A	A	H	H	A	A	A	N	N	N	A	A	A	A	A	N	A	N	A	N	A	N	A	A	A	A	N	A	N	A	A	A	A	A	A	A	A	A	N	A	H	A	A	A	A	A
S7_1712397	7	1712397	A	A	N	H	H	A	A	N	N	N	N	N	A	A	N	A	N	N	A	N	N	N	N	A	A	N	N	A	N	N	N	N	A	N	A	A	N	N	N	N	A	H	A	N	N	N	N
S7_4098771	7	4098771	N	A	A	H	H	A	N	A	N	N	N	N	A	A	A	A	A	N	A	A	A	N	N	N	A	N	N	N	A	N	A	A	N	N	A	A	A	A	N	N	A	H	N	A	A	N	A
S7_4932441	7	4932441	A	A	A	H	H	A	A	A	A	N	A	A	A	A	A	A	A	A	A	A	A	A	N	A	A	A	A	A	A	A	A	A	A	A	A	A	A	A	A	A	A	H	A	A	A	N	A
S7_6974872	7	6974872	A	A	A	H	H	A	A	A	N	N	N	N	A	A	A	A	A	N	N	A	A	A	A	A	A	N	N	A	A	N	A	A	A	A	A	A	A	A	N	N	A	H	A	A	N	N	A
S7_7563331	7	7563331	A	N	N	H	H	N	N	N	A	N	N	N	A	A	A	A	A	N	N	A	N	N	N	A	A	N	A	A	A	N	A	N	A	N	A	N	A	A	A	N	A	H	A	A	A	A	N
S7_8284632	7	8284632	A	N	A	H	H	A	A	A	N	N	A	A	A	A	N	A	A	N	N	N	N	N	N	A	A	N	N	A	A	N	A	A	A	A	A	N	N	A	N	A	A	H	A	N	N	A	A
S7_10025113	7	10025113	A	A	A	H	H	N	N	A	N	N	A	N	A	N	A	A	A	A	A	N	N	A	A	A	A	A	A	A	A	A	A	A	A	A	A	A	A	A	N	N	A	H	A	N	A	A	A
S7_16411868	7	16411868	A	A	A	H	H	A	A	A	A	H	A	A	A	A	A	A	A	A	A	A	A	N	N	A	N	A	A	A	N	A	A	A	A	A	A	N	A	A	A	A	A	H	A	A	A	A	A
S7_17425337	7	17425337	A	A	A	H	H	A	A	A	A	H	A	A	A	A	N	A	A	A	A	A	N	A	N	A	A	A	A	N	A	A	A	A	N	A	A	N	A	A	A	A	A	H	A	N	A	A	A
S7_18261472	7	18261472	A	A	N	H	H	A	A	A	A	H	A	N	N	N	N	N	N	A	A	N	A	N	N	A	N	N	A	A	N	A	A	A	N	N	N	N	A	A	A	A	A	H	N	A	N	N	A
S7_18808165	7	18808165	A	A	A	H	H	A	A	A	A	H	A	A	A	A	A	A	A	A	A	A	A	N	A	A	A	A	A	A	A	A	A	A	A	A	A	A	A	A	A	A	A	H	A	A	A	A	A
S7_19370748	7	19370748	A	A	A	H	H	A	A	A	A	H	A	A	A	A	N	N	A	A	A	N	A	N	N	N	A	N	A	A	A	N	A	A	A	A	N	N	N	N	A	N	N	H	A	N	N	A	A
S7_20116641	7	20116641	A	A	A	H	H	A	A	N	A	H	A	N	A	N	N	A	A	N	A	A	A	N	N	N	N	N	A	A	A	A	A	A	N	N	A	A	N	A	N	A	A	H	N	A	N	A	A
S7_22483783	7	22483783	A	A	A	H	H	A	A	A	A	H	A	A	A	A	A	A	N	A	A	A	A	A	N	N	N	A	A	A	A	A	A	A	A	A	A	A	N	A	A	A	A	H	A	A	A	A	A
S7_22483916	7	22483916	A	A	A	H	H	A	A	A	A	H	A	A	A	A	A	A	A	A	A	A	A	N	N	A	A	N	A	A	A	A	A	A	A	A	A	N	A	A	A	A	A	H	A	A	A	A	A
S7_22514576	7	22514576	A	A	A	H	H	A	A	A	A	H	A	A	A	A	A	A	A	A	A	A	A	A	A	A	A	A	A	A	A	A	A	A	A	A	A	A	A	A	A	A	A	H	A	N	A	A	A
S7_22663228	7	22663228	A	A	A	H	H	A	A	A	N	H	N	A	A	A	A	A	A	A	N	A	N	A	N	A	A	A	N	A	A	A	A	A	N	A	A	A	A	A	A	A	A	H	A	N	A	A	A
S7_22979884	7	22979884	A	N	A	H	H	A	A	A	A	H	N	N	A	A	N	A	A	A	A	A	A	N	N	A	A	A	A	A	N	A	A	N	N	A	N	A	A	A	N	A	A	H	A	N	N	A	A
S7_23652011	7	23652011	A	A	A	H	H	A	A	A	A	H	A	A	N	N	N	A	A	A	A	N	A	A	N	A	N	N	A	A	A	A	A	A	A	A	N	A	A	A	A	A	A	H	N	A	N	A	N
S7_23958623	7	23958623	A	A	N	H	H	A	A	A	A	H	A	A	N	N	N	N	A	A	A	N	A	N	N	A	N	N	A	A	N	A	A	A	A	A	A	A	A	N	A	A	N	H	N	A	A	A	A
S7_24096401	7	24096401	A	A	A	H	H	A	A	A	A	H	A	A	N	A	A	A	A	A	A	A	A	N	A	A	A	A	A	A	A	A	A	A	N	A	A	A	A	A	A	A	A	H	A	A	A	A	A
S7_24277704	7	24277704	A	A	A	H	H	A	A	A	A	H	N	A	A	N	N	A	A	A	N	A	A	N	A	A	A	A	A	A	N	A	A	A	A	A	N	N	A	A	A	N	A	H	N	A	N	N	A
S7_24538412	7	24538412	A	A	A	H	H	A	A	A	A	H	A	A	A	A	A	A	A	A	A	A	A	A	A	A	A	A	A	A	N	A	A	A	A	A	A	A	A	A	A	A	A	H	A	A	A	A	A
S7_24765145	7	24765145	A	N	A	H	H	A	N	A	A	H	A	A	A	A	A	A	A	A	N	N	A	A	N	A	A	A	A	N	A	A	A	A	A	A	N	A	A	A	A	A	A	H	A	A	A	N	A
S7_25412916	7	25412916	A	A	A	H	H	N	N	N	A	H	A	A	N	A	N	A	N	A	A	A	A	A	N	A	A	A	A	N	A	A	A	N	A	N	A	N	A	N	N	N	A	H	A	A	A	N	N
S7_27930420	7	27930420	A	A	N	H	H	A	A	A	A	H	N	N	N	N	N	A	N	A	A	N	A	N	N	N	N	A	A	A	N	A	A	A	N	N	N	N	N	N	N	A	N	H	N	N	A	A	N
S7_28864132	7	28864132	A	A	A	H	H	A	A	A	A	H	A	A	A	A	A	A	A	A	A	A	A	A	N	A	A	A	A	A	A	N	A	A	A	A	A	A	A	A	A	A	A	H	A	A	A	A	A
S7_28864273	7	28864273	A	A	A	H	H	A	A	A	A	H	A	A	A	A	A	A	N	A	A	A	A	A	A	A	A	A	A	A	A	A	A	A	A	A	N	A	A	A	A	A	A	H	A	A	A	A	A
S7_29419055	7	29419055	A	A	A	H	H	A	A	A	A	H	A	A	A	A	A	A	A	A	A	A	A	A	N	A	A	N	A	A	A	A	A	A	N	A	A	A	A	A	A	A	A	H	A	A	A	A	A
S7_29423475	7	29423475	A	N	A	H	H	N	A	N	N	H	N	N	A	A	A	A	A	N	N	A	N	A	A	A	A	A	N	A	A	A	A	A	A	A	A	A	A	A	A	A	A	A	A	A	A	N	A
S7_29495923	7	29495923	A	A	A	H	H	N	N	N	N	N	N	N	N	A	A	A	N	A	N	A	N	A	N	A	A	A	A	N	N	N	A	A	A	A	N	N	A	N	A	A	A	N	A	A	A	N	N
S7_30484271	7	30484271	A	A	A	A	A	A	A	A	A	N	A	A	A	A	A	A	A	A	A	A	A	A	A	A	A	A	A	A	A	A	A	A	A	A	A	A	N	A	A	A	A	A	A	A	A	A	A
S7_30857767	7	30857767	N	N	A	N	A	A	A	A	N	N	A	A	A	A	A	A	N	N	N	A	A	A	N	A	N	A	A	A	N	N	A	A	A	A	N	N	A	N	N	A	A	A	A	A	A	A	A
S7_31507938	7	31507938	A	A	N	N	N	A	N	A	A	N	A	N	N	N	N	N	N	N	A	N	A	N	A	N	N	N	A	A	N	N	N	A	N	N	N	N	N	N	A	A	N	N	N	N	N	H	N
S7_31508227	7	31508227	A	A	N	N	N	A	N	A	A	N	A	A	N	N	N	N	N	A	A	N	N	N	N	N	N	N	A	A	N	N	N	A	N	N	N	N	N	N	A	A	N	N	N	N	N	H	N
S7_32724281	7	32724281	A	A	N	N	A	A	N	A	A	N	A	A	A	A	N	A	N	A	A	A	N	A	N	A	A	A	A	A	N	A	A	A	N	A	N	A	A	A	A	A	A	A	A	N	A	H	A
S7_32726452	7	32726452	A	A	A	A	A	A	A	A	A	A	A	A	A	A	N	A	A	A	A	A	A	A	A	N	A	N	A	A	N	A	A	A	N	A	A	A	A	N	A	A	A	A	A	A	A	H	A
S7_32981149	7	32981149	A	A	A	A	A	A	A	A	A	N	A	A	A	A	A	A	A	A	A	A	A	A	A	A	A	A	A	A	A	A	A	A	A	A	A	A	A	A	A	A	A	A	A	A	A	H	A
S7_33024111	7	33024111	A	A	A	A	A	A	A	A	A	A	A	A	N	A	A	A	A	A	A	A	A	A	N	A	A	A	A	A	N	A	A	A	A	A	A	A	A	A	A	N	A	A	A	A	A	H	A
S7_33911251	7	33911251	A	A	A	A	N	A	N	N	A	N	N	A	A	A	A	A	N	N	N	A	A	A	N	A	N	N	A	N	A	A	A	A	N	A	A	N	A	A	N	N	A	N	N	A	A	H	A
S7_34503637	7	34503637	A	A	A	A	A	A	A	A	A	N	A	A	N	A	N	A	A	A	A	A	A	A	A	A	A	A	A	H	A	A	A	A	N	A	N	A	N	N	A	A	A	A	A	A	A	H	A
S7_34561165	7	34561165	A	A	A	A	A	A	A	A	A	N	A	A	N	N	N	A	N	A	A	A	A	N	N	A	N	A	A	H	A	A	N	A	A	A	A	A	A	N	A	A	A	N	N	N	N	H	A
S7_34583074	7	34583074	A	N	A	A	A	N	A	A	N	N	N	A	A	A	N	A	N	A	N	A	N	A	N	A	A	A	N	H	A	A	A	A	A	A	A	N	A	A	A	A	A	A	A	A	A	H	A
S7_34725539	7	34725539	A	A	A	A	A	A	A	A	A	A	A	A	A	A	A	A	A	A	A	A	A	A	N	A	A	A	A	H	A	A	A	A	A	A	A	A	A	A	A	A	A	A	A	A	A	H	A
S7_35143917	7	35143917	A	A	A	A	A	A	A	A	A	N	A	A	A	A	A	A	A	A	A	A	A	A	A	A	A	A	A	H	A	A	A	A	A	A	A	A	A	A	A	A	A	A	A	A	A	H	A
S7_36270737	7	36270737	A	A	A	N	N	A	A	A	A	N	A	A	A	A	A	A	N	A	A	N	A	A	N	N	N	N	A	H	N	A	A	A	N	N	A	N	A	N	A	A	N	N	N	N	N	A	A
S7_37808560	7	37808560	A	A	A	N	A	A	A	N	A	A	A	A	N	H	N	N	N	A	A	A	A	A	A	N	N	N	A	H	A	A	A	A	N	N	N	N	N	A	A	A	A	N	A	N	N	A	N
S7_37809107	7	37809107	A	A	A	A	A	A	A	A	A	A	A	A	A	H	A	A	A	A	A	A	A	A	N	A	A	N	A	H	A	A	A	A	A	A	A	A	N	A	A	A	A	A	A	A	A	A	A
S7_37976564	7	37976564	A	A	A	A	A	A	A	N	A	A	A	A	N	H	A	A	N	A	A	A	A	A	N	A	A	A	A	H	A	A	A	A	A	A	N	N	A	A	A	A	A	A	A	A	A	A	A
S7_37993281	7	37993281	N	A	A	N	A	A	A	A	A	N	A	A	A	H	N	A	A	A	A	A	N	A	N	A	A	A	A	H	N	A	A	A	A	N	A	A	A	A	N	A	A	A	A	A	N	A	A
S7_38082764	7	38082764	A	A	N	N	N	A	N	N	A	N	A	N	A	H	N	A	N	N	A	N	A	A	A	A	N	A	A	H	N	A	N	A	N	N	N	N	N	N	A	A	A	N	N	N	A	A	A
S7_38120481	7	38120481	A	A	A	N	A	A	A	A	A	N	A	A	A	H	A	A	A	A	A	A	A	A	N	A	A	A	A	H	A	A	A	A	A	A	A	A	A	A	A	A	A	A	N	A	A	A	A
S7_38391732	7	38391732	A	A	A	N	A	A	A	N	A	N	A	A	A	H	N	A	N	A	A	A	N	A	A	A	N	A	A	A	A	A	A	N	N	A	A	A	A	N	A	A	A	A	A	N	A	A	N
S7_38926128	7	38926128	A	A	A	A	A	A	N	A	A	N	A	N	N	H	A	A	A	A	A	A	A	A	A	A	A	A	A	A	A	A	A	A	A	A	A	N	A	A	A	A	A	H	A	A	N	A	A
S7_39328646	7	39328646	A	A	A	N	H	A	A	A	A	N	A	N	A	H	A	A	A	A	A	A	A	A	N	A	A	A	A	A	A	N	A	A	N	A	A	A	A	A	A	A	A	A	A	A	A	A	A
S7_39510191	7	39510191	N	N	A	A	H	N	N	A	N	N	A	A	A	H	A	A	A	A	N	A	N	A	N	N	A	A	N	A	A	N	A	A	N	A	N	A	A	N	N	N	A	A	N	A	N	N	N
S7_39511490	7	39511490	N	A	A	A	H	A	N	A	A	A	A	A	A	H	A	A	A	A	N	A	A	A	A	A	A	A	A	A	A	N	A	A	A	A	N	A	A	A	A	A	A	A	A	A	A	N	A
S7_39679713	7	39679713	A	A	A	A	H	A	A	A	A	A	A	A	A	H	A	A	A	A	A	A	A	A	N	A	A	A	A	A	N	A	A	A	A	N	A	A	A	A	A	A	A	A	A	A	A	A	N
S7_39878729	7	39878729	A	A	N	A	H	N	A	A	A	N	A	A	A	H	N	N	A	A	N	A	A	A	N	A	A	A	N	N	N	A	A	A	A	A	N	N	A	A	A	A	A	A	A	A	N	N	A
S7_41282091	7	41282091	A	A	N	N	H	N	A	N	A	N	N	A	N	H	A	A	N	A	N	N	N	N	N	A	A	N	A	A	N	N	N	N	N	A	N	A	N	N	N	A	N	N	A	N	A	N	A
S7_41788465	7	41788465	A	A	A	A	H	A	A	A	A	A	A	A	A	H	A	A	A	A	A	A	A	A	A	A	A	A	A	A	A	A	A	A	A	A	A	A	A	A	A	A	A	A	A	A	A	A	A
S7_42396263	7	42396263	A	A	A	A	H	A	A	A	A	N	A	A	A	H	A	A	A	A	A	A	A	A	A	A	A	A	A	A	A	A	A	A	A	A	A	A	A	A	A	A	A	A	A	A	A	A	A
S7_43402657	7	43402657	A	A	A	A	H	A	A	A	A	A	A	A	A	H	A	A	A	A	A	A	A	A	A	A	A	A	A	A	A	A	A	A	A	A	A	A	A	A	A	A	A	A	A	A	A	A	A
S7_43630848	7	43630848	A	A	N	A	H	N	A	A	A	N	A	A	A	H	A	A	N	A	A	N	A	N	A	A	A	A	A	N	N	A	A	A	A	A	A	N	A	A	A	A	A	A	A	A	N	A	A
S7_44634826	7	44634826	A	A	A	A	A	A	A	N	A	N	A	A	A	H	A	A	N	A	A	N	A	A	N	A	A	A	A	A	A	A	A	A	N	A	A	A	N	A	A	A	N	N	A	A	A	A	N
S7_45449508	7	45449508	A	A	A	A	A	N	A	A	A	N	N	N	N	H	A	A	A	N	A	A	A	A	A	A	A	A	A	A	A	N	N	A	A	A	A	A	A	A	N	N	A	A	A	A	A	A	A
S7_46320388	7	46320388	N	N	A	A	A	N	N	N	N	N	N	N	N	A	A	N	A	N	N	N	A	N	N	N	A	N	N	N	N	N	N	N	N	A	N	N	N	N	N	A	N	A	N	N	N	N	A
S7_46757174	7	46757174	N	A	N	A	A	N	A	A	N	N	N	A	A	N	A	A	A	A	N	A	A	A	N	A	A	N	A	N	A	N	A	N	A	A	N	N	N	N	N	A	A	A	A	A	A	N	A
S7_47586671	7	47586671	A	A	A	A	A	A	H	A	A	A	A	A	A	A	N	A	A	A	A	A	A	A	A	A	A	N	A	A	A	A	A	A	A	A	A	A	N	A	A	A	A	A	A	A	A	A	A
S7_48049698	7	48049698	A	A	A	A	A	A	H	A	A	N	A	A	A	A	A	A	A	A	A	A	A	A	A	A	A	A	A	A	A	A	A	A	A	A	N	A	A	A	A	A	A	A	A	A	A	A	A
S7_48049875	7	48049875	A	A	A	A	A	A	H	A	A	A	A	A	A	A	A	A	A	A	A	A	A	A	A	A	A	A	A	A	A	A	A	A	A	A	A	A	A	A	A	A	A	A	A	A	A	A	A
S7_48080995	7	48080995	A	A	A	A	A	A	H	A	A	N	A	A	A	A	N	A	A	A	A	A	A	A	N	A	A	A	A	A	A	N	A	A	A	A	N	N	A	A	A	A	N	A	A	A	A	A	A
S7_48200785	7	48200785	A	A	N	N	N	A	H	A	A	N	A	A	A	N	N	N	N	A	A	A	A	N	N	N	A	N	A	A	A	A	A	A	N	N	N	N	A	N	A	A	A	N	N	N	N	A	N
S8_532103	8	532103	A	A	A	A	A	A	A	A	A	N	A	A	A	A	A	A	A	A	A	A	A	A	A	A	A	A	A	A	A	A	A	A	A	A	A	A	A	A	A	A	A	A	A	H	A	A	H
S8_1209486	8	1209486	A	A	A	A	A	A	A	A	A	N	A	A	A	A	A	A	A	N	A	A	N	N	N	A	A	N	A	N	A	H	A	N	A	A	A	A	A	N	A	A	A	A	A	H	N	A	H
S8_1209815	8	1209815	A	A	A	A	A	A	A	A	A	N	A	A	A	A	N	A	A	A	A	A	A	A	N	A	A	A	A	A	A	H	A	A	A	A	A	A	A	N	A	A	A	A	A	H	N	A	H
S8_1798706	8	1798706	A	A	A	A	A	A	A	A	A	N	A	A	N	A	A	N	N	A	A	A	A	N	N	N	N	N	A	N	N	H	N	A	N	N	N	N	N	N	A	A	N	N	N	H	A	A	H
S8_2082305	8	2082305	N	A	A	A	A	N	N	N	N	N	A	N	A	A	A	A	A	N	A	N	N	A	N	A	A	N	N	A	A	H	A	A	A	N	N	A	N	N	A	N	A	A	A	H	A	N	H
S8_2843979	8	2843979	A	A	A	A	A	A	A	A	A	N	A	A	A	A	A	A	A	A	N	N	A	A	N	A	A	A	N	A	A	H	A	A	A	A	A	A	A	A	A	A	A	A	A	H	A	A	H
S8_9630205	8	9630205	A	A	A	A	A	A	A	A	A	N	A	A	A	A	A	A	N	A	A	A	A	A	A	A	A	A	A	A	A	H	A	A	A	A	A	A	A	A	N	N	A	A	A	H	A	A	H
S8_10113038	8	10113038	A	A	A	A	A	A	A	A	A	A	N	N	N	A	A	A	A	N	N	A	N	A	N	A	A	N	A	N	A	H	A	A	A	A	A	N	A	A	N	A	N	N	A	H	A	N	H
S8_10442928	8	10442928	A	A	A	A	A	A	N	A	N	N	N	A	N	A	A	A	A	N	N	A	N	A	N	A	A	A	A	A	A	H	A	N	A	A	A	A	N	A	A	N	A	A	A	H	A	N	H
S8_11526438	8	11526438	A	A	N	A	A	N	N	A	A	N	A	N	A	A	A	A	N	N	A	A	A	N	N	N	A	N	A	A	N	H	N	A	N	A	N	N	A	N	A	N	A	A	A	H	A	N	H
S8_14849729	8	14849729	A	A	A	N	A	N	N	A	A	N	A	N	A	A	A	A	A	A	N	A	A	A	A	A	N	A	N	N	N	H	A	N	N	N	N	A	N	A	A	N	A	N	A	H	N	A	H
S8_15561451	8	15561451	A	A	N	A	N	A	A	A	A	N	A	A	N	N	N	A	N	A	A	A	N	N	N	N	A	A	A	A	A	H	N	A	N	N	N	A	A	N	A	A	A	A	A	H	A	A	H
S8_16723255	8	16723255	A	A	A	A	A	A	A	A	A	A	A	A	A	A	A	A	A	A	A	A	A	A	A	A	A	N	A	A	A	H	A	A	A	A	N	A	A	A	A	A	A	A	A	H	A	A	H
S8_19718010	8	19718010	A	A	A	A	A	A	A	A	A	A	A	A	A	A	A	A	A	A	A	A	A	A	A	A	A	A	A	A	A	H	A	A	A	A	A	A	A	A	A	A	A	A	A	H	A	A	H
S8_21219747	8	21219747	A	A	A	A	A	A	A	A	A	A	A	A	N	A	A	A	A	H	A	A	A	A	N	A	A	A	A	A	N	H	A	A	N	A	A	N	A	A	A	A	A	A	A	H	A	A	H
S8_21406253	8	21406253	A	A	A	N	A	A	A	A	A	N	A	A	A	A	A	A	A	H	A	A	A	A	A	A	A	A	A	A	A	H	N	A	A	A	A	A	A	A	A	A	A	A	A	H	A	A	H
S8_22271684	8	22271684	A	A	A	A	A	A	A	A	A	N	A	A	A	A	A	A	A	H	A	A	A	A	N	A	A	N	A	A	A	H	A	A	A	A	N	A	A	A	A	A	A	N	A	H	A	A	H
S8_22818385	8	22818385	A	A	A	A	A	A	A	A	A	A	A	A	A	A	A	A	A	H	N	A	A	A	A	A	A	A	A	A	A	H	A	A	A	A	A	A	A	A	A	A	A	A	A	H	A	A	H
S8_23025947	8	23025947	A	A	A	A	A	A	A	A	A	A	A	A	A	H	A	A	A	H	A	A	A	N	A	A	A	A	A	A	A	H	A	A	A	A	A	A	A	A	A	A	A	N	A	H	A	A	H
S8_23184395	8	23184395	A	A	A	A	N	A	A	A	A	N	A	A	N	H	A	N	N	H	A	A	A	A	N	A	A	A	A	A	N	H	A	A	N	A	N	N	A	A	A	N	A	N	A	H	A	A	N
S8_25572811	8	25572811	A	A	A	N	N	A	N	A	A	N	A	A	N	H	N	N	N	H	A	N	N	N	N	N	N	N	A	A	N	H	N	A	N	N	N	N	N	N	A	N	N	N	N	H	N	A	N
S8_26644549	8	26644549	A	A	N	N	N	N	A	A	A	N	A	A	N	H	A	N	N	H	A	N	A	N	N	N	N	N	A	A	N	H	N	A	N	N	N	N	N	N	A	A	A	N	A	H	A	A	N
S8_27042597	8	27042597	A	A	A	A	A	A	A	A	A	A	A	A	A	H	A	A	N	H	A	A	A	N	A	A	A	A	A	A	A	H	A	A	N	A	A	A	A	A	A	A	A	A	A	H	N	A	A
S8_27042731	8	27042731	A	A	A	A	A	A	A	A	A	A	A	A	A	H	A	A	A	H	A	A	A	N	N	A	A	A	A	A	A	H	A	A	A	A	A	A	N	A	A	A	A	A	A	H	A	A	A
S8_27464839	8	27464839	A	A	A	N	N	A	A	A	A	N	A	A	N	H	N	N	N	H	A	N	A	N	N	N	N	N	A	N	N	H	N	N	N	N	A	A	N	A	A	A	A	N	A	H	N	A	N
S8_27704460	8	27704460	A	N	A	A	A	N	N	A	A	N	A	N	A	H	A	A	A	H	N	A	A	H	N	A	A	A	N	N	A	H	A	A	A	A	A	A	A	A	N	N	A	N	A	H	A	A	A
S8_27927641	8	27927641	A	A	N	N	N	A	A	A	A	A	A	A	A	H	N	N	N	H	A	N	A	H	N	N	A	A	A	N	N	H	N	A	N	A	N	N	N	N	N	A	N	N	N	H	N	A	N
S8_28849844	8	28849844	A	A	N	N	N	A	A	A	A	A	A	A	N	H	N	A	N	H	A	N	A	H	N	A	N	N	A	A	N	H	A	A	A	N	A	N	A	A	A	A	A	N	N	H	A	A	N
S8_30075346	8	30075346	A	A	N	N	N	A	A	A	A	N	A	A	N	H	N	N	N	H	A	A	A	H	N	N	N	N	A	A	N	H	N	A	N	N	N	N	N	N	N	A	N	N	A	H	N	A	N
S8_30183336	8	30183336	A	A	A	A	A	A	A	A	A	N	A	A	A	H	A	A	A	H	A	A	A	H	A	A	A	A	A	A	A	H	A	A	H	A	A	A	A	N	A	A	A	A	A	H	A	A	A
S8_30580201	8	30580201	A	A	A	A	A	A	A	A	A	A	A	A	A	H	A	A	A	H	A	A	A	H	A	A	A	A	A	A	A	H	A	A	H	A	A	A	A	A	A	A	A	A	A	H	A	A	A
S8_30779357	8	30779357	A	A	A	N	A	A	A	A	A	N	A	N	N	H	N	A	N	H	A	N	A	H	N	N	A	A	A	A	N	H	N	A	H	N	A	N	N	N	A	A	A	A	A	H	A	A	A
S8_30794457	8	30794457	A	A	A	A	A	A	A	A	A	A	A	A	A	H	A	A	A	H	A	A	A	H	A	A	A	A	A	A	A	H	A	A	H	A	A	A	A	N	A	A	A	A	N	H	A	A	N
S8_30904435	8	30904435	A	A	A	A	A	A	N	A	N	A	N	N	N	N	A	A	A	H	N	A	N	H	N	A	A	N	A	A	A	H	A	A	H	A	N	A	A	N	N	N	A	A	A	H	N	N	A
S8_31251223	8	31251223	A	A	A	A	N	A	A	A	A	N	A	A	A	N	A	N	N	H	A	N	A	H	N	N	A	A	A	A	N	H	A	A	H	N	N	N	A	N	A	A	N	A	N	H	N	A	A
S8_31712543	8	31712543	A	A	A	A	A	A	A	A	A	A	A	A	A	A	A	A	N	H	A	A	N	H	N	A	A	A	A	A	A	H	A	A	H	A	A	N	A	A	A	A	A	N	A	H	A	A	A
S8_31740695	8	31740695	A	A	N	N	N	N	N	N	A	N	A	A	N	A	A	A	A	H	A	A	A	H	N	A	N	N	A	N	N	H	A	N	H	N	N	N	N	N	N	A	A	A	A	H	N	A	N
S8_31897115	8	31897115	A	A	N	N	A	A	N	A	A	N	A	N	N	N	N	N	N	H	A	A	A	H	N	N	A	N	A	A	N	H	N	N	H	N	N	N	N	N	N	N	N	N	N	H	N	A	N
S8_32126759	8	32126759	A	A	A	N	N	A	A	A	A	N	A	A	N	A	A	N	N	H	A	N	A	H	N	N	A	A	A	A	N	H	N	A	H	N	N	N	N	A	A	A	N	N	A	H	N	A	N
S8_32177020	8	32177020	A	A	A	A	A	A	A	A	A	A	A	A	N	A	N	A	A	H	A	A	A	H	A	A	A	A	A	A	A	H	A	A	H	A	A	N	A	A	A	A	A	A	A	H	A	A	A
S8_32196263	8	32196263	N	N	A	N	A	N	N	A	N	N	A	A	A	A	A	A	A	H	N	A	A	H	A	A	A	A	N	A	A	H	A	A	H	A	A	A	A	A	A	N	A	A	N	H	A	N	A
S8_32197697	8	32197697	A	A	A	N	A	A	A	N	A	N	A	A	A	A	N	A	A	H	A	A	N	H	N	A	A	A	A	A	A	H	A	A	H	A	A	A	A	A	A	A	A	A	A	H	A	A	A
S8_32285098	8	32285098	N	N	A	A	A	A	A	A	N	N	N	N	A	A	A	A	A	H	N	A	N	H	N	A	A	A	N	A	A	H	A	A	H	A	A	N	A	A	N	N	A	A	A	H	A	N	A
S8_32298190	8	32298190	A	A	A	A	A	A	N	A	A	A	N	A	A	A	A	A	A	H	N	A	A	H	A	A	A	A	A	A	A	H	A	A	H	A	A	A	A	A	A	A	A	A	A	H	A	N	A
S8_32349221	8	32349221	A	A	N	N	N	A	A	A	A	N	A	N	N	N	N	N	N	H	A	N	A	H	N	N	N	N	A	N	N	H	N	A	H	N	N	N	N	N	A	A	N	N	N	H	N	A	N
S8_32349322	8	32349322	A	A	N	A	N	A	A	A	A	A	A	A	N	N	N	N	N	H	A	N	A	H	N	N	N	N	A	A	N	H	A	A	H	N	N	N	A	N	A	A	N	A	N	H	N	A	N
S8_32849001	8	32849001	A	A	A	A	A	A	A	A	A	N	A	A	A	A	A	A	N	H	A	A	A	H	N	A	A	A	A	A	A	H	A	A	H	A	A	N	A	A	A	A	A	A	N	H	A	A	A
S8_33687405	8	33687405	N	N	A	N	A	A	N	A	N	N	A	N	A	N	N	N	A	H	N	A	N	H	N	A	A	N	A	N	N	H	N	N	H	N	N	A	A	N	A	N	N	N	A	H	N	N	N
S8_33750232	8	33750232	A	A	A	A	A	A	A	A	A	A	A	N	N	A	A	A	A	H	A	N	A	H	A	A	A	A	A	A	N	H	A	A	H	H	N	A	N	N	A	A	A	A	A	H	A	A	A
S8_33865054	8	33865054	A	A	N	A	A	A	A	A	A	N	A	A	A	N	N	A	A	H	A	A	A	H	N	A	A	A	A	N	A	H	A	A	H	H	N	A	A	N	A	A	N	N	A	H	A	A	N
S8_33880666	8	33880666	A	A	A	A	A	A	A	A	A	N	A	A	A	A	A	A	A	H	N	A	N	H	A	A	A	A	A	A	N	H	A	A	H	H	A	A	A	A	A	N	A	A	A	H	A	A	A
S8_33934665	8	33934665	A	A	N	N	N	A	A	A	A	N	A	A	N	N	N	A	N	H	A	A	A	H	N	N	N	N	A	A	N	H	A	A	H	H	N	A	N	N	A	A	N	N	N	H	N	A	N
S8_34099614	8	34099614	N	N	A	A	A	A	A	A	N	N	N	A	A	A	A	A	A	H	A	A	A	H	A	A	A	A	A	A	A	H	A	A	H	H	A	A	A	H	A	A	A	A	A	H	A	A	A
S8_34136693	8	34136693	A	A	A	A	A	A	A	A	A	A	A	N	A	N	A	A	N	A	A	A	A	H	N	A	A	A	A	A	A	H	A	A	H	H	N	A	A	H	A	A	A	A	N	H	A	A	A
S8_34136812	8	34136812	A	A	A	N	A	A	A	A	A	N	A	A	N	A	N	A	A	A	A	N	A	H	N	A	A	N	A	A	A	H	N	A	H	H	N	A	N	H	A	A	A	A	A	H	A	A	A
S8_34184994	8	34184994	A	A	A	A	A	A	A	A	A	A	A	A	A	A	A	A	A	A	A	N	N	H	N	A	A	A	A	N	A	H	A	A	H	H	N	A	A	H	A	A	A	A	A	H	A	A	A
S8_34266154	8	34266154	A	A	A	A	A	A	N	A	A	N	A	N	A	A	A	A	A	A	A	A	A	H	A	A	A	A	A	A	A	H	A	A	H	H	A	A	A	H	A	N	A	A	A	H	A	A	A
S8_34266389	8	34266389	A	A	A	N	A	A	A	A	A	N	A	A	A	N	A	A	N	A	A	A	A	H	A	A	A	A	A	A	A	H	N	A	H	H	A	A	A	H	A	A	A	N	A	H	A	A	A
S8_34416499	8	34416499	A	A	A	N	A	N	A	A	A	A	A	N	N	A	N	A	A	A	A	A	N	H	N	A	A	A	A	N	N	H	A	A	H	H	N	N	A	H	A	A	A	N	A	H	A	A	N
S8_35049158	8	35049158	A	H	A	A	A	A	A	N	A	A	A	A	A	A	A	A	A	A	A	A	A	H	A	A	A	A	A	A	A	H	A	A	H	H	A	A	A	H	A	A	A	A	A	H	A	A	A
S8_35777553	8	35777553	A	H	A	A	A	N	A	A	A	N	N	A	A	A	A	A	N	A	N	A	A	H	N	N	A	A	A	A	N	N	A	N	H	H	N	N	N	H	N	A	A	A	A	H	A	N	A
S8_35855841	8	35855841	A	H	A	A	A	A	A	A	A	N	A	A	A	A	A	A	A	N	N	A	A	H	N	A	A	A	A	A	N	A	A	A	H	H	A	A	A	H	N	A	A	A	A	H	A	A	A
S8_35947091	8	35947091	A	H	A	A	A	A	A	A	A	A	A	A	A	A	A	A	A	A	A	A	N	H	A	A	A	N	A	A	A	A	A	A	H	H	A	A	A	H	A	A	A	N	A	H	A	A	A
S8_36303100	8	36303100	A	H	N	N	A	A	A	A	A	A	A	A	A	A	A	A	N	A	A	A	A	H	N	N	N	N	A	A	A	A	A	A	H	H	N	A	A	H	A	A	A	A	A	H	N	A	N
S8_36323098	8	36323098	A	H	A	A	A	A	A	A	A	N	A	A	N	A	A	N	A	A	A	N	A	H	N	A	A	A	A	A	A	A	A	A	H	H	A	A	A	H	A	A	A	A	A	H	N	A	A
S8_36331079	8	36331079	A	H	N	A	N	A	N	A	A	N	A	A	N	N	N	N	N	A	A	N	N	N	N	N	N	A	A	A	N	A	N	N	H	H	N	N	N	H	A	A	N	N	N	H	N	A	N
S8_36622970	8	36622970	A	H	A	A	A	A	A	N	A	A	N	A	N	A	A	A	N	A	A	A	N	N	N	A	A	A	A	A	N	A	N	A	H	H	N	A	N	H	A	A	A	N	A	H	N	A	A
S8_37444846	8	37444846	A	H	N	A	N	A	A	N	A	N	N	N	A	N	N	A	A	N	A	N	N	N	N	N	A	N	A	N	N	N	A	A	H	H	N	N	N	N	N	A	N	N	N	H	N	A	N
S8_37462507	8	37462507	A	H	N	N	N	A	N	A	A	N	A	A	N	N	N	N	N	A	A	N	N	N	N	N	A	N	A	A	N	A	N	A	H	H	N	N	N	N	N	N	N	A	N	H	N	A	N
S8_37529957	8	37529957	A	H	A	A	A	A	N	A	N	N	A	A	A	A	A	A	A	A	A	A	A	A	N	A	A	A	A	A	A	N	A	A	H	H	A	A	A	A	N	N	A	A	A	H	A	A	A
S8_37645758	8	37645758	A	H	A	A	A	A	A	A	A	N	A	A	A	A	A	A	A	A	A	A	A	A	N	A	A	A	A	A	A	A	A	A	H	H	A	A	A	A	A	A	A	A	A	H	A	A	A
S8_37649250	8	37649250	A	H	A	A	A	A	A	A	A	N	A	A	A	N	N	A	A	A	A	A	A	A	N	A	A	A	A	A	N	A	A	A	H	H	A	A	A	A	A	A	A	A	A	H	A	A	N
S8_38403546	8	38403546	A	H	A	A	A	A	A	A	A	A	A	A	A	A	A	A	A	A	A	A	A	A	A	A	A	A	A	A	A	A	A	A	H	A	A	A	A	A	A	A	A	A	A	H	A	A	A
S8_38540293	8	38540293	A	A	A	N	A	A	A	A	A	N	A	N	A	N	N	A	N	N	A	N	A	N	N	N	A	A	A	A	A	N	N	N	H	A	N	N	N	A	A	A	A	N	N	H	A	N	A
S8_38871487	8	38871487	N	A	A	A	A	A	N	N	N	N	N	A	A	A	A	A	A	A	N	A	N	A	A	A	A	A	A	A	A	N	A	N	H	A	A	A	A	A	N	N	A	A	N	H	A	N	A
S8_39907209	8	39907209	A	A	A	A	A	A	A	A	N	N	N	A	N	A	A	A	A	A	N	A	N	A	A	A	A	A	N	N	A	A	N	A	H	A	A	H	A	A	N	A	A	A	A	H	A	N	A
S8_39989265	8	39989265	A	A	A	A	A	A	A	A	A	A	A	A	A	A	N	A	N	A	A	A	A	A	N	A	A	A	A	A	N	N	A	A	H	A	A	H	A	N	A	A	A	A	A	H	A	A	A
S8_40193787	8	40193787	A	A	A	A	A	A	N	A	N	A	A	N	A	A	A	A	A	A	A	A	A	A	A	N	A	A	A	N	A	A	A	A	H	N	A	H	A	N	A	A	A	A	A	H	A	N	A
S8_40193970	8	40193970	A	A	A	A	A	A	A	A	A	A	A	A	A	A	A	A	A	A	A	A	A	A	A	A	A	A	A	A	A	A	A	A	H	A	A	H	A	A	A	A	A	A	A	H	A	A	A
S8_40361407	8	40361407	A	A	A	A	A	A	A	A	A	N	A	A	A	A	A	A	A	A	A	A	A	A	N	A	A	A	A	N	A	A	A	A	H	A	A	H	A	A	A	N	A	A	A	H	A	A	A
S8_40399932	8	40399932	A	A	N	A	A	A	A	N	A	N	A	A	A	A	A	A	N	N	A	A	N	N	N	N	A	A	A	N	A	N	A	A	H	A	N	H	N	N	A	N	N	A	A	H	A	A	A
S8_40508410	8	40508410	A	A	A	N	A	A	A	A	A	A	A	A	A	N	N	A	A	A	A	A	N	A	N	A	A	A	A	A	N	N	A	A	H	A	A	H	A	A	A	A	A	A	A	H	A	N	A
S8_40530391	8	40530391	A	A	A	A	A	A	A	A	A	N	A	A	A	A	A	N	N	A	A	A	A	A	A	A	A	N	A	A	A	A	A	A	H	A	A	H	N	A	A	A	A	A	A	H	A	A	A
S8_40553101	8	40553101	A	A	A	N	A	A	N	A	A	N	A	A	N	N	N	N	N	A	A	N	A	A	N	N	N	N	A	A	N	A	N	A	H	N	N	H	N	N	A	A	A	N	A	H	A	A	A
S8_40661864	8	40661864	A	A	N	N	N	A	A	A	A	N	A	A	N	N	N	N	N	A	A	N	A	N	N	N	A	A	A	A	N	A	A	A	H	N	N	H	N	N	A	A	N	N	N	H	N	A	N
S8_40726224	8	40726224	A	A	N	N	N	A	A	A	A	N	N	A	A	A	A	N	A	N	A	A	A	N	N	N	A	N	A	N	N	N	A	A	H	A	A	H	N	A	N	A	A	A	A	H	N	A	N
S8_40925220	8	40925220	A	A	A	A	A	A	A	A	A	A	A	A	A	A	A	N	A	A	A	A	A	A	A	A	A	A	A	A	A	A	A	A	H	A	A	A	A	A	A	A	A	A	A	H	A	A	A
S8_41671105	8	41671105	A	A	A	A	A	A	N	A	A	N	A	A	A	A	A	A	A	A	A	A	N	A	A	A	A	A	A	N	A	A	A	A	A	N	A	N	A	A	A	A	A	A	A	N	A	A	A
S9_1010283	9	1010283	A	A	A	N	N	A	A	N	A	N	A	H	N	N	N	N	N	A	A	N	A	N	N	N	A	N	A	A	N	H	N	A	N	N	N	N	N	N	N	A	A	A	N	N	N	A	A
S9_1079644	9	1079644	A	A	A	A	A	A	A	A	A	A	A	H	A	A	A	A	A	A	A	A	A	A	A	A	A	A	A	A	A	H	A	A	A	A	A	A	A	A	A	A	A	A	A	A	A	A	A
S9_1091249	9	1091249	N	A	A	A	A	A	A	A	N	N	A	H	N	A	N	A	A	A	N	A	N	N	A	A	A	A	A	N	N	H	A	A	A	A	N	A	A	N	A	N	A	A	A	A	A	N	A
S9_1103143	9	1103143	A	A	N	N	N	A	A	A	A	A	A	H	N	A	N	A	A	A	A	A	A	A	A	A	N	A	A	A	A	H	N	A	N	N	A	A	A	A	A	A	A	N	N	N	A	A	A
S9_1154223	9	1154223	A	A	A	A	A	A	A	A	A	A	A	H	A	A	A	A	A	A	A	A	A	N	N	A	A	A	A	A	A	A	A	A	A	A	A	A	A	A	A	A	A	A	A	A	A	A	A
S9_1425874	9	1425874	A	A	N	A	N	A	A	A	A	N	A	H	N	N	N	N	N	A	A	A	A	N	N	N	N	N	A	A	N	A	N	A	N	N	N	N	N	N	A	A	N	N	N	N	N	A	N
S9_1548569	9	1548569	A	A	A	A	A	A	A	A	A	N	A	H	A	A	A	A	A	A	N	A	A	A	N	A	A	A	A	A	A	A	A	A	A	A	A	A	A	A	A	A	A	A	A	A	A	A	A
S9_1693542	9	1693542	A	A	A	A	A	A	A	A	A	A	A	H	A	A	H	A	A	A	A	A	A	N	N	A	A	A	A	A	A	A	A	A	A	A	A	A	A	A	A	A	A	A	A	A	A	A	A
S9_2685272	9	2685272	A	A	A	N	A	A	N	A	A	A	A	H	N	N	H	A	A	A	A	A	A	N	N	A	A	A	A	A	N	A	A	A	A	A	N	A	N	A	A	A	A	A	A	A	A	A	A
S9_2782645	9	2782645	A	A	A	A	A	A	A	A	A	A	A	H	A	A	H	A	A	A	A	A	A	N	A	A	A	A	A	A	A	A	A	A	A	A	A	A	A	A	A	A	A	A	A	A	A	A	A
S9_2919758	9	2919758	A	A	A	A	A	A	A	A	A	A	A	H	N	A	H	A	N	A	A	A	A	N	N	N	A	N	A	N	N	A	A	A	A	A	A	N	A	A	A	A	A	A	N	A	N	A	A
S9_2919875	9	2919875	A	A	A	A	A	A	A	A	A	A	A	H	A	N	H	A	A	A	A	A	A	A	N	A	A	N	A	A	A	A	A	A	N	A	N	A	N	N	A	A	N	N	N	A	A	A	A
S9_3127115	9	3127115	A	A	A	A	A	A	A	A	A	A	A	H	A	A	H	A	A	A	A	A	A	A	A	A	A	N	A	A	A	A	A	A	A	A	A	A	A	A	A	A	A	A	N	A	A	A	A
S9_3366957	9	3366957	A	A	A	A	A	A	A	A	A	A	A	H	A	A	H	A	A	A	A	A	A	N	N	A	A	A	A	A	A	A	A	A	A	A	N	A	A	N	A	A	A	A	A	A	A	A	A
S9_3563980	9	3563980	A	A	A	A	A	A	A	A	A	N	A	H	A	A	H	A	N	A	A	A	A	A	N	A	A	N	A	N	A	A	A	A	A	A	A	A	A	N	A	N	A	A	A	A	A	A	A
S9_3564190	9	3564190	A	A	A	A	A	A	A	A	A	N	N	H	A	A	H	A	A	A	A	A	A	A	A	A	A	A	A	A	A	N	A	A	A	A	A	A	A	A	A	A	A	A	A	A	A	A	A
S9_3566174	9	3566174	A	A	A	A	A	A	A	A	A	N	A	H	A	A	H	A	A	A	A	A	A	A	A	A	A	A	A	N	A	A	A	A	A	A	A	A	A	A	A	A	A	N	A	A	A	A	A
S9_3687461	9	3687461	A	A	A	A	A	A	A	A	A	N	A	H	A	A	H	A	A	A	A	A	A	A	A	A	A	A	A	A	A	A	A	A	A	A	A	A	A	A	A	A	A	A	A	A	A	A	A
S9_3843156	9	3843156	A	A	A	A	A	A	A	A	N	A	N	H	A	A	H	A	A	A	N	A	A	A	A	A	A	A	A	A	A	A	A	A	A	A	A	A	A	A	A	A	A	A	A	A	A	A	A
S9_5320495	9	5320495	A	A	A	A	A	A	A	A	A	N	A	H	A	A	H	A	N	A	A	A	A	A	N	A	A	A	A	A	A	A	A	A	A	A	A	A	A	A	A	A	A	A	A	A	A	A	A
S9_5454484	9	5454484	A	A	A	A	A	A	A	A	A	A	A	H	A	H	H	A	N	A	A	A	A	A	N	A	A	A	A	A	A	A	A	A	A	A	A	A	A	A	A	A	A	A	A	A	A	A	A
S9_6004676	9	6004676	A	A	A	A	A	A	A	A	A	N	A	H	A	H	H	A	A	A	A	A	A	A	A	A	A	A	A	A	A	A	A	A	N	A	N	A	A	A	A	A	A	A	A	A	A	A	N
S9_6076404	9	6076404	A	A	A	N	A	A	A	A	A	A	A	H	A	H	H	A	A	A	A	A	A	A	A	A	A	A	A	A	A	A	A	A	A	A	A	A	A	A	A	A	A	A	A	A	A	A	A
S9_6678264	9	6678264	A	N	A	N	A	A	N	N	A	N	N	H	A	H	H	A	A	N	A	A	A	A	N	A	A	N	A	N	N	A	A	A	N	A	N	N	N	A	N	N	A	A	A	A	A	N	A
S9_6685462	9	6685462	A	A	A	N	N	A	A	A	A	A	A	H	N	H	H	A	N	A	A	N	A	N	N	N	N	N	A	A	A	A	A	A	N	N	N	N	N	N	A	A	A	N	A	A	A	A	N
S9_6981567	9	6981567	A	A	A	A	A	A	N	N	N	N	N	H	N	H	H	A	N	N	N	N	A	A	A	A	A	A	N	A	A	N	A	N	A	A	A	A	A	A	A	A	A	A	A	A	A	N	A
S9_7586429	9	7586429	A	A	N	A	N	N	N	A	H	A	A	H	N	H	H	N	N	A	A	N	A	N	N	N	A	N	A	N	N	N	N	A	N	A	A	N	N	A	A	N	A	N	N	N	N	A	N
S9_7591678	9	7591678	A	A	A	A	A	A	A	A	H	N	A	H	A	H	H	A	A	A	A	A	A	A	A	N	A	N	A	A	N	A	A	A	A	A	A	N	A	N	A	A	A	N	A	A	N	A	A
S9_7623792	9	7623792	A	A	A	N	A	A	A	A	H	A	N	H	N	H	H	A	N	A	A	N	A	N	N	A	A	A	A	N	N	A	A	A	N	A	N	A	A	N	A	A	N	N	A	N	N	A	N
S9_7922419	9	7922419	A	A	A	A	A	A	A	A	H	A	A	H	A	H	H	A	A	A	A	A	A	A	N	A	A	A	A	A	A	A	A	A	A	N	N	A	N	A	A	A	A	A	A	A	N	A	A
S9_7922557	9	7922557	A	A	A	A	A	A	A	A	H	N	A	H	A	H	H	A	A	A	A	N	A	N	N	A	A	N	A	A	N	A	A	A	A	A	N	A	A	N	A	A	A	A	A	A	N	A	A
S9_7928977	9	7928977	A	A	A	A	A	A	A	A	H	N	A	H	A	H	H	N	A	A	A	A	N	A	N	A	A	A	A	A	A	N	A	A	A	A	A	A	H	A	N	A	A	A	A	A	A	A	A
S9_7929097	9	7929097	A	A	A	N	A	A	A	A	H	N	A	H	A	N	H	N	N	A	A	A	A	N	A	N	A	A	A	N	A	A	N	A	A	N	A	N	H	N	N	A	N	N	A	A	N	A	A
S9_8361320	9	8361320	A	A	A	A	A	A	A	A	H	N	A	H	A	N	H	A	N	A	A	A	A	N	N	A	A	A	A	A	N	A	A	A	N	N	N	N	H	A	A	A	A	A	A	N	A	N	A
S9_8494674	9	8494674	A	A	N	N	N	A	A	A	H	N	A	H	N	N	H	N	N	A	A	N	A	N	N	N	N	N	A	A	N	A	N	A	N	N	N	N	H	N	A	A	A	N	N	N	N	A	N
S9_8836937	9	8836937	N	A	N	N	A	N	N	N	H	N	A	H	A	N	H	A	N	A	N	A	N	N	N	N	N	N	N	N	N	N	A	A	N	A	N	N	H	N	N	N	A	N	N	N	A	A	N
S9_8837120	9	8837120	N	A	A	A	A	A	A	A	H	A	A	H	A	A	H	A	A	A	N	A	N	A	N	A	A	A	A	A	A	A	A	A	A	A	A	A	H	A	A	A	A	A	A	A	A	N	A
S9_8946661	9	8946661	N	A	A	A	A	N	A	A	H	N	N	H	A	A	H	A	A	N	N	A	N	A	A	A	A	A	A	A	N	N	A	A	A	A	A	N	H	A	N	N	A	A	A	A	A	N	A
S9_9304793	9	9304793	A	A	A	N	A	A	A	A	H	N	A	H	A	N	H	N	N	N	A	N	A	A	N	A	A	A	A	N	N	N	A	A	A	A	N	A	H	A	N	A	A	N	A	A	A	A	A
S9_9304931	9	9304931	A	A	A	A	A	A	A	A	H	N	A	H	A	N	H	A	A	A	A	A	A	A	N	A	A	A	A	A	A	A	A	A	A	N	A	A	H	N	A	A	A	N	A	A	A	A	N
S9_10409057	9	10409057	A	A	A	A	A	A	A	A	H	N	A	H	A	A	A	A	A	A	A	A	A	N	A	A	A	A	A	A	A	N	A	A	N	N	A	A	H	N	N	A	A	A	A	A	A	A	A
S9_10409243	9	10409243	A	A	A	A	A	A	A	A	H	A	A	H	A	A	A	A	A	A	A	A	A	N	N	A	A	A	A	A	A	A	N	A	A	A	A	A	H	A	A	A	A	A	A	A	A	A	A
S9_10409312	9	10409312	A	A	N	N	N	A	A	A	H	A	A	H	N	N	N	N	A	N	A	N	A	N	N	A	A	N	A	A	A	N	N	A	N	N	N	N	H	N	A	A	N	N	A	N	N	A	N
S9_10606349	9	10606349	A	A	A	A	A	A	A	A	H	N	A	H	A	A	A	A	A	A	A	A	A	A	A	A	A	A	A	A	A	A	A	A	A	A	A	A	H	A	A	A	A	A	A	A	A	A	A
S9_10640734	9	10640734	A	A	N	N	A	A	A	N	H	N	A	H	A	N	N	N	N	A	A	N	A	N	N	N	N	N	A	A	N	N	N	A	N	N	N	N	H	N	A	A	A	A	N	A	N	A	N
S9_11162764	9	11162764	A	A	A	A	A	A	A	A	H	A	A	H	A	A	N	A	A	A	A	A	A	A	A	A	A	A	A	A	A	A	A	A	A	A	A	A	H	N	A	A	A	A	A	A	A	A	A
S9_11169828	9	11169828	A	A	A	A	A	A	A	A	H	A	A	H	A	A	A	A	A	A	A	A	N	A	A	A	A	A	A	A	A	A	A	A	A	A	A	A	H	A	A	A	A	A	A	A	A	A	A
S9_11258248	9	11258248	A	N	A	A	A	A	A	A	H	N	A	H	A	A	A	A	A	A	N	A	A	A	A	A	A	A	A	A	A	N	A	A	A	A	A	A	H	A	A	A	A	A	A	A	A	N	A
S9_11552842	9	11552842	A	A	N	N	N	A	N	N	H	A	A	H	N	N	N	N	N	N	A	N	A	N	N	N	N	N	A	A	N	A	N	A	N	N	N	N	N	N	N	A	N	N	N	N	N	A	N
S9_11952760	9	11952760	A	A	A	A	A	A	A	N	H	N	A	H	A	A	A	A	A	N	A	A	N	A	N	A	A	N	A	A	A	A	A	A	A	A	A	A	N	A	A	A	A	A	A	A	A	A	A
S9_12297978	9	12297978	A	A	A	N	A	A	A	A	H	A	A	H	A	A	A	A	A	A	A	A	A	N	A	A	N	A	A	A	A	A	A	A	N	A	A	A	A	N	A	A	A	A	A	A	A	A	A
S9_13250365	9	13250365	A	N	A	A	A	N	A	A	H	N	A	H	A	A	A	A	A	A	A	A	A	A	N	A	N	N	A	N	A	A	A	A	A	A	A	N	A	N	N	A	A	N	A	A	A	A	A
S9_13448174	9	13448174	N	A	N	A	A	A	N	N	H	N	A	H	N	N	N	N	N	N	N	N	A	N	N	N	N	N	A	N	N	N	N	A	N	N	A	N	N	N	N	A	A	N	N	N	N	A	N
S9_16123701	9	16123701	A	A	N	N	N	A	A	A	H	A	N	H	N	N	N	N	N	A	A	N	N	N	N	N	N	N	A	A	A	N	N	N	N	N	N	N	N	N	A	N	N	N	A	N	N	A	N
S9_16157343	9	16157343	A	A	N	N	N	A	N	A	H	N	A	H	N	N	N	N	N	A	A	N	A	N	N	N	N	N	A	N	N	A	N	A	A	N	N	N	N	A	A	N	N	N	N	N	N	A	N
S9_16383420	9	16383420	A	A	N	N	N	N	N	A	H	A	A	H	N	N	A	N	N	A	A	N	A	N	N	N	N	N	A	N	N	A	N	A	N	N	N	N	N	N	N	N	N	N	N	N	N	A	N
S9_16641889	9	16641889	A	A	N	N	N	A	A	A	H	A	A	H	N	N	N	N	N	A	A	N	A	N	N	N	N	N	A	A	N	N	N	A	N	A	N	N	N	A	N	A	A	N	N	N	A	N	A
S9_16719688	9	16719688	A	N	A	A	H	A	A	N	H	N	N	H	N	A	N	A	N	N	N	A	A	N	N	A	A	A	N	N	A	N	A	A	A	A	A	N	A	A	A	A	A	A	A	A	N	N	A
S9_16784825	9	16784825	A	A	A	A	A	A	A	A	H	N	A	H	A	A	A	A	A	A	A	A	A	A	A	A	A	A	A	A	A	A	A	A	A	A	A	A	A	A	A	A	A	A	A	A	A	A	A
S9_17242954	9	17242954	A	A	A	N	A	A	A	A	H	N	A	H	A	A	A	N	A	A	A	A	A	N	N	A	A	A	A	A	A	N	A	A	A	A	N	A	A	A	A	A	A	A	A	A	A	A	A
S9_17261224	9	17261224	A	A	A	A	A	A	A	A	H	A	A	H	A	A	A	A	A	N	A	A	A	A	N	N	A	N	A	A	A	A	A	A	A	A	A	A	A	A	A	A	A	A	A	A	A	A	A
S9_19012476	9	19012476	A	A	A	A	A	A	A	A	H	N	A	H	A	A	A	A	N	A	A	A	N	A	A	A	A	A	A	A	N	N	A	A	N	A	A	A	A	A	A	N	N	A	A	A	A	A	A
S9_19359651	9	19359651	A	A	A	N	A	A	A	A	H	A	A	H	A	A	A	A	A	A	A	A	A	N	N	N	A	A	A	A	A	A	N	A	N	A	A	A	N	A	A	A	N	A	A	A	N	A	A
S9_19566664	9	19566664	A	A	A	A	A	A	A	A	H	A	A	H	A	A	A	A	A	N	A	A	A	A	N	A	A	N	A	A	A	A	A	A	A	A	A	A	A	A	A	A	A	A	A	N	A	A	A
S9_19694151	9	19694151	A	A	A	N	A	A	A	A	H	N	A	H	A	N	N	A	A	A	A	A	A	A	N	A	A	N	A	A	A	N	A	A	A	N	A	N	A	N	A	A	N	N	A	A	N	A	A
S9_20308169	9	20308169	A	A	N	A	N	A	A	A	H	N	A	H	A	N	N	N	A	N	A	N	N	N	N	N	N	A	A	A	A	A	N	A	N	N	N	A	N	N	A	A	N	N	N	N	A	A	N
S9_23583039	9	23583039	A	A	A	A	A	A	A	A	H	N	A	H	A	A	A	A	A	A	A	A	A	A	A	A	A	A	A	A	A	A	A	A	A	A	A	A	A	A	A	A	A	N	A	A	A	A	A
S9_27301240	9	27301240	A	A	A	A	A	A	A	A	H	A	A	H	A	A	N	A	A	A	N	A	A	A	N	N	A	N	A	A	A	A	A	N	A	A	A	A	A	A	A	N	A	A	N	A	A	N	A
S9_27357651	9	27357651	A	A	A	A	A	N	A	A	H	N	N	H	N	A	N	A	N	N	N	N	N	N	N	N	A	A	N	N	N	N	N	N	A	A	A	N	A	A	N	N	A	N	N	N	N	N	A
S9_36256947	9	36256947	A	A	N	N	N	A	A	A	H	A	A	H	N	A	N	N	N	A	A	A	A	A	N	A	A	N	A	A	N	A	N	A	N	N	A	N	N	A	A	A	A	N	N	A	N	A	N
S9_36257043	9	36257043	A	A	N	N	N	A	A	A	H	N	A	H	N	N	N	N	N	N	A	N	A	N	N	N	N	N	A	A	N	A	N	A	N	N	N	N	N	N	A	A	N	N	N	N	N	A	N
S9_36511728	9	36511728	N	N	N	N	A	A	N	A	H	N	N	H	A	N	N	A	A	A	N	A	N	N	N	A	A	N	N	A	A	A	A	A	A	A	N	A	N	A	N	N	N	A	A	N	A	N	A
S9_36930272	9	36930272	A	A	A	A	A	A	A	A	H	N	N	H	A	A	A	A	A	A	N	A	N	A	N	A	A	N	A	A	A	A	A	A	A	A	A	A	A	A	A	N	A	A	A	A	A	N	A
S9_37067392	9	37067392	A	N	A	A	N	N	A	A	H	N	N	H	A	N	A	A	N	N	N	A	N	A	N	A	A	A	N	A	N	N	A	N	N	A	N	N	A	N	A	N	A	A	A	N	N	A	A
S9_37476030	9	37476030	A	A	N	N	N	A	A	A	H	A	A	H	A	A	A	N	N	A	A	N	A	N	N	N	N	N	A	A	N	A	A	A	N	N	A	N	N	N	A	A	A	A	N	A	A	A	A
S9_38720883	9	38720883	A	A	N	A	N	A	A	A	H	A	A	H	A	N	N	A	N	A	A	N	A	N	N	N	N	A	A	A	A	A	N	A	N	A	N	N	A	N	A	A	A	N	A	N	A	A	N
S9_39371078	9	39371078	A	A	A	A	A	A	A	A	H	A	A	H	A	A	A	A	A	A	N	A	N	A	N	A	A	A	A	A	A	N	A	A	A	A	A	A	N	A	A	A	A	A	A	A	A	N	A
S9_39375618	9	39375618	A	A	N	N	N	A	A	N	H	A	A	H	N	N	N	N	N	A	A	N	A	N	N	N	N	N	A	A	N	N	N	A	A	N	N	N	N	A	A	A	N	N	N	N	N	A	N
S9_40142270	9	40142270	A	A	N	A	N	A	N	A	H	N	A	H	A	N	N	A	A	A	A	N	A	A	N	A	N	A	A	N	N	N	N	A	N	N	N	N	N	N	A	A	N	A	N	N	A	A	N
S9_41093181	9	41093181	A	A	A	N	A	A	A	A	H	N	A	H	N	A	N	A	A	A	A	A	A	N	N	A	A	N	A	A	A	A	A	A	N	N	N	N	N	A	N	A	N	N	N	A	N	A	N
S9_41203032	9	41203032	A	A	N	N	N	A	A	A	H	N	A	H	N	N	N	N	N	A	N	A	A	N	N	N	N	N	A	A	A	A	N	A	N	A	A	A	N	N	A	A	A	N	N	N	N	A	N
S9_41313163	9	41313163	A	A	A	N	N	N	A	A	H	N	A	H	A	N	N	N	N	N	A	N	N	N	N	A	A	N	A	A	A	A	N	A	N	N	N	N	N	A	A	A	A	N	A	N	A	A	N
S9_41670450	9	41670450	A	A	A	N	N	A	N	A	H	N	A	H	N	N	N	A	N	A	A	N	A	N	N	A	A	A	A	A	A	A	N	A	N	A	A	N	N	N	A	A	A	N	A	N	A	A	N
S9_42485167	9	42485167	A	A	A	A	A	A	A	A	H	A	A	H	A	A	A	N	N	A	A	A	A	A	N	A	A	A	A	A	A	A	A	A	N	A	A	A	A	A	A	A	A	A	A	A	A	A	N
S9_42749256	9	42749256	A	A	A	A	A	A	A	A	H	A	A	H	A	A	A	A	A	A	A	A	A	N	N	A	A	A	A	A	A	A	A	A	A	A	A	A	A	A	A	A	A	A	A	A	A	A	A
S9_43895661	9	43895661	A	A	A	A	N	A	A	A	H	A	A	H	A	A	N	N	N	A	A	A	A	N	N	A	A	A	A	A	A	A	A	A	N	A	A	N	A	N	A	A	A	A	A	A	A	A	A
S9_44856270	9	44856270	A	A	A	A	A	A	A	A	H	N	A	H	A	A	A	A	A	A	A	A	A	A	N	A	A	A	A	A	A	A	N	A	A	A	N	A	A	A	A	A	A	A	A	A	A	A	A
S9_45209371	9	45209371	A	A	N	N	N	A	A	A	H	N	A	H	N	N	N	N	N	A	A	N	A	N	N	N	N	N	A	A	N	A	N	A	N	N	N	N	N	N	A	A	N	N	N	N	N	A	N
S9_45583806	9	45583806	A	N	A	A	A	A	A	N	H	N	N	H	N	A	N	A	A	N	N	A	A	A	N	A	A	A	N	A	A	A	A	A	A	A	A	A	A	A	N	A	A	A	A	A	A	N	A
S9_45843036	9	45843036	A	A	A	N	N	A	A	A	H	N	A	H	A	A	N	N	N	A	A	A	A	N	N	N	N	N	A	A	N	A	N	A	N	N	N	N	A	N	A	A	A	N	N	N	N	A	A
S9_46066175	9	46066175	A	A	A	A	A	A	A	A	H	N	A	H	A	A	A	A	A	A	A	A	A	A	A	A	A	A	A	A	A	A	A	A	A	A	A	A	A	A	A	A	A	A	A	A	A	A	A
S9_46806992	9	46806992	A	A	N	N	A	A	N	A	H	N	A	H	A	A	N	A	A	A	A	A	A	N	N	N	N	N	A	A	A	A	N	N	A	A	N	A	A	N	A	N	A	N	A	A	N	A	N
S9_47093454	9	47093454	A	A	A	A	A	A	A	A	H	N	A	H	A	A	A	A	A	A	A	A	A	A	A	A	A	N	A	A	A	A	A	A	A	A	A	A	A	A	A	A	A	A	A	A	A	A	A
S9_47099868	9	47099868	A	A	A	N	N	A	A	N	H	N	A	H	A	N	A	N	A	A	A	A	A	N	N	N	N	N	A	A	N	N	N	A	A	A	N	N	N	A	A	A	N	A	N	N	A	A	A
S9_47230530	9	47230530	A	A	N	A	A	A	A	A	H	A	A	H	A	N	A	N	N	A	A	N	A	N	N	A	A	N	A	A	N	A	A	A	N	A	N	N	A	N	A	A	A	N	A	N	A	A	A
S9_47328477	9	47328477	A	N	N	N	N	A	A	N	H	N	A	H	N	N	A	N	N	A	A	N	A	N	N	N	N	A	A	A	N	A	A	A	N	A	A	N	A	N	A	A	A	N	N	A	A	A	N
S9_47541791	9	47541791	A	A	N	N	N	N	N	N	H	A	A	H	N	N	N	N	N	N	A	N	A	N	N	N	N	N	A	A	N	N	N	N	N	N	N	N	N	N	N	A	N	N	N	N	N	A	N
S9_48036976	9	48036976	A	A	A	A	N	A	A	A	H	N	A	H	N	A	N	A	N	A	A	N	A	A	N	A	N	N	A	N	N	A	A	A	N	A	A	A	A	A	A	A	A	A	A	A	A	A	A
S9_48315939	9	48315939	A	A	N	N	A	A	N	A	H	A	A	H	N	N	N	A	N	A	A	N	N	N	A	N	N	A	A	A	N	A	N	A	N	A	N	A	N	N	A	A	A	N	N	N	N	N	A
S9_49173018	9	49173018	A	A	N	N	A	A	A	A	H	N	A	H	N	A	N	A	N	A	A	N	A	N	N	N	A	N	A	N	N	A	N	A	N	A	N	N	A	A	A	A	A	A	A	A	N	A	A
S9_49208050	9	49208050	N	A	A	A	A	A	A	A	H	N	N	H	N	A	N	A	A	A	A	A	A	A	A	A	A	A	A	N	N	N	A	N	A	A	A	A	A	A	N	A	A	A	A	A	A	N	N
S9_49456832	9	49456832	A	A	A	A	A	N	N	A	H	N	A	H	A	A	A	A	A	A	A	A	A	A	A	N	A	A	A	A	A	A	A	A	A	A	A	A	A	A	A	A	A	A	A	A	A	A	A
S9_49734012	9	49734012	A	A	A	A	A	A	A	A	H	N	A	H	A	A	A	A	A	A	A	A	N	A	N	A	A	A	A	N	A	A	A	A	A	A	N	A	A	A	A	A	A	A	A	A	A	A	A
S9_49734846	9	49734846	A	A	A	A	A	A	A	A	H	A	A	H	A	A	A	A	A	A	A	A	A	A	A	A	A	A	A	A	A	A	A	A	A	A	A	A	A	A	A	A	A	A	A	A	A	A	A
S9_50119921	9	50119921	H	A	N	N	A	A	N	N	H	N	N	H	N	A	N	N	A	N	N	A	N	N	N	N	A	N	N	N	A	N	A	N	N	A	N	N	N	N	N	N	A	N	N	A	N	N	A
S9_50173454	9	50173454	H	A	A	N	A	A	N	A	H	N	A	H	A	A	N	A	A	N	A	N	N	A	A	A	A	N	A	A	A	A	N	A	A	A	A	N	A	A	A	H	A	N	N	A	N	A	A
S9_50372851	9	50372851	H	A	A	A	A	A	A	A	H	A	A	H	A	A	A	A	A	A	A	A	A	N	A	A	A	A	A	A	A	A	A	A	A	A	A	A	A	A	A	H	A	A	A	A	A	A	A
S9_50537700	9	50537700	H	A	A	N	A	A	A	A	H	N	A	H	A	N	A	A	A	A	A	A	A	A	N	A	N	A	A	A	A	A	A	A	A	A	A	A	A	A	A	A	A	N	A	A	N	A	A
S9_50559873	9	50559873	H	A	A	A	A	A	A	A	H	A	A	H	A	A	A	A	A	A	A	A	A	A	N	A	A	A	A	A	A	A	A	A	A	A	A	A	A	A	A	A	A	A	A	A	A	A	A
S9_50560014	9	50560014	H	A	A	A	A	A	A	A	H	N	A	H	A	A	A	A	N	A	A	A	A	A	N	A	N	A	A	A	A	A	A	A	A	A	A	A	A	A	A	A	A	A	A	A	N	A	A
S9_50627772	9	50627772	H	A	N	N	N	N	N	N	H	N	N	H	N	N	N	N	N	N	A	N	N	N	N	N	N	N	N	N	N	A	N	N	N	N	N	N	N	N	N	N	N	N	N	N	N	A	N
S9_50753953	9	50753953	H	A	A	A	A	A	A	A	H	N	A	H	A	A	A	A	N	A	A	A	A	N	N	A	A	N	A	A	A	A	A	A	A	A	A	A	A	N	A	A	A	A	A	A	A	A	A
S9_51448514	9	51448514	H	A	A	A	A	N	A	A	H	N	A	H	N	A	A	A	N	A	A	A	A	A	A	A	A	A	N	A	A	A	A	A	A	A	A	A	A	A	A	A	A	A	A	A	A	A	A
S9_51494491	9	51494491	H	A	A	A	A	A	A	A	H	N	A	H	A	A	A	A	N	A	N	A	A	A	A	A	A	A	A	A	A	A	A	A	A	A	A	A	A	A	A	A	A	A	A	A	A	N	A
S9_51836020	9	51836020	H	A	A	A	A	A	A	A	H	A	A	H	N	A	N	A	A	A	A	A	A	A	N	N	A	A	A	A	A	A	A	A	N	N	A	N	N	N	A	A	N	A	A	A	N	A	A
S9_51943054	9	51943054	H	A	N	A	N	A	N	N	H	N	N	H	A	A	N	A	A	A	A	A	A	A	N	A	N	A	A	N	A	A	A	A	N	A	A	N	A	A	A	N	A	A	A	N	A	N	A
S9_52248768	9	52248768	A	A	N	N	A	A	A	A	H	N	A	H	N	N	N	N	N	A	A	N	A	N	N	N	N	N	A	A	N	A	N	A	N	N	N	N	A	N	A	A	N	N	N	A	N	A	N
S9_52319467	9	52319467	A	A	N	N	N	A	A	A	H	A	A	H	N	A	N	N	N	A	A	N	A	N	N	N	N	A	A	N	N	A	N	A	N	A	N	N	N	N	A	A	N	N	N	A	N	A	N
S9_52321686	9	52321686	A	A	A	N	A	A	A	A	H	A	A	H	A	A	N	A	A	A	A	A	A	A	A	A	A	N	A	A	N	A	A	A	A	A	A	A	A	N	A	A	A	A	A	A	A	A	A
S9_52321816	9	52321816	A	A	A	A	A	A	A	A	H	A	A	H	A	A	A	A	A	A	A	A	A	N	N	A	A	A	A	A	A	A	A	A	A	A	A	A	A	A	A	A	A	A	A	A	A	A	A
S9_52341326	9	52341326	A	A	A	A	A	A	A	A	H	A	A	H	A	A	A	A	A	A	N	A	A	H	N	A	A	A	A	A	A	A	A	A	A	A	A	A	A	A	A	A	A	A	A	A	A	N	A
S9_52523845	9	52523845	A	A	A	A	A	A	A	A	H	N	A	H	A	A	A	A	A	A	A	A	A	H	A	A	A	A	A	A	A	A	A	A	A	A	N	A	A	A	A	A	A	N	A	A	A	A	A
S9_52789850	9	52789850	A	A	A	A	A	A	N	A	H	A	A	H	A	A	A	A	N	A	A	A	N	H	N	A	A	A	A	A	A	A	A	A	A	N	A	N	A	A	A	A	A	A	A	N	A	A	A
S9_52838874	9	52838874	A	A	A	A	A	A	A	A	H	N	A	H	A	A	A	N	N	A	A	A	A	H	N	A	N	N	A	A	A	A	A	A	A	A	N	N	N	N	A	A	A	N	N	A	N	A	A
S9_52934828	9	52934828	A	A	N	N	A	A	N	A	H	N	N	H	N	N	A	N	N	A	A	A	A	H	N	N	N	N	A	N	N	A	N	A	N	N	A	N	A	N	N	N	N	N	A	N	N	N	N
S9_53033844	9	53033844	A	A	N	N	A	A	A	A	H	N	A	H	N	A	A	A	N	A	A	N	A	H	A	A	N	N	A	A	A	A	N	A	A	N	N	A	N	N	A	A	A	N	N	N	N	A	A
S9_53266837	9	53266837	A	A	A	A	A	A	A	A	H	A	A	H	A	A	N	A	N	A	A	A	N	H	N	A	N	A	A	A	A	A	A	A	N	N	A	A	A	A	A	A	A	A	A	A	N	A	N
S9_53441798	9	53441798	A	A	A	A	A	A	A	A	H	N	A	H	N	N	A	A	N	A	A	A	A	H	N	A	A	A	A	A	N	A	A	A	N	A	A	A	A	A	N	A	A	A	A	N	A	A	A
S9_53777699	9	53777699	A	A	A	A	A	A	A	A	H	N	A	A	N	A	A	A	A	A	A	A	A	A	A	A	A	A	A	A	A	A	A	A	A	A	A	A	A	A	A	N	A	A	A	A	A	A	A
[truncated: 40 more columns]

## Sheet: S2
Table S2: NIILs selected from selfed progenies of BC4F1 individuals using SSR markers, identifying 104 lines with one fixed introgression per line
			109.5.11.3	19.06.17	2.1	2.4	2.6	10.32	14.12.13	14.10.13	135.05.14	135.09.13	135.16.12	135.16.13	32.22	32.23	32.20.	33.4.25.3.6	33.4.25.7.1	112.16	9.11.16	68.01.15.12	68.01.15.3	68.01.15.6	68.01.15.5	111.06	48.03.11	48.03.13	48.03.14	48.04.15	48.06.14	48.11.12	96.01.11	96.10.13	96.10.12	125.07	9.08.11	9.10.15	151.3.11	151.3.12	57.2.5	58.08.13	58.12.13	58.12.14	22.16.11	22.16.12	22.16.14	22.16.16	57.07.12
S1_69083	1	69083	H	A	N	N	N	A	A	A	A	A	A	A	A	A	A	A	A	A	A	A	A	A	A	N	N	N	N	N	N	N	A	A	A	N	A	A	A	A	A	A	A	A	A	A	A	A	A
S1_128905	1	128905	H	H	A	A	A	A	A	A	A	A	A	A	A	A	A	N	N	A	A	A	A	A	A	A	A	A	A	A	A	A	A	A	A	A	A	A	A	A	A	A	A	A	A	A	A	A	A
S1_137889	1	137889	H	H	A	A	A	N	N	N	A	A	A	A	A	A	A	A	A	N	N	A	A	A	A	N	N	N	N	N	N	N	A	A	A	N	N	N	N	N	N	A	A	A	A	A	A	A	N
S1_195294	1	195294	H	H	N	N	N	N	A	A	A	A	A	A	A	A	A	A	A	A	A	A	A	A	A	N	A	A	A	A	A	A	N	N	N	A	A	A	A	A	A	A	A	A	A	A	A	A	A
S1_316325	1	316325	H	H	A	A	A	A	A	A	A	A	A	A	A	A	A	A	A	A	A	A	A	A	A	A	A	A	A	A	A	A	A	A	A	A	A	A	A	A	N	A	A	A	A	A	A	A	N
BoSF2718.j	1	328894	B	B	A	A	A	A	A	A	A	A	A	A	A	A	A	A	A	A	A	A	A	A	A	A	A	A	A	A	A	A	A	A	A	A	A	A	A	A	N	A	A	A	A	A	A	A	N
S1_527639	1	527639	B	H	A	A	A	N	N	N	N	N	N	N	A	A	A	A	A	N	N	N	N	N	N	N	A	A	A	A	A	A	A	A	A	N	N	N	A	A	N	A	A	A	A	A	A	A	N
S1_550022	1	550022	B	H	A	A	A	N	A	A	N	N	N	N	A	A	A	A	A	N	N	N	N	N	N	N	N	N	N	N	N	N	A	A	A	N	N	N	N	N	A	A	A	A	A	A	A	A	A
S1_586252	1	586252	B	H	A	A	A	N	A	A	N	N	N	N	A	A	A	A	A	N	N	N	N	N	N	N	N	N	N	N	N	N	A	A	A	A	N	N	N	N	N	N	N	N	A	A	A	A	N
S1_660649	1	660649	B	H	N	N	N	N	A	A	N	N	N	N	A	A	A	N	N	A	N	N	N	N	N	N	A	A	A	A	A	A	A	A	A	A	N	N	N	N	N	A	A	A	N	N	N	N	N
S1_1024102	1	1024102	B	H	A	A	A	A	A	A	A	A	A	A	A	A	A	A	A	A	A	A	A	A	A	A	A	A	A	A	A	A	A	A	A	A	A	A	A	A	A	A	A	A	A	A	A	A	A
S1_1024446	1	1024446	B	H	A	A	A	A	A	A	N	N	N	N	A	A	A	A	A	A	A	A	A	A	A	A	N	N	N	N	N	N	A	A	A	A	A	A	A	A	A	A	A	A	A	A	A	A	A
S1_1057995	1	1057995	B	H	A	A	A	A	N	N	A	A	A	A	A	A	A	A	A	N	A	A	A	A	A	A	A	A	A	A	A	A	A	A	A	A	A	A	A	A	A	A	A	A	A	A	A	A	A
S1_1107461	1	1107461	B	H	N	N	N	A	A	A	A	A	A	A	N	N	N	N	N	A	A	A	A	A	A	N	A	A	A	A	A	A	N	N	N	N	A	A	A	A	A	N	N	N	A	A	A	A	A
S1_1107789	1	1107789	B	H	N	N	N	N	N	N	N	N	N	N	N	N	N	N	N	A	N	N	N	N	N	A	N	N	N	N	N	N	N	N	N	N	N	N	N	N	N	A	A	A	A	A	A	A	N
S1_1250912	1	1250912	B	A	A	A	A	A	A	A	A	A	A	A	A	A	A	A	A	A	A	A	A	A	A	A	A	A	A	A	A	A	A	A	A	A	A	A	A	A	A	A	A	A	A	A	A	A	A
S1_1385208	1	1385208	B	N	A	A	A	A	A	A	N	N	N	N	A	A	A	A	A	N	A	A	A	A	A	A	A	A	A	A	A	A	A	A	A	A	A	A	A	A	N	A	A	A	A	A	A	A	N
S1_1483637	1	1483637	B	A	A	A	A	A	A	A	A	A	A	A	N	N	N	A	A	A	A	A	A	A	A	N	A	A	A	A	A	A	A	A	A	A	A	A	A	A	N	A	A	A	A	A	A	A	N
S1_1674470	1	1674470	B	N	A	A	A	A	N	N	A	A	A	A	A	A	A	A	A	A	N	N	N	N	N	A	N	N	N	N	N	N	N	N	N	N	N	N	A	A	N	A	A	A	A	A	A	A	N
S1_1702621	1	1702621	B	N	A	A	A	N	A	A	A	A	A	A	A	A	A	A	A	N	N	A	A	A	A	A	A	A	A	A	A	A	A	A	A	A	N	N	N	N	A	A	A	A	A	A	A	A	A
S1_1791020	1	1791020	B	A	A	A	A	A	N	N	A	A	A	A	A	A	A	A	A	A	A	A	A	A	A	N	N	N	N	N	N	N	A	A	A	N	A	A	A	A	A	A	A	A	A	A	A	A	A
S1_1791209	1	1791209	B	A	A	A	A	A	A	A	A	A	A	A	N	N	N	N	N	N	A	A	A	A	A	N	A	A	A	A	A	A	A	A	A	A	A	A	N	N	N	A	A	A	A	A	A	A	N
BoSF2770.j	1	1794517	B	A	A	A	A	A	A	A	A	A	A	A	A	A	A	A	A	A	A	A	A	A	A	A	A	A	A	A	A	A	A	A	A	A	A	A	A	A	A	A	A	A	A	A	A	A	A
S1_1919820	1	1919820	H	N	A	A	A	N	A	A	A	A	A	A	A	A	A	A	A	N	A	A	A	A	A	A	N	N	N	N	N	N	A	A	A	N	A	A	A	A	N	A	A	A	N	N	N	N	N
S1_2096990	1	2096990	H	A	H	H	H	N	N	N	N	N	N	N	A	A	A	A	A	N	N	N	N	N	N	N	N	N	N	N	N	N	A	A	A	A	N	N	A	A	A	A	A	A	N	N	N	N	A
S1_2299803	1	2299803	H	N	H	H	H	N	N	N	N	N	N	N	A	A	A	A	A	N	N	N	N	N	N	N	N	N	N	N	N	N	A	A	A	N	N	N	N	N	N	N	N	N	N	N	N	N	N
S1_2300109	1	2300109	H	N	H	H	H	N	N	N	N	N	N	N	A	A	A	A	A	N	N	N	N	N	N	A	N	N	N	N	N	N	N	N	N	N	N	N	N	N	N	N	N	N	N	N	N	N	N
S1_2859870	1	2859870	H	N	H	H	H	N	N	N	N	N	N	N	A	A	A	N	N	N	N	A	A	A	A	N	A	A	A	A	A	A	A	A	A	N	N	N	N	N	A	N	N	N	N	N	N	N	A
S1_2908213	1	2908213	H	N	H	H	H	N	N	N	N	N	N	N	A	A	A	N	N	N	N	N	N	N	N	N	N	N	N	N	N	N	A	A	A	N	N	N	N	N	A	N	N	N	N	N	N	N	A
S1_2934725	1	2934725	H	N	H	H	H	N	N	N	A	A	A	A	A	A	A	N	N	N	A	A	A	A	A	N	N	N	N	N	N	N	A	A	A	N	A	A	N	N	N	A	A	A	N	N	N	N	N
S1_3019570	1	3019570	H	A	H	H	H	A	H	H	A	A	A	A	A	A	A	A	A	A	A	A	A	A	A	A	A	A	A	A	A	A	N	N	N	A	A	A	A	A	A	A	A	A	A	A	A	A	A
S1_3390759	1	3390759	H	A	H	H	H	H	H	H	N	N	N	N	A	A	A	A	A	A	A	N	N	N	N	N	A	A	A	A	A	A	A	A	A	A	A	A	N	N	N	A	A	A	A	A	A	A	N
S1_3421692	1	3421692	H	N	H	H	H	H	H	H	N	N	N	N	A	A	A	A	A	N	A	A	A	A	A	N	N	N	N	N	N	N	A	A	A	A	A	A	N	N	N	A	A	A	A	A	A	A	N
S1_3446825	1	3446825	H	N	H	H	H	H	H	H	A	A	A	A	A	A	A	N	N	A	A	A	A	A	A	A	A	A	A	A	A	A	N	N	N	A	A	A	A	A	N	A	A	A	A	A	A	A	N
S1_3446933	1	3446933	H	A	H	H	H	H	H	H	A	A	A	A	A	A	A	A	A	A	A	A	A	A	A	A	N	N	N	N	N	N	A	A	A	A	A	A	A	A	A	A	A	A	A	A	A	A	A
BrBAC002	1	3472589	H	A	B	B	B	B	H	H	A	A	A	A	A	A	A	A	A	A	A	A	A	A	A	A	N	N	N	N	N	N	A	A	A	A	A	A	A	A	A	A	A	A	A	A	A	A	A
S1_3538048	1	3538048	H	N	A	A	A	H	H	H	N	N	N	N	A	A	A	A	A	N	N	N	N	N	N	N	N	N	N	N	N	N	A	A	A	N	N	N	N	N	N	A	A	A	N	N	N	N	N
S1_3563674	1	3563674	H	N	A	A	A	H	H	H	A	A	A	A	A	A	A	A	A	N	N	N	N	N	N	N	N	N	N	N	N	N	N	N	N	A	N	N	N	N	N	A	A	A	N	N	N	N	N
S1_3563821	1	3563821	H	A	A	A	A	H	H	H	A	A	A	A	A	A	A	A	A	A	A	A	A	A	A	A	A	A	A	A	A	A	A	A	A	A	A	A	A	A	A	A	A	A	A	A	A	A	A
S1_3708649	1	3708649	N	N	N	N	N	H	H	H	A	A	A	A	A	A	A	N	N	A	N	A	A	A	A	A	N	N	N	N	N	N	A	A	A	A	N	N	A	A	N	A	A	A	A	A	A	A	N
S1_3953767	1	3953767	A	A	N	N	N	H	H	H	A	A	A	A	A	A	A	A	A	A	N	A	A	A	A	A	A	A	A	A	A	A	A	A	A	A	N	N	A	A	N	A	A	A	A	A	A	A	N
S1_4018343	1	4018343	A	N	A	A	A	H	H	H	A	A	A	A	A	A	A	A	A	A	N	A	A	A	A	A	A	A	A	A	A	A	A	A	A	N	N	N	A	A	A	A	A	A	A	A	A	A	A
S1_4053741	1	4053741	A	A	A	A	A	H	H	H	A	A	A	A	A	A	A	N	N	A	A	A	A	A	A	A	A	A	A	A	A	A	A	A	A	A	A	A	A	A	A	A	A	A	A	A	A	A	A
S1_4079349	1	4079349	A	A	N	N	N	A	H	H	A	A	A	A	A	A	A	A	A	A	A	A	A	A	A	A	A	A	A	A	A	A	N	N	N	A	A	A	A	A	N	N	N	N	A	A	A	A	N
S1_4114052	1	4114052	A	A	A	A	A	N	H	H	A	A	A	A	A	A	A	A	A	A	A	A	A	A	A	A	A	A	A	A	A	A	A	A	A	A	A	A	A	A	A	A	A	A	A	A	A	A	A
S1_4115463	1	4115463	A	N	A	A	A	N	H	H	A	A	A	A	A	A	A	N	N	A	N	N	N	N	N	A	A	A	A	A	A	A	A	A	A	A	N	N	A	A	A	A	A	A	A	A	A	A	A
S1_4262005	1	4262005	A	N	A	A	A	N	H	H	N	N	N	N	A	A	A	N	N	N	N	N	N	N	N	N	N	N	N	N	N	N	N	N	N	N	N	N	N	N	N	N	N	N	N	N	N	N	N
S1_4263906	1	4263906	A	N	A	A	A	N	H	H	N	N	N	N	A	A	A	N	N	N	N	N	N	N	N	N	N	N	N	N	N	N	A	A	A	N	N	N	N	N	N	N	N	N	A	A	A	A	N
S1_4276249	1	4276249	A	N	A	A	A	N	H	H	N	N	N	N	A	A	A	N	N	N	N	A	A	A	A	N	N	N	N	N	N	N	A	A	A	N	N	N	N	N	A	N	N	N	N	N	N	N	A
S1_4284905	1	4284905	A	N	A	A	A	N	H	H	N	N	N	N	A	A	A	A	A	N	N	N	N	N	N	N	N	N	N	N	N	N	A	A	A	A	N	N	A	A	A	N	N	N	N	N	N	N	A
BoSF2345	1	5136732	A	N	A	A	A	A	B	B	N	N	N	N	A	A	A	A	A	A	A	N	N	N	N	A	N	N	N	N	N	N	A	A	A	A	N	N	A	A	A	N	N	N	N	N	N	N	A
S1_6217828	1	6217828	A	N	A	A	A	N	B	B	N	N	N	N	A	A	A	N	N	N	A	N	N	N	N	N	N	N	N	N	N	N	A	A	A	N	A	A	N	N	N	N	N	N	N	N	N	N	N
S1_6331672	1	6331672	A	A	A	A	A	A	B	B	A	A	A	A	A	A	A	A	A	A	A	A	A	A	A	A	A	A	A	A	A	A	A	A	A	A	A	A	A	A	A	A	A	A	A	A	A	A	A
S1_6451570	1	6451570	A	A	A	A	A	A	B	B	A	A	A	A	N	N	N	A	A	A	N	A	A	A	A	N	A	A	A	A	A	A	A	A	A	A	N	N	A	A	A	A	A	A	A	A	A	A	A
BoESSR031	1	6635273	A	A	A	A	A	A	B	B	A	A	A	A	A	A	A	A	A	A	A	A	A	A	A	A	A	A	A	A	A	A	A	A	A	A	N	N	A	A	A	A	A	A	A	A	A	A	A
S1_7528787	1	7528787	A	A	A	A	A	A	B	B	A	A	A	A	A	A	A	A	A	A	N	A	A	A	A	A	A	A	A	A	A	A	A	A	A	A	N	N	N	N	A	A	A	A	A	A	A	A	A
BoSF2747	1	7973959	A	A	A	A	A	A	B	B	B	H	B	B	A	A	A	A	A	A	A	A	A	A	A	A	A	A	A	A	A	A	A	A	A	A	N	N	N	N	A	A	A	A	A	A	A	A	A
S1_8002655	1	8002655	A	A	A	A	A	A	B	B	B	H	B	B	A	A	A	A	A	A	A	N	N	N	N	N	A	A	A	A	A	A	A	A	A	A	A	A	A	A	N	A	A	A	A	A	A	A	N
S1_8002818	1	8002818	A	N	A	A	A	A	B	B	B	H	B	B	A	A	A	A	A	A	A	N	N	N	N	N	A	A	A	A	A	A	A	A	A	A	A	A	A	A	A	N	N	N	N	N	N	N	A
S1_8173719	1	8173719	N	A	N	N	N	A	B	B	B	H	B	B	N	N	N	A	A	A	A	A	A	A	A	A	A	A	A	A	A	A	A	A	A	A	A	A	A	A	A	A	A	A	A	A	A	A	A
S1_8203066	1	8203066	A	A	A	A	A	N	B	B	B	H	B	B	A	A	A	N	N	N	N	N	N	N	N	N	N	N	N	N	N	N	A	A	A	N	N	N	N	N	A	N	N	N	N	N	N	N	A
S1_8376069	1	8376069	A	N	A	A	A	N	B	B	B	H	B	B	A	A	A	A	A	N	N	N	N	N	N	N	N	N	N	N	N	N	A	A	A	N	N	N	N	N	N	N	N	N	N	N	N	N	N
S1_8406491	1	8406491	A	A	A	A	A	A	B	B	B	H	B	B	A	A	A	A	A	A	A	A	A	A	A	A	A	A	A	A	A	A	A	A	A	A	A	A	A	A	N	A	A	A	A	A	A	A	N
S1_8470620	1	8470620	A	N	N	N	N	N	B	B	B	H	B	B	A	A	A	N	N	A	N	A	A	A	A	N	N	N	N	N	N	N	N	N	N	N	N	N	N	N	N	N	N	N	N	N	N	N	N
S1_8627560	1	8627560	A	A	N	N	N	N	B	B	B	H	B	B	A	A	A	N	N	A	A	N	N	N	N	A	A	A	A	A	A	A	A	A	A	N	A	A	A	A	N	A	A	A	A	A	A	A	N
S1_8627784	1	8627784	A	A	A	A	A	A	B	B	B	H	B	B	A	A	A	N	N	A	A	A	A	A	A	A	A	A	A	A	A	A	A	A	A	A	A	A	U	U	A	A	A	A	A	A	A	A	A
S1_9126656	1	9126656	A	N	A	A	A	N	B	B	B	H	B	B	A	A	A	A	A	N	A	N	N	N	N	N	N	N	N	N	N	N	A	A	A	N	A	A	N	N	A	N	N	N	N	N	N	N	A
S1_9243047	1	9243047	A	A	A	A	A	A	B	B	B	H	B	B	A	A	A	A	A	A	A	A	A	A	A	A	A	A	A	A	A	A	A	A	A	A	A	A	A	A	A	A	A	A	A	A	A	A	A
S1_9501076	1	9501076	A	A	A	A	A	A	B	B	B	H	B	B	A	A	A	A	A	A	A	A	A	A	A	A	A	A	A	A	A	A	A	A	A	A	A	A	A	A	A	A	A	A	A	A	A	A	A
S1_9773487	1	9773487	A	A	N	N	N	A	B	B	B	H	B	B	N	N	N	N	N	A	A	N	N	N	N	N	A	A	A	A	A	A	N	N	N	A	A	A	A	A	A	N	N	N	A	A	A	A	A
S1_9886179	1	9886179	A	A	A	A	A	A	B	B	B	H	B	B	A	A	A	A	A	A	N	N	N	N	N	A	N	N	N	N	N	N	A	A	A	A	N	N	A	A	N	A	A	A	A	A	A	A	N
MR025	1	10015856	A	A	A	A	A	A	B	B	B	H	B	B	A	A	A	A	A	A	A	N	N	N	N	A	N	N	N	N	N	N	A	A	A	A	N	N	A	A	N	A	A	A	A	A	A	A	N
S1_10207249	1	10207249	A	N	A	A	A	A	A	A	B	H	H	B	A	A	A	A	A	A	A	N	N	N	N	N	N	N	N	N	N	N	A	A	A	N	A	A	A	A	N	A	A	A	A	A	A	A	N
S1_11238925	1	11238925	A	A	A	A	A	A	A	A	B	H	H	B	A	A	A	A	A	A	A	A	A	A	A	A	N	N	N	N	N	N	A	A	A	N	A	A	A	A	A	A	A	A	A	A	A	A	A
S1_11239267	1	11239267	A	A	A	A	A	A	N	N	B	H	H	B	A	A	A	A	A	A	N	N	N	N	N	A	A	A	A	A	A	A	N	N	N	A	N	N	A	A	N	A	A	A	N	N	N	N	N
BoE188	1	11411656	A	A	A	A	A	A	N	A	B	H	H	B	A	A	A	A	A	A	A	N	N	N	N	A	A	A	A	A	A	A	N	N	N	A	N	N	A	A	N	A	A	A	N	N	N	N	N
S1_11615425	1	11615425	A	N	A	A	A	N	N	N	B	H	H	B	A	A	A	A	A	N	A	A	A	A	A	N	N	N	N	N	N	N	A	A	A	A	A	A	A	A	N	A	A	A	N	N	N	N	N
S1_11654343	1	11654343	A	N	A	A	A	A	A	A	B	H	H	B	A	A	A	A	A	A	A	A	A	A	A	A	A	A	A	A	A	A	N	N	N	A	A	A	A	A	A	A	A	A	A	A	A	A	A
S1_11656496	1	11656496	A	A	A	A	A	A	A	A	B	H	H	B	A	A	A	A	A	A	A	A	A	A	A	A	A	A	A	A	A	A	A	A	A	A	A	A	A	A	A	A	A	A	A	A	A	A	A
S1_11785830	1	11785830	A	A	A	A	A	N	A	A	B	H	H	B	A	A	A	A	A	A	A	A	A	A	A	A	A	A	A	A	A	A	A	A	A	N	A	A	A	A	N	A	A	A	A	A	A	A	N
S1_11962941	1	11962941	A	A	A	A	A	A	A	A	B	H	H	B	N	N	N	A	A	A	A	A	A	A	A	A	A	A	A	A	A	A	A	A	A	A	A	A	A	A	A	A	A	A	A	A	A	A	A
S1_13597721	1	13597721	A	A	A	A	A	A	A	A	B	H	H	B	A	A	A	A	A	A	A	A	A	A	A	A	A	A	A	A	A	A	A	A	A	A	A	A	A	A	A	A	A	A	A	A	A	A	A
S1_13608689	1	13608689	A	N	A	A	A	N	N	N	B	H	H	B	N	N	N	N	N	A	N	A	A	A	A	N	A	A	A	A	A	A	N	N	N	A	N	N	N	N	A	A	A	A	A	A	A	A	A
S1_13608882	1	13608882	A	A	A	A	A	A	A	A	B	H	H	B	A	A	A	A	A	A	A	A	A	A	A	A	A	A	A	A	A	A	A	A	A	A	A	A	A	A	A	A	A	A	A	A	A	A	A
S1_14329956	1	14329956	A	A	A	A	A	N	A	A	B	H	H	B	A	A	A	N	N	A	A	A	A	A	A	A	A	A	A	A	A	A	A	A	A	A	A	A	A	A	N	A	A	A	A	A	A	A	N
S1_14521597	1	14521597	A	N	A	A	A	N	A	A	B	H	H	B	A	A	A	A	A	A	A	A	A	A	A	A	N	N	N	N	N	N	A	A	A	N	A	A	A	A	A	A	A	A	A	A	A	A	A
S1_14884399	1	14884399	A	A	A	A	A	A	A	A	B	H	H	B	A	A	A	A	A	N	N	A	A	A	A	N	N	N	N	N	N	N	A	A	A	A	N	N	A	A	A	A	A	A	A	A	A	A	A
S1_15049463	1	15049463	A	A	A	A	A	A	A	A	B	H	H	B	A	A	A	A	A	A	A	A	A	A	A	A	A	A	A	A	A	A	A	A	A	N	A	A	A	A	A	A	A	A	A	A	A	A	A
S1_15640045	1	15640045	A	A	A	A	A	A	N	N	B	H	H	B	A	A	A	A	A	A	A	N	N	N	N	A	A	A	A	A	A	A	A	A	A	A	A	A	A	A	N	A	A	A	A	A	A	A	N
S1_15844489	1	15844489	N	N	N	N	N	N	N	N	B	H	H	B	A	A	A	N	N	N	N	N	N	N	N	N	N	N	N	N	N	N	N	N	N	N	N	N	N	N	N	N	N	N	N	N	N	N	N
S1_15882108	1	15882108	A	N	A	A	A	N	A	A	B	H	H	B	A	A	A	A	A	N	A	A	A	A	A	A	N	N	N	N	N	N	A	A	A	N	A	A	A	A	A	A	A	A	A	A	A	A	A
S1_15948416	1	15948416	A	A	A	A	A	A	A	A	B	H	H	B	N	N	N	N	N	A	A	A	A	A	A	A	A	A	A	A	A	A	N	N	N	A	A	A	A	A	N	N	N	N	A	A	A	A	N
BoSF1961	1	15988128	A	A	A	A	A	A	A	A	B	B	H	B	A	A	A	A	A	A	A	A	A	A	A	A	A	A	A	A	A	A	N	N	N	A	A	A	A	A	N	N	N	N	A	A	A	A	N
S1_16954180	1	16954180	A	A	A	A	A	A	A	A	B	B	H	B	A	A	A	A	A	A	A	A	A	A	A	A	A	A	A	A	A	A	A	A	A	A	A	A	A	A	A	A	A	A	A	A	A	A	A
S1_17173335	1	17173335	A	A	A	A	A	A	A	A	B	B	H	B	A	A	A	A	A	A	A	A	A	A	A	A	A	A	A	A	A	A	A	A	A	A	A	A	A	A	A	A	A	A	A	A	A	A	A
S1_17453328	1	17453328	A	U	A	A	A	A	A	A	B	B	H	B	A	A	A	A	A	A	A	A	A	A	A	A	A	A	A	A	A	A	A	A	A	A	A	A	A	A	A	A	A	A	A	A	A	A	A
S1_17482217	1	17482217	A	N	A	A	A	N	A	A	B	B	H	B	A	A	A	A	A	N	N	N	N	N	N	N	N	N	N	N	N	N	A	A	A	N	N	N	N	N	N	N	N	N	N	N	N	N	N
S1_18203498	1	18203498	A	A	A	A	A	A	N	N	B	B	H	B	A	A	A	A	A	A	A	A	A	A	A	A	A	A	A	A	A	A	A	A	A	A	A	A	N	N	N	N	N	N	A	A	A	A	N
S1_20265746	1	20265746	A	N	A	A	A	N	A	A	B	B	H	B	A	A	A	A	A	N	A	A	A	A	A	A	A	A	A	A	A	A	A	A	A	A	A	A	A	A	N	A	A	A	A	A	A	A	N
S1_20702789	1	20702789	N	A	N	N	N	A	A	A	B	B	H	B	N	N	N	A	A	A	A	A	A	A	A	A	A	A	A	A	A	A	A	A	A	A	A	A	A	A	A	A	A	A	A	A	A	A	A
S1_20813633	1	20813633	A	A	A	A	A	N	A	A	B	B	H	B	A	A	A	A	A	A	A	A	A	A	A	A	A	A	A	A	A	A	A	A	A	N	A	A	A	A	N	A	A	A	A	A	A	A	N
S1_23963312	1	23963312	A	A	A	A	A	A	A	A	B	B	H	B	N	N	N	A	A	A	A	A	A	A	A	A	A	A	A	A	A	A	A	A	A	A	A	A	A	A	A	A	A	A	A	A	A	A	A
S1_26778173	1	26778173	A	A	A	A	A	A	A	A	B	B	H	B	A	A	A	A	A	A	A	A	A	A	A	A	A	A	A	A	A	A	A	A	A	A	A	A	A	A	A	A	A	A	A	A	A	A	A
S1_26969982	1	26969982	A	N	A	A	A	N	A	A	B	B	H	B	A	A	A	A	A	N	N	N	N	N	N	N	N	N	N	N	N	N	A	A	A	N	N	N	N	N	N	N	N	N	N	N	N	N	N
S1_28144494	1	28144494	A	A	A	A	A	A	A	A	B	B	H	B	A	A	A	A	A	A	A	A	A	A	A	A	A	A	A	A	A	A	A	A	A	A	A	A	A	A	A	A	A	A	A	A	A	A	A
S1_29039650	1	29039650	A	A	N	N	N	A	A	A	B	B	H	B	A	A	A	N	N	A	N	A	A	A	A	A	A	A	A	A	A	A	A	A	A	A	N	N	A	A	A	A	A	A	A	A	A	A	A
BoSF2425	1	29261676	A	A	A	A	A	A	A	A	B	B	H	B	A	A	A	A	A	A	A	A	A	A	A	A	A	A	A	A	A	A	A	A	A	A	N	N	A	A	A	A	A	A	A	A	A	A	A
S1_29798301	1	29798301	A	N	N	N	N	N	N	N	H	H	H	H	N	N	N	A	A	N	N	N	N	N	N	N	N	N	N	N	N	N	N	N	N	N	N	N	N	N	N	N	N	N	N	N	N	N	N
S1_30317341	1	30317341	A	A	A	A	A	A	A	A	H	H	H	H	N	N	N	A	A	A	N	A	A	A	A	A	A	A	A	A	A	A	A	A	A	A	N	N	N	N	A	A	A	A	A	A	A	A	A
S1_32346021	1	32346021	A	N	A	A	A	N	A	A	H	H	H	H	H	H	H	N	N	N	A	N	N	N	N	N	A	A	A	A	A	A	A	A	A	N	A	A	N	N	N	A	A	A	N	N	N	N	N
S1_32436729	1	32436729	A	A	A	A	A	A	N	N	H	H	H	H	H	H	H	A	A	N	A	N	N	N	N	A	N	N	N	N	N	N	A	A	A	N	A	A	A	A	A	A	A	A	A	A	A	A	A
S1_33051798	1	33051798	A	N	A	A	A	N	N	N	H	H	H	H	H	H	H	N	N	N	A	N	N	N	N	N	N	N	N	N	N	N	A	A	A	A	A	A	A	A	N	A	A	A	A	A	A	A	N
S1_33051946	1	33051946	A	N	A	A	A	A	N	N	H	H	H	H	H	H	H	A	A	N	N	N	N	N	N	N	A	A	A	A	A	A	A	A	A	A	N	N	A	A	A	N	N	N	A	A	A	A	A
S1_33596986	1	33596986	A	N	A	A	A	N	N	N	H	H	H	H	H	H	H	N	N	A	A	A	A	A	A	A	N	N	N	N	N	N	A	A	A	A	A	A	N	N	N	A	A	A	A	A	A	A	N
S1_33638802	1	33638802	A	N	A	A	A	N	N	N	H	H	H	H	H	H	H	N	N	N	N	N	N	N	N	N	N	N	N	N	N	N	A	A	A	N	N	N	N	N	N	N	N	N	N	N	N	N	N
S1_34111265	1	34111265	A	N	A	A	A	N	N	N	H	H	H	H	H	H	H	N	N	N	N	N	N	N	N	N	N	N	N	N	N	N	A	A	A	N	N	N	N	N	N	N	N	N	N	N	N	N	N
S1_34294509	1	34294509	A	A	A	A	A	A	A	A	H	H	H	H	H	H	H	A	A	A	A	A	A	A	A	A	A	A	A	A	A	A	A	A	A	A	A	A	A	A	A	A	A	A	A	A	A	A	A
Na10-H06	1	35239383	A	A	A	A	A	A	A	A	A	A	A	A	B	B	B	A	A	A	A	A	A	A	A	A	A	A	A	A	A	A	A	A	A	A	A	A	A	A	A	A	A	A	A	A	A	A	A
S1_35762692	1	35762692	A	A	A	A	A	N	N	N	A	A	A	A	B	B	H	H	H	N	N	N	N	N	N	N	N	N	N	N	N	N	A	A	A	N	N	N	N	N	A	A	A	A	A	A	A	A	A
S1_35771414	1	35771414	A	A	N	N	N	N	A	A	A	A	A	A	B	B	H	H	H	A	A	N	N	N	N	A	A	A	A	A	A	A	A	A	A	A	A	A	A	A	A	N	N	N	A	A	A	A	A
S1_35773226	1	35773226	A	N	A	A	A	A	N	N	A	A	A	A	B	B	H	H	H	N	A	A	A	A	A	N	A	A	A	A	A	A	A	A	A	A	A	A	N	N	N	A	A	A	A	A	A	A	N
S1_36176126	1	36176126	A	A	A	A	A	A	A	A	A	A	A	A	B	B	H	H	H	A	A	A	A	A	A	A	A	A	A	A	A	A	A	A	A	A	A	A	A	A	A	A	A	A	A	A	A	A	A
S1_36286498	1	36286498	N	N	A	A	A	N	N	N	N	N	N	N	B	B	H	H	H	N	N	N	N	N	N	N	N	N	N	N	N	N	N	N	N	N	N	N	N	N	N	N	N	N	N	N	N	N	N
S1_36493298	1	36493298	A	N	A	A	A	N	N	N	N	N	N	N	B	B	H	H	H	N	N	N	N	N	N	N	N	N	N	N	N	N	A	A	A	N	N	N	N	N	N	N	N	N	N	N	N	N	N
BoE607	1	36524562	A	N	A	A	A	A	N	N	N	N	N	N	B	B	H	B	B	A	A	N	N	N	N	A	N	N	N	N	N	N	A	A	A	N	N	N	N	N	N	N	N	N	N	N	N	N	N
S1_37126700	1	37126700	A	N	A	A	A	N	N	N	A	A	A	A	B	B	H	B	B	N	N	A	A	A	A	N	N	N	N	N	N	N	A	A	A	N	N	N	N	N	N	N	N	N	N	N	N	N	N
S1_37136918	1	37136918	A	N	A	A	A	N	N	N	N	N	N	N	B	B	H	B	B	N	N	N	N	N	N	N	N	N	N	N	N	N	N	N	N	N	N	N	N	N	N	N	N	N	N	N	N	N	N
S1_37350046	1	37350046	A	N	A	A	A	N	N	N	A	A	A	A	B	B	H	B	B	A	N	N	N	N	N	N	N	N	N	N	N	N	A	A	A	A	N	N	A	A	N	A	A	A	A	A	A	A	N
S1_37351073	1	37351073	A	A	A	A	A	A	A	A	A	A	A	A	B	B	H	B	B	A	A	A	A	A	A	A	A	A	A	A	A	A	A	A	A	A	A	A	A	A	A	A	A	A	A	A	A	A	A
S1_38461244	1	38461244	A	A	A	A	A	A	A	A	A	A	A	A	B	B	H	B	B	A	A	A	A	A	A	A	A	A	A	A	A	A	A	A	A	A	A	A	A	A	N	A	A	A	A	A	A	A	N
S1_38461446	1	38461446	A	A	N	N	N	N	N	N	A	A	A	A	B	B	H	B	B	A	A	A	A	A	A	A	A	A	A	A	A	A	N	N	N	A	A	A	N	N	A	A	A	A	A	A	A	A	A
BoESSR632	1	38689105	A	A	A	A	A	A	N	N	A	A	A	A	B	B	H	B	B	A	A	A	A	A	A	A	A	A	A	A	A	A	N	N	N	A	A	A	N	N	A	A	A	A	A	A	A	A	A
S1_39373221	1	39373221	A	A	A	A	A	A	A	A	A	A	A	A	A	A	A	B	B	A	A	A	A	A	A	A	A	A	A	A	A	A	A	A	A	A	A	A	A	A	A	A	A	A	A	A	A	A	A
S1_39748801	1	39748801	A	N	A	A	A	N	N	N	N	N	N	N	A	A	A	B	B	N	N	N	N	N	N	N	N	N	N	N	N	N	A	A	A	N	N	N	N	N	N	N	N	N	N	N	N	N	N
S1_40000482	1	40000482	A	A	A	A	A	A	A	A	A	A	A	A	A	A	A	B	B	A	A	A	A	A	A	A	A	A	A	A	A	A	A	A	A	A	A	A	A	A	A	A	A	A	A	A	A	A	A
S1_40000618	1	40000618	A	A	A	A	A	N	A	A	A	A	A	A	A	A	A	B	B	A	N	A	A	A	A	N	N	N	N	N	N	N	A	A	A	A	N	N	A	A	A	A	A	A	A	A	A	A	A
S1_40129618	1	40129618	A	A	A	A	A	A	A	A	A	A	A	A	A	A	A	B	B	N	A	A	A	A	A	N	A	A	A	A	A	A	A	A	A	A	A	A	A	A	N	A	A	A	A	A	A	A	N
FITO523	1	40563380	A	A	A	A	A	A	A	A	A	A	A	A	A	A	A	B	B	A	A	A	A	A	A	A	A	A	A	A	A	A	A	A	A	A	A	A	A	A	N	A	A	A	A	A	A	A	N
S1_40879706	1	40879706	N	N	A	A	A	A	N	N	A	A	A	A	A	A	A	H	H	A	A	A	A	A	A	N	A	A	A	A	A	A	A	A	A	A	A	A	N	N	A	A	A	A	A	A	A	A	A
S1_41094020	1	41094020	A	A	A	A	A	A	A	A	A	A	A	A	A	A	A	H	H	N	N	A	A	A	A	N	A	A	A	A	A	A	A	A	A	A	N	N	A	A	N	A	A	A	A	A	A	A	N
S1_41094407	1	41094407	A	A	A	A	A	A	N	N	A	A	A	A	A	A	A	H	H	A	A	A	A	A	A	N	N	N	N	N	N	N	A	A	A	A	A	A	N	N	A	A	A	A	A	A	A	A	A
S1_43133019	1	43133019	A	A	N	N	N	A	A	A	A	A	A	A	N	N	N	H	H	A	A	A	A	A	A	A	A	A	A	A	A	A	N	N	N	A	A	A	A	A	A	A	A	A	A	A	A	A	A
S1_43142276	1	43142276	A	A	A	A	A	A	A	A	A	A	A	A	A	A	A	H	H	A	A	A	A	A	A	A	A	A	A	A	A	A	A	A	A	A	A	A	A	A	A	A	A	A	A	A	A	A	A
S1_43272747	1	43272747	A	A	A	A	A	A	A	A	A	A	A	A	A	A	A	H	H	A	A	A	A	A	A	A	N	N	N	N	N	N	A	A	A	A	A	A	A	A	A	A	A	A	A	A	A	A	A
S1_43715674	1	43715674	A	N	N	N	N	A	N	N	A	A	A	A	A	A	A	N	N	N	N	N	N	N	N	N	A	A	A	A	A	A	A	A	A	N	N	N	N	N	N	A	A	A	A	A	A	A	N
S1_43715855	1	43715855	A	A	A	A	A	A	A	A	A	A	A	A	A	A	A	A	A	A	A	A	A	A	A	A	N	N	N	N	N	N	A	A	A	A	A	A	A	A	A	A	A	A	N	N	N	N	A
S2_208057	2	208057	A	A	A	A	A	A	N	N	A	A	A	A	A	A	A	A	A	H	N	N	N	N	N	N	N	N	N	N	N	N	A	A	A	A	N	N	A	A	A	A	A	A	N	N	N	N	A
S2_211826	2	211826	A	A	A	A	A	N	N	N	A	A	A	A	A	A	A	A	A	H	A	A	A	A	A	N	A	A	A	A	A	A	A	A	A	A	A	A	N	N	A	A	A	A	A	A	A	A	A
Ol11-H09	2	232823	A	A	A	A	A	A	N	N	A	A	A	A	A	A	A	A	A	H	A	A	A	A	A	A	A	A	A	A	A	A	A	A	A	A	A	A	N	N	A	A	A	A	A	A	A	A	A
S2_282240	2	282240	A	A	A	A	A	N	N	N	A	A	A	A	A	A	A	N	N	H	N	N	N	N	N	A	N	N	N	N	N	N	A	A	A	A	N	N	N	N	N	A	A	A	N	N	N	N	N
S2_343439	2	343439	A	N	A	A	A	N	N	N	N	N	N	N	A	A	A	A	A	H	N	N	N	N	N	N	N	N	N	N	N	N	A	A	A	N	N	N	N	N	N	N	N	N	N	N	N	N	N
S2_348679	2	348679	A	N	A	A	A	N	A	A	A	A	A	A	A	A	A	A	A	H	A	A	A	A	A	A	N	N	N	N	N	N	A	A	A	A	A	A	A	A	A	A	A	A	A	A	A	A	A
S2_361237	2	361237	A	N	N	N	N	N	N	N	A	A	A	A	A	A	A	A	A	H	A	A	A	A	A	A	A	A	A	A	A	A	N	N	N	A	A	A	A	A	A	A	A	A	A	A	A	A	A
S2_421200	2	421200	A	A	A	A	A	A	A	A	A	A	A	A	A	A	A	A	A	H	A	A	A	A	A	N	N	N	N	N	N	N	A	A	A	A	A	A	A	A	A	A	A	A	A	A	A	A	A
S2_421587	2	421587	A	A	A	A	A	N	A	A	A	A	A	A	A	A	A	N	N	H	A	A	A	A	A	N	N	N	N	N	N	N	A	A	A	N	A	A	A	A	N	A	A	A	A	A	A	A	N
BoSF2447	2	497052	A	A	A	A	A	A	A	A	A	A	A	A	A	A	A	A	A	H	A	A	A	A	A	A	N	N	N	N	N	N	A	A	A	N	A	A	A	A	N	A	A	A	A	A	A	A	N
S2_607807	2	607807	A	N	A	A	A	A	A	A	A	A	A	A	A	A	A	A	A	H	A	A	A	A	A	A	A	A	A	A	A	A	A	A	A	N	A	A	A	A	A	A	A	A	A	A	A	A	A
S2_795794	2	795794	A	A	A	A	A	A	N	N	N	N	N	N	A	A	A	A	A	H	N	N	N	N	N	A	N	N	N	N	N	N	A	A	A	A	N	N	A	A	N	N	N	N	A	A	A	A	N
S2_795897	2	795897	A	A	A	A	A	A	N	N	A	A	A	A	A	A	A	A	A	H	A	A	A	A	A	N	N	N	N	N	N	N	A	A	A	N	A	A	N	N	A	A	A	A	N	N	N	N	A
S2_1126303	2	1126303	A	N	A	A	A	A	A	A	N	N	N	N	A	A	A	A	A	H	N	N	N	N	N	N	N	N	N	N	N	N	A	A	A	N	N	N	N	N	N	N	N	N	N	N	N	N	N
S2_1433463	2	1433463	A	A	A	A	A	N	A	A	N	N	N	N	A	A	A	N	N	A	A	N	N	N	N	N	N	N	N	N	N	N	A	A	A	N	A	A	A	A	A	A	A	A	A	A	A	A	A
S2_1828460	2	1828460	A	A	N	N	N	A	A	A	A	A	A	A	A	A	A	N	N	H	A	A	A	A	A	A	A	A	A	A	A	A	A	A	A	A	A	A	A	A	N	A	A	A	A	A	A	A	N
S2_1828652	2	1828652	A	A	A	A	A	A	N	N	A	A	A	A	A	A	A	A	A	H	A	A	A	A	A	N	A	A	A	A	A	A	A	A	A	A	A	A	A	A	A	A	A	A	A	A	A	A	A
S2_1831986	2	1831986	A	A	A	A	A	A	A	A	A	A	A	A	A	A	A	N	N	H	A	A	A	A	A	A	N	N	N	N	N	N	A	A	A	A	A	A	A	A	A	A	A	A	A	A	A	A	A
S2_1832342	2	1832342	A	A	A	A	A	A	A	A	A	A	A	A	A	A	A	A	A	H	A	A	A	A	A	A	A	A	A	A	A	A	A	A	A	A	A	A	A	A	A	A	A	A	A	A	A	A	A
S2_1965362	2	1965362	A	A	A	A	A	N	A	A	A	A	A	A	A	A	A	A	A	H	A	A	A	A	A	A	A	A	A	A	A	A	A	A	A	N	A	A	A	A	N	N	N	N	A	A	A	A	N
S2_2066291	2	2066291	A	A	A	A	A	N	A	A	N	N	N	N	A	A	A	A	A	H	N	N	N	N	N	N	N	N	N	N	N	N	A	A	A	N	N	N	N	N	N	A	A	A	N	N	N	N	N
BrSF0435.j	2	2187276	A	A	A	A	A	A	A	A	N	N	N	N	A	A	A	A	A	B	A	N	N	N	N	A	N	N	N	N	N	N	A	A	A	N	N	N	N	N	N	A	A	A	N	N	N	N	N
S2_2516783	2	2516783	N	A	N	N	N	N	A	A	A	A	A	A	A	A	A	A	A	H	N	A	A	A	A	A	N	N	N	N	N	N	N	N	N	N	N	N	N	N	N	A	A	A	A	A	A	A	N
S2_2525282	2	2525282	A	A	A	A	A	A	A	A	A	A	A	A	A	A	A	A	A	H	A	A	A	A	A	A	A	A	A	A	A	A	A	A	A	A	A	A	A	A	A	A	A	A	A	A	A	A	A
S2_2813911	2	2813911	A	N	A	A	A	N	N	N	N	N	N	N	A	A	A	N	N	H	N	A	A	A	A	N	N	N	N	N	N	N	A	A	A	N	N	N	N	N	N	N	N	N	A	A	A	A	N
S2_2846540	2	2846540	A	N	N	N	N	A	A	A	A	A	A	A	A	A	A	A	A	H	A	A	A	A	A	N	A	A	A	A	A	A	A	A	A	A	A	A	A	A	A	N	N	N	A	A	A	A	A
S2_3710831	2	3710831	A	A	A	A	A	N	N	N	A	A	A	A	A	A	A	A	A	H	N	A	A	A	A	A	N	N	N	N	N	N	A	A	A	A	N	N	N	N	N	A	A	A	A	A	A	A	N
S2_3909296	2	3909296	N	N	N	N	N	A	A	A	A	A	A	A	A	A	A	A	A	H	N	A	A	A	A	A	A	A	A	A	A	A	A	A	A	A	N	N	A	A	N	A	A	A	A	A	A	A	N
S2_3951722	2	3951722	A	A	A	A	A	A	A	A	A	A	A	A	A	A	A	A	A	H	A	A	A	A	A	A	A	A	A	A	A	A	A	A	A	A	A	A	A	A	A	A	A	A	A	A	A	A	A
S2_3951851	2	3951851	A	A	A	A	A	A	A	A	A	A	A	A	A	A	A	A	A	H	A	A	A	A	A	A	A	A	A	A	A	A	A	A	A	A	A	A	A	A	A	A	A	A	A	A	A	A	A
S2_3962476	2	3962476	A	N	A	A	A	N	A	A	N	N	N	N	A	A	A	N	N	H	N	N	N	N	N	A	A	A	A	A	A	A	A	A	A	N	N	N	A	A	A	A	A	A	A	A	A	A	A
S2_4035767	2	4035767	A	A	A	A	A	A	A	A	A	A	A	A	A	A	A	A	A	H	A	A	A	A	A	N	A	A	A	A	A	A	A	A	A	A	A	A	A	A	A	A	A	A	A	A	A	A	A
S2_4129117	2	4129117	A	N	A	A	A	A	N	N	A	A	A	A	A	A	A	N	N	H	A	A	A	A	A	A	A	A	A	A	A	A	A	A	A	A	A	A	A	A	N	A	A	A	A	A	A	A	N
BoESSR122	2	4394678	A	N	A	A	A	A	N	N	A	A	A	A	A	A	A	A	A	H	A	A	A	A	A	A	A	A	A	A	A	A	A	A	A	A	A	A	A	A	N	A	A	A	A	A	A	A	N
S2_4864364	2	4864364	A	N	A	A	A	N	N	N	N	N	N	N	A	A	A	N	N	H	N	N	N	N	N	N	A	A	A	A	A	A	A	A	A	N	N	N	N	N	N	N	N	N	A	A	A	A	N
S2_4873747	2	4873747	A	A	A	A	A	A	A	A	A	A	A	A	A	A	A	A	A	H	N	A	A	A	A	A	A	A	A	A	A	A	N	N	N	A	N	N	A	A	A	N	N	N	A	A	A	A	A
S2_5173509	2	5173509	A	A	A	A	A	N	N	N	A	A	A	A	A	A	A	A	A	H	A	A	A	A	A	A	N	N	N	N	N	N	A	A	A	A	A	A	N	N	A	A	A	A	A	A	A	A	A
S2_5208174	2	5208174	A	N	N	N	N	N	A	A	N	N	N	N	A	A	A	N	N	H	A	A	A	A	A	N	A	A	A	A	A	A	N	N	N	A	A	A	N	N	A	A	A	A	A	A	A	A	A
S2_5376688	2	5376688	A	N	A	A	A	A	A	A	A	A	A	A	A	A	A	A	A	H	A	A	A	A	A	N	N	N	N	N	N	N	A	A	A	A	A	A	N	N	A	A	A	A	A	A	A	A	A
S2_5504215	2	5504215	A	A	N	N	N	N	A	A	A	A	A	A	N	N	N	N	N	H	A	A	A	A	A	N	A	A	A	A	A	A	A	A	A	A	A	A	N	N	A	A	A	A	A	A	A	A	A
S2_5612357	2	5612357	A	A	N	N	N	A	A	A	A	A	A	A	A	A	A	N	N	H	N	N	N	N	N	A	A	A	A	A	A	A	N	N	N	A	N	N	A	A	N	N	N	N	A	A	A	A	N
S2_5908852	2	5908852	A	A	A	A	A	N	N	N	A	A	A	A	A	A	A	A	A	A	A	N	N	N	N	N	A	A	A	A	A	A	A	A	A	A	A	A	N	N	A	A	A	A	A	A	A	A	A
S2_6095083	2	6095083	A	N	A	A	A	A	N	N	A	A	A	A	A	A	A	N	N	A	N	N	N	N	N	N	A	A	A	A	A	A	A	A	A	N	N	N	N	N	N	N	N	N	A	A	A	A	N
S2_6182239	2	6182239	A	A	A	A	A	A	A	A	A	A	A	A	A	A	A	A	A	A	A	A	A	A	A	A	A	A	A	A	A	A	A	A	A	A	A	A	A	A	A	A	A	A	A	A	A	A	A
S2_6182405	2	6182405	A	A	A	A	A	A	A	A	A	A	A	A	N	N	N	A	A	N	A	A	A	A	A	N	A	A	A	A	A	A	A	A	A	N	A	A	A	A	A	A	A	A	A	A	A	A	A
S2_6393659	2	6393659	A	A	A	A	A	A	A	A	A	A	A	A	A	A	A	A	A	A	A	A	A	A	A	A	A	A	A	A	A	A	A	A	A	A	A	A	A	A	A	A	A	A	A	A	A	A	A
S2_7296532	2	7296532	N	A	N	N	N	N	A	A	A	A	A	A	A	A	A	N	N	A	A	N	N	N	N	A	A	A	A	A	A	A	N	N	N	A	A	A	A	A	A	A	A	A	A	A	A	A	A
S2_7443131	2	7443131	A	A	A	A	A	A	A	A	A	A	A	A	A	A	A	A	A	A	A	A	A	A	A	A	A	A	A	A	A	A	A	A	A	A	A	A	A	A	A	A	A	A	A	A	A	A	A
BRAS083	2	7443560	A	A	A	A	A	A	A	A	A	A	A	A	A	A	A	A	A	A	A	A	A	A	A	A	A	A	A	A	A	A	A	A	A	A	A	A	A	A	A	A	A	A	A	A	A	A	A
S2_7545480	2	7545480	A	A	A	A	A	N	N	N	N	N	N	N	A	A	A	A	A	A	N	N	N	N	N	N	N	N	N	N	N	N	A	A	A	N	N	N	N	N	N	N	N	N	A	A	A	A	N
S2_7818870	2	7818870	A	A	A	A	A	N	A	A	A	A	A	A	A	A	A	A	A	A	A	A	A	A	A	N	A	A	A	A	A	A	A	A	A	N	A	A	A	A	N	A	A	A	A	A	A	A	N
S2_8367204	2	8367204	A	N	A	A	A	A	A	A	A	A	A	A	A	A	A	A	A	A	A	A	A	A	A	A	A	A	A	A	A	A	A	A	A	A	A	A	A	A	N	A	A	A	A	A	A	A	N
S2_8498867	2	8498867	A	A	A	A	A	A	A	A	A	A	A	A	A	A	A	A	A	A	A	A	A	A	A	A	A	A	A	A	A	A	A	A	A	N	A	A	A	A	A	A	A	A	N	N	N	N	A
S2_8647489	2	8647489	A	N	A	A	A	N	N	N	N	N	N	N	A	A	A	A	A	N	N	N	N	N	N	N	N	N	N	N	N	N	A	A	A	N	N	N	N	N	N	A	A	A	N	N	N	N	N
S2_10522813	2	10522813	A	A	A	A	A	A	A	A	A	A	A	A	A	A	A	A	A	A	A	A	A	A	A	A	A	A	A	A	A	A	A	A	A	A	A	A	A	A	A	A	A	A	A	A	A	A	A
S2_10686498	2	10686498	A	A	A	A	A	A	A	A	A	A	A	A	N	N	N	N	N	A	N	A	A	A	A	N	N	N	N	N	N	N	A	A	A	A	N	N	A	A	A	A	A	A	A	A	A	A	A
S2_13618341	2	13618341	N	A	N	N	N	A	N	N	A	A	A	A	N	N	N	N	N	A	A	A	A	A	A	N	A	A	A	A	A	A	N	N	N	N	A	A	A	A	A	A	A	A	A	A	A	A	A
S2_14597252	2	14597252	A	N	A	A	A	N	N	N	N	N	N	N	A	A	A	A	A	N	N	N	N	N	N	N	N	N	N	N	N	N	A	A	A	N	N	N	N	N	N	N	N	N	N	N	N	N	N
S2_16013944	2	16013944	A	A	N	N	N	A	N	N	A	A	A	A	A	A	A	A	A	A	A	N	N	N	N	A	A	A	A	A	A	A	A	A	A	N	A	A	A	A	N	A	A	A	A	A	A	A	N
S2_16191919	2	16191919	A	N	A	A	A	N	N	N	N	N	N	N	A	A	A	A	A	N	N	N	N	N	N	N	N	N	N	N	N	N	A	A	A	N	N	N	N	N	N	N	N	N	N	N	N	N	N
S2_16194151	2	16194151	A	A	N	N	N	A	A	A	A	A	A	A	A	A	A	N	N	A	A	A	A	A	A	A	A	A	A	A	A	A	A	A	A	A	A	A	A	A	A	A	A	A	A	A	A	A	A
S2_16851473	2	16851473	A	N	A	A	A	N	A	A	A	A	A	A	A	A	A	A	A	N	A	A	A	A	A	A	N	N	N	N	N	N	A	A	A	A	A	A	A	A	N	N	N	N	N	N	N	N	N
S2_17450799	2	17450799	A	A	A	A	A	A	A	A	A	A	A	A	A	A	A	N	N	A	A	A	A	A	A	A	A	A	A	A	A	A	A	A	A	A	A	A	A	A	A	A	A	A	A	A	A	A	A
S2_20711190	2	20711190	A	A	A	A	A	A	A	A	A	A	A	A	A	A	A	A	A	A	A	A	A	A	A	A	A	A	A	A	A	A	A	A	A	N	A	A	A	A	A	A	A	A	A	A	A	A	A
S2_20878404	2	20878404	A	N	N	N	N	N	N	N	N	N	N	N	A	A	A	A	A	N	N	N	N	N	N	N	N	N	N	N	N	N	A	A	A	N	N	N	A	A	A	N	N	N	A	A	A	A	A
S2_21178399	2	21178399	A	A	A	A	A	A	N	N	A	A	A	A	A	A	A	A	A	A	N	N	N	N	N	A	A	A	A	A	A	A	A	A	A	A	N	N	N	N	A	A	A	A	A	A	A	A	A
S2_21208035	2	21208035	A	A	A	A	A	A	A	A	A	A	A	A	A	A	A	A	A	A	A	A	A	A	A	N	A	A	A	A	A	A	A	A	A	A	A	A	A	A	A	A	A	A	A	A	A	A	A
S2_22736148	2	22736148	A	N	A	A	A	N	N	N	N	N	N	N	A	A	A	A	A	N	N	N	N	N	N	N	N	N	N	N	N	N	A	A	A	N	N	N	N	N	N	N	N	N	A	A	A	A	N
BoESSR193	2	22879904	A	A	A	A	A	A	A	A	A	A	A	A	A	A	A	A	A	A	A	A	A	A	A	A	A	A	A	A	A	A	A	A	A	A	A	A	A	A	A	A	A	A	A	A	A	A	A
S2_22885675	2	22885675	A	A	A	A	A	N	N	N	N	N	N	N	A	A	A	A	A	A	A	A	A	A	A	N	N	N	N	N	N	N	A	A	A	N	A	A	A	A	A	A	A	A	A	A	A	A	A
S2_22956189	2	22956189	A	A	N	N	N	N	A	A	A	A	A	A	A	A	A	A	A	A	N	N	N	N	N	N	A	A	A	A	A	A	A	A	A	A	N	N	N	N	A	N	N	N	A	A	A	A	A
S2_23126460	2	23126460	A	A	N	N	N	A	A	A	A	A	A	A	A	A	A	A	A	A	A	A	A	A	A	A	A	A	A	A	A	A	A	A	A	A	A	A	A	A	A	A	A	A	A	A	A	A	A
S2_23907018	2	23907018	A	A	A	A	A	A	A	A	A	A	A	A	A	A	A	A	A	A	A	A	A	A	A	A	A	A	A	A	A	A	A	A	A	A	A	A	A	A	A	A	A	A	A	A	A	A	A
S2_25018360	2	25018360	A	A	A	A	A	N	N	N	N	N	N	N	A	A	A	N	N	N	N	N	N	N	N	N	N	N	N	N	N	N	N	N	N	N	N	N	N	N	N	N	N	N	N	N	N	N	N
S2_25809696	2	25809696	N	N	A	A	A	N	N	N	A	A	A	A	A	A	A	A	A	N	A	A	A	A	A	A	N	N	N	N	N	N	N	N	N	N	A	A	N	N	N	A	A	A	A	A	A	A	N
S2_25836734	2	25836734	A	A	A	A	A	A	A	A	A	A	A	A	A	A	A	A	A	N	A	N	N	N	N	A	A	A	A	A	A	A	A	A	A	N	A	A	A	A	N	A	A	A	A	A	A	A	N
S2_27131609	2	27131609	A	N	A	A	A	N	A	A	N	N	N	N	A	A	A	A	A	A	A	N	N	N	N	A	A	A	A	A	A	A	A	A	A	N	A	A	N	N	A	A	A	A	A	A	A	A	A
BoESSR151	2	27464074	A	A	A	A	A	A	A	A	A	A	A	A	A	A	A	A	A	A	A	A	A	A	A	A	A	A	A	A	A	A	A	A	A	A	A	A	A	A	A	A	A	A	A	A	A	A	A
S2_27792576	2	27792576	A	A	N	N	N	A	N	N	A	A	A	A	A	A	A	N	N	A	N	A	A	A	A	N	A	A	A	A	A	A	N	N	N	A	N	N	A	A	N	N	N	N	A	A	A	A	N
S2_27824356	2	27824356	N	A	N	N	N	N	N	N	A	A	A	A	N	N	N	N	N	N	A	A	A	A	A	N	A	A	A	A	A	A	A	A	A	N	A	A	A	A	A	A	A	A	A	A	A	A	A
S2_27890953	2	27890953	A	A	A	A	A	A	A	A	A	A	A	A	A	A	A	A	A	A	A	A	A	A	A	A	A	A	A	A	A	A	A	A	A	A	A	A	A	A	A	A	A	A	A	A	A	A	A
S2_27902024	2	27902024	A	A	N	N	N	N	N	N	A	A	A	A	A	A	A	N	N	N	A	N	N	N	N	A	N	N	N	N	N	N	N	N	N	A	A	A	A	A	N	A	A	A	A	A	A	A	N
S2_27904477	2	27904477	A	A	A	A	A	A	A	A	A	A	A	A	A	A	A	A	A	A	A	A	A	A	A	A	A	A	A	A	A	A	A	A	A	A	A	A	A	A	A	A	A	A	A	A	A	A	A
S2_30099997	2	30099997	N	A	N	N	N	A	A	A	A	A	A	A	A	A	A	N	N	A	A	A	A	A	A	N	A	A	A	A	A	A	N	N	N	A	A	A	A	A	A	N	N	N	A	A	A	A	A
S2_30476997	2	30476997	N	A	A	A	A	A	A	A	A	A	A	A	A	A	A	A	A	A	N	A	A	A	A	A	A	A	A	A	A	A	A	A	A	A	N	N	N	N	A	A	A	A	A	A	A	A	A
S2_30936417	2	30936417	A	A	A	A	A	A	A	A	A	A	A	A	A	A	A	A	A	A	N	N	N	N	N	A	A	A	A	A	A	A	A	A	A	A	N	N	A	A	N	A	A	A	A	A	A	A	N
S2_31198787	2	31198787	A	A	A	A	A	N	A	A	A	A	A	A	A	A	A	N	N	A	N	N	N	N	N	N	A	A	A	A	A	A	A	A	A	A	N	N	N	N	A	N	N	N	A	A	A	A	A
S2_31573595	2	31573595	A	A	A	A	A	A	A	A	A	A	A	A	U	U	U	A	A	A	A	A	A	A	A	A	A	A	A	A	A	A	A	A	A	A	A	A	A	A	A	A	A	A	A	A	A	A	A
BoSF2279	2	33076856	A	A	A	A	A	A	A	A	A	A	A	A	A	A	A	A	A	A	A	A	A	A	A	A	A	A	A	A	A	A	A	A	A	A	A	A	A	A	A	A	A	A	A	A	A	A	A
S2_33355350	2	33355350	A	A	A	A	A	A	A	A	A	A	A	A	A	A	A	N	N	A	A	A	A	A	A	A	A	A	A	A	A	A	A	A	A	A	A	A	A	A	A	A	A	A	A	A	A	A	A
S2_35523074	2	35523074	A	N	A	A	A	A	A	A	N	N	N	N	A	A	A	A	A	A	A	A	A	A	A	N	N	N	N	N	N	N	A	A	A	A	A	A	A	A	A	A	A	A	A	A	A	A	A
S2_36823861	2	36823861	N	N	A	A	A	A	N	N	A	A	A	A	A	A	A	A	A	A	N	A	A	A	A	N	N	N	N	N	N	N	A	A	A	N	N	N	A	A	N	A	A	A	N	N	N	N	N
BrSF556	2	36950034	A	A	A	A	A	A	A	A	A	A	A	A	A	A	A	A	A	A	A	A	A	A	A	A	A	A	A	A	A	A	A	A	A	A	A	A	A	A	A	A	A	A	A	A	A	A	A
S2_39227844	2	39227844	N	N	N	N	N	A	A	A	A	A	A	A	A	A	A	A	A	A	A	A	A	A	A	A	A	A	A	A	A	A	N	N	N	A	A	A	N	N	A	A	A	A	A	A	A	A	A
S2_40352684	2	40352684	A	N	A	A	A	N	N	N	N	N	N	N	N	N	N	N	N	N	N	N	N	N	N	N	N	N	N	N	N	N	N	N	N	N	N	N	N	N	N	N	N	N	N	N	N	N	N
S2_40593827	2	40593827	A	N	A	A	A	A	A	A	A	A	A	A	A	A	A	A	A	N	A	A	A	A	A	A	A	A	A	A	A	A	A	A	A	A	A	A	A	A	A	A	A	A	A	A	A	A	A
S2_43198806	2	43198806	A	U	A	A	A	A	A	A	N	N	N	N	A	A	A	A	A	A	A	A	A	A	A	A	A	A	A	A	A	A	N	N	N	A	A	A	A	A	A	A	A	A	A	A	A	A	A
S2_43762777	2	43762777	A	U	A	A	A	A	A	A	A	A	A	A	A	A	A	A	A	A	H	A	A	A	A	A	A	A	A	A	A	A	A	A	A	A	A	A	A	A	A	A	A	A	A	A	A	A	A
S2_44969084	2	44969084	A	A	N	N	N	A	A	A	A	A	A	A	A	A	A	A	A	A	H	A	A	A	A	A	N	N	N	N	N	N	A	A	A	A	A	A	A	A	N	A	A	A	A	A	A	A	N
S2_45550900	2	45550900	A	A	A	A	A	A	N	N	N	N	N	N	A	A	A	N	N	N	H	A	A	A	A	N	A	A	A	A	A	A	A	A	A	A	A	A	A	A	N	A	A	A	A	A	A	A	N
FITO377	2	45755762	A	A	A	A	A	A	N	N	N	N	N	N	A	A	A	A	A	A	B	A	A	A	A	A	A	A	A	A	A	A	A	A	A	A	A	A	A	A	N	A	A	A	A	A	A	A	N
S2_46307822	2	46307822	A	N	A	A	A	N	N	N	N	N	N	N	A	A	A	A	A	N	B	A	A	A	A	N	N	N	N	N	N	N	A	A	A	N	A	A	N	N	N	N	N	N	N	N	N	N	N
S2_46907599	2	46907599	A	N	A	A	A	N	A	A	A	A	A	A	N	N	N	A	A	A	B	N	N	N	N	A	A	A	A	A	A	A	A	A	A	A	A	A	A	A	A	A	A	A	A	A	A	A	A
BnGMS629	2	46920027	A	N	A	A	A	A	A	A	A	A	A	A	A	A	A	A	A	A	B	N	N	N	N	A	A	A	A	A	A	A	A	A	A	A	A	A	A	A	A	A	A	A	A	A	A	A	A
S2_46967353	2	46967353	N	A	N	N	N	N	N	N	N	N	N	N	A	A	A	A	A	N	B	N	N	N	N	N	N	N	N	N	N	N	N	N	N	N	A	A	N	N	N	N	N	N	A	A	A	A	N
S2_47198117	2	47198117	A	N	A	A	A	N	N	N	N	N	N	N	A	A	A	A	A	N	B	N	N	N	N	N	N	N	N	N	N	N	A	A	A	N	A	A	N	N	N	N	N	N	N	N	N	N	N
S2_47449375	2	47449375	N	A	A	A	A	A	A	A	A	A	A	A	N	N	N	A	A	A	B	A	A	A	A	A	A	A	A	A	A	A	A	A	A	A	A	A	A	A	A	A	A	A	A	A	A	A	A
S2_47538389	2	47538389	A	N	A	A	A	N	N	N	A	A	A	A	A	A	A	A	A	N	B	N	N	N	N	N	N	N	N	N	N	N	A	A	A	N	A	A	N	N	N	A	A	A	N	N	N	N	N
S2_47951805	2	47951805	A	A	A	A	A	N	N	N	N	N	N	N	A	A	A	N	N	A	B	N	N	N	N	A	N	N	N	N	N	N	A	A	A	A	A	A	A	A	N	A	A	A	A	A	A	A	N
S2_48381955	2	48381955	A	A	A	A	A	N	A	A	N	N	N	N	A	A	A	A	A	A	B	N	N	N	N	A	A	A	A	A	A	A	A	A	A	N	A	A	A	A	A	N	N	N	A	A	A	A	A
S2_48635046	2	48635046	A	N	A	A	A	N	A	A	A	A	A	A	A	A	A	A	A	N	B	H	H	H	H	A	A	A	A	A	A	A	A	A	A	N	A	A	A	A	A	A	A	A	A	A	A	A	A
S2_49635101	2	49635101	A	N	A	A	A	N	N	N	N	N	N	N	A	A	A	N	N	N	B	H	H	H	H	N	N	N	N	N	N	N	A	A	A	N	A	A	N	N	N	N	N	N	N	N	N	N	N
BrSF177	2	50050468	A	N	A	A	A	A	N	N	N	N	N	N	A	A	A	A	A	A	B	H	H	H	H	A	N	N	N	N	N	N	A	A	A	N	A	A	N	N	N	N	N	N	N	N	N	N	N
S2_50078008	2	50078008	A	A	A	A	A	A	A	A	A	A	A	A	A	A	A	A	A	A	B	H	H	H	H	A	A	A	A	A	A	A	A	A	A	A	A	A	A	A	A	A	A	A	A	A	A	A	A
S2_50273288	2	50273288	A	A	A	A	A	A	A	A	A	A	A	A	A	A	A	A	A	A	B	H	H	H	H	A	A	A	A	A	A	A	A	A	A	A	A	A	A	A	A	A	A	A	A	A	A	A	A
S2_51332253	2	51332253	A	A	A	A	A	A	A	A	A	A	A	A	A	A	A	A	A	A	B	H	H	H	H	A	A	A	A	A	A	A	A	A	A	A	A	A	A	A	A	A	A	A	A	A	A	A	A
S2_51784022	2	51784022	A	N	N	N	N	N	N	N	N	N	N	N	A	A	A	A	A	N	B	H	H	H	H	N	A	A	A	A	A	A	A	A	A	N	A	A	N	N	N	N	N	N	A	A	A	A	N
S2_51794431	2	51794431	A	A	A	A	A	A	A	A	A	A	A	A	A	A	A	A	A	A	B	H	H	H	H	A	N	N	N	N	N	N	N	N	N	A	A	A	A	A	A	A	A	A	A	A	A	A	A
S2_51794617	2	51794617	A	N	A	A	A	A	N	N	A	A	A	A	A	A	A	A	A	N	B	H	H	H	H	A	A	A	A	A	A	A	A	A	A	A	A	A	A	A	A	N	N	N	A	A	A	A	A
CB10022	2	51961452	A	N	A	A	A	A	N	N	A	A	A	A	A	A	A	A	A	A	B	B	B	B	B	A	A	A	A	A	A	A	A	A	A	A	A	A	A	A	A	N	N	N	A	A	A	A	A
S2_51986773	2	51986773	N	N	A	A	A	N	A	A	N	N	N	N	N	N	N	A	A	A	H	B	B	B	B	A	A	A	A	A	A	A	N	N	N	N	A	A	A	A	N	A	A	A	A	A	A	A	N
S2_52000415	2	52000415	A	N	N	N	N	N	A	A	A	A	A	A	N	N	N	N	N	A	H	B	B	B	B	N	A	A	A	A	A	A	A	A	A	N	A	A	A	A	N	N	N	N	A	A	A	A	N
S2_52041060	2	52041060	A	N	N	N	N	N	A	A	N	N	N	N	A	A	A	N	N	A	H	B	B	B	B	N	N	N	N	N	N	N	N	N	N	N	A	A	N	N	N	A	A	A	A	A	A	A	N
S2_52104897	2	52104897	A	A	A	A	A	A	A	A	A	A	A	A	A	A	A	N	N	A	H	B	B	B	B	A	A	A	A	A	A	A	N	N	N	A	A	A	A	A	A	A	A	A	A	A	A	A	A
BoSF0557.j	2	52301263	A	A	A	A	A	A	A	A	A	A	A	A	A	A	A	A	A	A	A	B	B	B	B	A	A	A	A	A	A	A	N	N	N	A	A	A	A	A	A	A	A	A	A	A	A	A	A
S3_144307	3	144307	A	A	A	A	A	N	A	A	A	A	A	A	A	A	A	A	A	A	A	A	A	A	A	A	A	A	A	A	A	A	N	N	N	A	A	A	A	A	A	A	A	A	A	A	A	A	A
S3_593904	3	593904	A	N	A	A	A	N	N	N	N	N	N	N	A	A	A	N	N	N	A	N	N	N	N	N	N	N	N	N	N	N	N	N	N	N	A	A	N	N	N	N	N	N	N	N	N	N	N
S3_896696	3	896696	A	A	A	A	A	N	A	A	A	A	A	A	N	N	N	A	A	A	A	A	A	A	A	A	A	A	A	A	A	A	A	A	A	A	A	A	A	A	A	A	A	A	A	A	A	A	A
S3_1301025	3	1301025	A	A	A	A	A	A	A	A	A	A	A	A	A	A	A	A	A	A	A	A	A	A	A	A	A	A	A	A	A	A	A	A	A	A	A	A	A	A	A	A	A	A	A	A	A	A	A
S3_1356195	3	1356195	A	A	A	A	A	N	A	A	A	A	A	A	A	A	A	A	A	A	A	A	A	A	A	A	A	A	A	A	A	A	A	A	A	A	A	A	A	A	A	A	A	A	A	A	A	A	A
S3_1943007	3	1943007	A	A	A	A	A	N	A	A	A	A	A	A	A	A	A	N	N	A	N	A	A	A	A	N	N	N	N	N	N	N	A	A	A	A	N	N	A	A	N	N	N	N	N	N	N	N	N
S3_1943533	3	1943533	A	A	A	A	A	A	A	A	A	A	A	A	A	A	A	A	A	A	A	A	A	A	A	A	A	A	A	A	A	A	A	A	A	A	A	A	A	A	A	A	A	A	A	A	A	A	A
S3_2129950	3	2129950	A	A	A	A	A	A	N	N	N	N	N	N	A	A	A	A	A	A	A	A	A	A	A	A	A	A	A	A	A	A	A	A	A	A	A	A	A	A	N	A	A	A	A	A	A	A	N
S3_2578697	3	2578697	A	A	A	A	A	N	A	A	A	A	A	A	A	A	A	A	A	A	A	A	A	A	A	A	N	N	N	N	N	N	A	A	A	A	A	A	A	A	A	A	A	A	A	A	A	A	A
S3_3534911	3	3534911	A	N	A	A	A	A	N	N	N	N	N	N	A	A	A	A	A	A	A	A	A	A	A	A	A	A	A	A	A	A	A	A	A	A	A	A	A	A	N	A	A	A	A	A	A	A	N
S3_4251431	3	4251431	A	A	A	A	A	A	A	A	A	A	A	A	A	A	A	A	A	A	A	A	A	A	A	A	A	A	A	A	A	A	A	A	A	A	A	A	A	A	A	A	A	A	A	A	A	A	A
S3_4536048	3	4536048	A	A	A	A	A	A	A	A	A	A	A	A	A	A	A	A	A	A	A	A	A	A	A	A	A	A	A	A	A	A	A	A	A	A	A	A	A	A	A	A	A	A	A	A	A	A	A
S3_5189918	3	5189918	A	A	A	A	A	A	A	A	A	A	A	A	A	A	A	A	A	A	A	A	A	A	A	A	N	N	N	N	N	N	A	A	A	N	A	A	A	A	A	A	A	A	A	A	A	A	A
S3_5191649	3	5191649	A	A	A	A	A	A	N	N	A	A	A	A	A	A	A	A	A	A	A	A	A	A	A	A	A	A	A	A	A	A	A	A	A	A	A	A	A	A	A	A	A	A	A	A	A	A	A
S3_5980164	3	5980164	N	A	A	A	A	A	A	A	A	A	A	A	A	A	A	A	A	A	A	A	A	A	A	H	A	A	A	A	A	A	A	A	A	A	A	A	A	A	A	A	A	A	A	A	A	A	A
S3_6578840	3	6578840	A	A	N	N	N	A	A	A	A	A	A	A	N	N	N	A	A	A	A	A	A	A	A	H	A	A	A	A	A	A	A	A	A	A	A	A	A	A	A	A	A	A	A	A	A	A	A
S3_7000106	3	7000106	A	A	A	A	A	A	A	A	A	A	A	A	A	A	A	A	A	A	A	A	A	A	A	H	A	A	A	A	A	A	A	A	A	N	A	A	A	A	N	A	A	A	A	A	A	A	N
S3_7929668	3	7929668	A	A	A	A	A	N	A	A	A	A	A	A	A	A	A	A	A	A	A	A	A	A	A	H	N	N	N	N	N	N	A	A	A	A	A	A	A	A	A	N	N	N	A	A	A	A	A
S3_7929780	3	7929780	A	N	A	A	A	N	N	N	N	N	N	N	A	A	A	A	A	N	A	N	N	N	N	H	A	A	A	A	A	A	A	A	A	A	A	A	A	A	N	A	A	A	A	A	A	A	N
S3_8021263	3	8021263	A	N	A	A	A	N	A	A	A	A	A	A	A	A	A	A	A	A	N	A	A	A	A	H	N	N	N	N	N	N	A	A	A	N	N	N	A	A	N	A	A	A	A	A	A	A	N
FITO262	3	8052172	A	N	A	A	A	A	A	A	A	A	A	A	A	A	A	A	A	A	A	A	A	A	A	B	N	N	N	N	N	N	A	A	A	N	N	N	A	A	N	A	A	A	A	A	A	A	N
S3_8765914	3	8765914	A	A	A	A	A	A	A	A	A	A	A	A	A	A	A	A	A	A	A	A	A	A	A	B	A	A	A	A	A	A	A	A	A	A	A	A	A	A	A	A	A	A	A	A	A	A	A
S3_8774961	3	8774961	A	N	A	A	A	A	N	N	A	A	A	A	A	A	A	A	A	A	A	A	A	A	A	B	A	A	A	A	A	A	A	A	A	A	A	A	A	A	N	A	A	A	A	A	A	A	N
BoSF2051	3	9166933	A	N	A	A	A	A	N	N	A	A	A	A	A	A	A	A	A	A	A	A	A	A	A	B	A	A	A	A	A	A	A	A	A	A	A	A	A	A	N	A	A	A	A	A	A	A	N
S3_9438309	3	9438309	N	A	A	A	A	A	A	A	A	A	A	A	A	A	A	N	N	A	A	A	A	A	A	B	A	A	A	A	A	A	N	N	N	A	A	A	A	A	A	A	A	A	A	A	A	A	A
S3_9655649	3	9655649	A	N	A	A	A	N	N	N	N	N	N	N	A	A	A	N	N	N	N	N	N	N	N	B	N	N	N	N	N	N	A	A	A	N	N	N	N	N	N	N	N	N	N	N	N	N	N
S3_9696689	3	9696689	A	N	A	A	A	A	A	A	N	N	N	N	A	A	A	A	A	A	N	N	N	N	N	B	N	N	N	N	N	N	A	A	A	N	N	N	N	N	A	A	A	A	A	A	A	A	A
S3_9696790	3	9696790	A	A	A	A	A	N	N	N	N	N	N	N	A	A	A	N	N	A	N	N	N	N	N	B	N	N	N	N	N	N	A	A	A	N	N	N	A	A	A	N	N	N	A	A	A	A	A
S3_10059878	3	10059878	A	N	A	A	A	A	A	A	A	A	A	A	A	A	A	A	A	A	A	A	A	A	A	B	A	A	A	A	A	A	A	A	A	A	A	A	A	A	N	A	A	A	A	A	A	A	N
S3_10259205	3	10259205	A	A	A	A	A	A	N	N	A	A	A	A	A	A	A	A	A	A	A	A	A	A	A	B	H	H	H	H	H	A	A	A	A	A	A	A	A	A	A	A	A	A	A	A	A	A	A
Ol11-B05	3	10424336	A	A	A	A	A	A	N	N	A	A	A	A	A	A	A	A	A	A	A	A	A	A	A	B	H	H	H	H	H	A	A	A	A	A	A	A	A	A	A	A	A	A	A	A	A	A	A
S3_10729060	3	10729060	A	N	A	A	A	A	N	N	N	N	N	N	A	A	A	A	A	A	A	A	A	A	A	B	H	H	H	H	H	A	A	A	A	A	A	A	A	A	A	A	A	A	A	A	A	A	A
BoSF004	3	10848352	A	N	A	A	A	A	N	N	N	N	N	N	A	A	A	A	A	A	A	A	A	A	A	B	H	H	H	B	B	A	A	A	A	A	A	A	A	A	A	A	A	A	A	A	A	A	A
S3_11162591	3	11162591	N	A	N	N	N	N	A	A	A	A	A	A	N	N	N	N	N	A	A	A	A	A	A	B	H	H	H	B	B	A	N	N	N	A	A	A	A	A	N	A	A	A	A	A	A	A	N
S3_11557864	3	11557864	A	N	N	N	N	A	N	N	A	A	A	A	N	N	N	N	N	A	N	N	N	N	N	B	H	H	H	B	B	A	N	N	N	N	N	N	N	N	N	N	N	N	A	A	A	A	N
S3_11751374	3	11751374	A	A	A	A	A	A	A	A	A	A	A	A	A	A	A	A	A	A	A	A	A	A	A	B	H	H	H	B	B	A	A	A	A	A	A	A	A	A	A	A	A	A	A	A	A	A	A
S3_12050946	3	12050946	A	A	A	A	A	A	A	A	A	A	A	A	A	A	A	A	A	A	A	A	A	A	A	B	H	H	H	B	B	A	A	A	A	A	A	A	A	A	A	A	A	A	A	A	A	A	A
S3_12051098	3	12051098	A	A	A	A	A	A	A	A	A	A	A	A	A	A	A	N	N	A	A	A	A	A	A	B	H	H	H	B	B	A	N	N	N	A	A	A	A	A	A	A	A	A	A	A	A	A	A
BoSF1342	3	12281697	A	A	A	A	A	A	A	A	A	A	A	A	A	A	A	A	A	A	A	A	A	A	A	B	H	H	H	B	B	A	N	N	N	A	A	A	A	A	A	A	A	A	A	A	A	A	A
S3_13050497	3	13050497	A	A	A	A	A	A	A	A	A	A	A	A	A	A	A	A	A	A	A	A	A	A	A	H	H	H	H	B	B	A	A	A	A	A	A	A	A	A	A	U	U	U	A	A	A	A	A
S3_13050602	3	13050602	A	A	N	N	N	A	A	A	A	A	A	A	A	A	A	N	N	A	N	A	A	A	A	H	H	H	H	B	B	A	A	A	A	A	N	N	A	A	A	A	A	A	A	A	A	A	A
S3_13066389	3	13066389	A	A	A	A	A	A	A	A	A	A	A	A	A	A	A	A	A	A	A	A	A	A	A	H	H	H	H	B	B	A	A	A	A	A	A	A	A	A	N	A	A	A	A	A	A	A	N
S3_13132778	3	13132778	A	N	A	A	A	N	N	N	N	N	N	N	A	A	A	A	A	N	N	N	N	N	N	H	H	H	H	B	B	A	A	A	A	N	N	N	A	A	A	N	N	N	A	A	A	A	A
S3_13923627	3	13923627	A	A	A	A	A	A	A	A	A	A	A	A	A	A	A	A	A	A	A	A	A	A	A	H	H	H	H	B	B	A	A	A	A	A	A	A	A	A	N	A	A	A	A	A	A	A	N
S3_13923785	3	13923785	A	A	N	N	N	A	A	A	A	A	A	A	N	N	N	A	A	N	N	N	N	N	N	A	H	H	H	B	B	A	A	A	A	A	N	N	A	A	A	A	A	A	A	A	A	A	A
S3_13993282	3	13993282	A	A	A	A	A	N	N	N	A	A	A	A	A	A	A	N	N	A	A	N	N	N	N	N	H	H	H	B	B	A	N	N	N	N	A	A	A	A	A	N	N	N	A	A	A	A	A
S3_14017571	3	14017571	A	A	A	A	A	A	A	A	A	A	A	A	A	A	A	A	A	A	A	A	A	A	A	A	H	H	H	B	B	A	N	N	N	A	A	A	A	A	A	A	A	A	A	A	A	A	A
S3_14325510	3	14325510	A	N	A	A	A	N	A	A	A	A	A	A	A	A	A	A	A	N	A	A	A	A	A	N	H	H	H	B	B	A	A	A	A	N	A	A	A	A	N	A	A	A	A	A	A	A	N
S3_14975460	3	14975460	A	A	A	A	A	A	A	A	A	A	A	A	A	A	A	A	A	A	A	A	A	A	A	A	H	H	H	B	B	A	A	A	A	A	A	A	A	A	A	A	A	A	A	A	A	A	A
BoSF2882	3	15676425	A	A	A	A	A	A	A	A	A	A	A	A	A	A	A	A	A	A	A	A	A	A	A	A	B	B	B	B	B	A	A	A	A	A	A	A	A	A	A	A	A	A	A	A	A	A	A
S3_15794641	3	15794641	A	A	N	N	N	N	N	N	N	N	N	N	A	A	A	A	A	N	N	N	N	N	N	N	B	B	B	H	H	H	A	A	A	N	N	N	A	A	N	N	N	N	N	N	N	N	N
S3_15978615	3	15978615	N	A	A	A	A	A	A	A	N	N	N	N	N	N	N	N	N	A	A	A	A	A	A	N	B	B	B	H	H	H	A	A	A	A	A	A	A	A	A	A	A	A	A	A	A	A	A
S3_16767635	3	16767635	A	N	A	A	A	A	A	A	A	A	A	A	A	A	A	N	N	A	A	A	A	A	A	A	B	B	B	H	H	H	N	N	N	A	A	A	A	A	A	A	A	A	A	A	A	A	A
S3_17006470	3	17006470	N	A	N	N	N	N	N	N	A	A	A	A	A	A	A	A	A	A	A	A	A	A	A	A	B	B	B	H	H	H	A	A	A	A	A	A	A	A	A	A	A	A	A	A	A	A	A
S3_17242460	3	17242460	A	A	A	A	A	A	A	A	A	A	A	A	A	A	A	A	A	A	A	A	A	A	A	A	B	B	B	H	H	H	A	A	A	A	A	A	A	A	A	A	A	A	A	A	A	A	A
S3_17915725	3	17915725	A	A	A	A	A	A	A	A	A	A	A	A	A	A	A	A	A	A	A	A	A	A	A	A	B	B	B	H	H	H	A	A	A	A	A	A	A	A	A	A	A	A	A	A	A	A	A
S3_19296792	3	19296792	N	N	A	A	A	N	A	A	A	A	A	A	N	N	N	A	A	A	A	N	N	N	N	N	B	B	B	H	H	H	A	A	A	A	A	A	N	N	A	N	N	N	A	A	A	A	A
S3_19944814	3	19944814	A	A	A	A	A	A	A	A	A	A	A	A	A	A	A	A	A	A	A	A	A	A	A	A	B	B	B	H	H	H	A	A	A	A	A	A	A	A	A	A	A	A	A	A	A	A	A
BoSF2983	3	20512580	A	A	A	A	A	A	A	A	A	A	A	A	A	A	A	A	A	A	A	A	A	A	A	A	B	B	B	H	H	B	A	A	A	A	A	A	A	A	A	A	A	A	A	A	A	A	A
S3_21706522	3	21706522	A	A	A	A	A	A	N	N	A	A	A	A	A	A	A	N	N	A	A	A	A	A	A	A	B	B	B	H	H	B	A	A	A	A	A	A	A	A	A	A	A	A	A	A	A	A	A
S3_22355232	3	22355232	A	A	A	A	A	A	A	A	A	A	A	A	A	A	A	A	A	A	N	A	A	A	A	A	B	B	B	H	H	B	A	A	A	A	N	N	A	A	A	A	A	A	A	A	A	A	A
S3_22357596	3	22357596	A	N	A	A	A	N	N	N	A	A	A	A	A	A	A	A	A	N	N	N	N	N	N	N	B	B	B	H	H	B	A	A	A	N	N	N	N	N	N	A	A	A	A	A	A	A	N
S3_22598369	3	22598369	A	A	A	A	A	N	N	N	N	N	N	N	A	A	A	A	A	A	N	N	N	N	N	N	B	B	B	H	H	B	A	A	A	A	N	N	A	A	A	A	A	A	N	N	N	N	A
S3_22614255	3	22614255	A	A	A	A	A	A	N	N	A	A	A	A	A	A	A	A	A	A	A	A	A	A	A	A	B	B	B	H	H	B	A	A	A	A	A	A	A	A	N	A	A	A	A	A	A	A	N
S3_22672365	3	22672365	A	N	A	A	A	N	N	N	N	N	N	N	A	A	A	A	A	N	N	A	A	A	A	N	B	B	B	H	H	B	A	A	A	A	N	N	A	A	A	N	N	N	A	A	A	A	A
S3_22672500	3	22672500	A	N	A	A	A	N	N	N	N	N	N	N	A	A	A	A	A	N	A	A	A	A	A	N	B	B	B	H	H	B	A	A	A	N	A	A	N	N	A	N	N	N	N	N	N	N	A
Na10-D03	3	22677461	A	N	A	A	A	A	N	N	N	N	N	N	A	A	A	A	A	A	A	A	A	A	A	A	B	B	B	H	H	B	A	A	A	N	A	A	N	N	A	N	N	N	N	N	N	N	A
S3_22993877	3	22993877	N	N	A	A	A	A	N	N	A	A	A	A	N	N	N	A	A	A	A	A	A	A	A	A	B	B	B	H	H	B	N	N	N	A	A	A	A	A	A	A	A	A	A	A	A	A	A
S3_23902833	3	23902833	A	A	N	N	N	A	A	A	A	A	A	A	A	A	A	N	N	A	A	A	A	A	A	N	B	B	B	H	H	B	N	N	N	A	A	A	A	A	A	A	A	A	A	A	A	A	A
S3_23903439	3	23903439	A	A	A	A	A	A	A	A	A	A	A	A	A	A	A	A	A	A	A	A	A	A	A	A	B	B	B	H	H	B	A	A	A	A	A	A	A	A	A	A	A	A	A	A	A	A	A
S3_23926224	3	23926224	A	A	A	A	A	A	A	A	A	A	A	A	A	A	A	A	A	A	A	A	A	A	A	A	B	B	B	H	H	B	A	A	A	A	A	A	A	A	A	N	N	N	A	A	A	A	A
S3_23926353	3	23926353	A	A	A	A	A	A	N	N	A	A	A	A	A	A	A	A	A	A	A	A	A	A	A	N	B	B	B	H	H	B	A	A	A	A	A	A	N	N	A	A	A	A	A	A	A	A	A
S3_24128834	3	24128834	A	A	A	A	A	N	A	A	A	A	A	A	A	A	A	A	A	A	A	A	A	A	A	U	B	B	B	H	H	B	A	A	A	A	A	A	A	A	A	A	A	A	A	A	A	A	A
BrBAC289	3	24201112	A	A	A	A	A	A	A	A	A	A	A	A	A	A	A	A	A	A	A	A	A	A	A	A	B	B	B	H	H	B	A	A	A	A	A	A	A	A	A	A	A	A	A	A	A	A	A
S3_24342521	3	24342521	A	A	A	A	A	N	N	N	A	A	A	A	A	A	A	N	N	A	N	A	A	A	A	N	H	H	H	H	H	B	A	A	A	N	N	N	A	A	N	N	N	N	N	N	N	N	N
S3_24561625	3	24561625	A	A	A	A	A	A	A	A	A	A	A	A	A	A	A	A	A	A	A	A	A	A	A	A	H	H	H	H	H	B	A	A	A	A	A	A	A	A	A	A	A	A	A	A	A	A	A
S3_24561654	3	24561654	A	A	A	A	A	A	A	A	A	A	A	A	A	A	A	A	A	A	A	A	A	A	A	A	H	H	H	H	H	B	A	A	A	A	A	A	A	A	A	A	A	A	A	A	A	A	A
S3_24583447	3	24583447	A	N	A	A	A	N	N	N	N	N	N	N	A	A	A	N	N	N	N	N	N	N	N	N	H	H	H	H	H	B	A	A	A	N	N	N	N	N	N	N	N	N	N	N	N	N	N
S3_24904850	3	24904850	A	N	N	N	N	A	A	A	N	N	N	N	A	A	A	N	N	A	N	N	N	N	N	N	H	H	H	H	H	B	N	N	N	N	N	N	N	N	A	A	A	A	A	A	A	A	A
S3_24919610	3	24919610	A	N	A	A	A	N	N	N	A	A	A	A	A	A	A	A	A	N	A	A	A	A	A	N	H	H	H	H	H	B	A	A	A	A	A	A	A	A	N	N	N	N	N	N	N	N	N
S3_25432358	3	25432358	A	A	N	N	N	A	A	A	A	A	A	A	A	A	A	A	A	A	N	A	A	A	A	A	H	H	H	H	H	B	A	A	A	N	N	N	N	N	A	N	N	N	A	A	A	A	A
S3_25603313	3	25603313	A	A	A	A	A	A	A	A	A	A	A	A	A	A	A	N	N	A	A	A	A	A	A	A	H	H	H	H	H	B	N	N	N	A	A	A	A	A	N	A	A	A	A	A	A	A	N
S3_26135430	3	26135430	A	A	A	A	A	A	A	A	A	A	A	A	A	A	A	A	A	A	A	A	A	A	A	N	H	H	H	H	H	B	H	H	A	N	A	A	N	N	N	A	A	A	A	A	A	A	N
S3_27062880	3	27062880	N	N	N	N	N	A	A	A	A	A	A	A	N	N	N	N	N	A	A	A	A	A	A	A	H	H	H	H	H	B	H	H	A	A	A	A	A	A	N	A	A	A	A	A	A	A	N
S3_27063384	3	27063384	A	A	A	A	A	A	A	A	N	N	N	N	A	A	A	A	A	A	N	A	A	A	A	N	H	H	H	H	H	B	H	H	A	N	N	N	A	A	A	N	N	N	A	A	A	A	A
S3_27065635	3	27065635	A	A	A	A	A	N	A	A	A	A	A	A	A	A	A	A	A	A	A	A	A	A	A	A	H	H	H	H	H	B	H	H	A	A	A	A	A	A	A	A	A	A	A	A	A	A	A
S3_27072525	3	27072525	A	N	A	A	A	N	N	N	N	N	N	N	A	A	A	A	A	N	N	N	N	N	N	N	H	H	H	H	H	B	H	H	A	N	N	N	A	A	A	A	A	A	N	N	N	N	A
S3_27212493	3	27212493	A	A	N	N	N	A	A	A	A	A	A	A	N	N	N	N	N	A	A	A	A	A	A	N	H	H	H	H	H	B	H	H	A	A	A	A	A	A	N	A	A	A	A	A	A	A	N
S3_27324071	3	27324071	A	N	A	A	A	N	N	N	N	N	N	N	A	A	A	A	A	A	N	N	N	N	N	N	H	H	H	H	H	B	H	H	A	N	N	N	N	N	N	N	N	N	N	N	N	N	N
S3_27347516	3	27347516	A	A	A	A	A	N	A	A	A	A	A	A	A	A	A	A	A	N	A	A	A	A	A	A	H	H	H	H	H	B	H	H	A	N	A	A	N	N	N	N	N	N	A	A	A	A	N
BoESSR492	3	27443339	A	A	A	A	A	A	A	A	A	A	A	A	A	A	A	A	A	A	A	A	A	A	A	A	A	H	H	H	B	B	H	H	A	N	A	A	N	N	N	N	N	N	A	A	A	A	N
S3_27931655	3	27931655	N	N	A	A	A	N	N	N	N	N	N	N	A	A	A	N	N	N	N	N	N	N	N	N	A	H	H	H	B	B	H	H	A	N	N	N	N	N	N	N	N	N	N	N	N	N	N
S3_28117975	3	28117975	A	A	A	A	A	N	N	N	N	N	N	N	A	A	A	A	A	A	A	N	N	N	N	N	A	H	H	H	B	B	H	H	A	N	A	A	A	A	N	A	A	A	N	N	N	N	N
S3_28560218	3	28560218	A	N	A	A	A	N	N	N	N	N	N	N	A	A	A	A	A	N	N	A	A	A	A	N	A	H	H	H	B	B	H	H	A	N	N	N	A	A	N	A	A	A	N	N	N	N	N
S3_28813806	3	28813806	A	N	A	A	A	A	A	A	A	A	A	A	A	A	A	A	A	A	A	A	A	A	A	N	A	H	H	H	B	B	H	H	A	A	A	A	A	A	A	A	A	A	A	A	A	A	A
S3_28846531	3	28846531	A	A	A	A	A	N	A	A	A	A	A	A	A	A	A	A	A	A	N	A	A	A	A	N	A	H	H	H	B	B	H	H	A	N	N	N	N	N	A	A	A	A	A	A	A	A	A
S3_29044014	3	29044014	A	N	A	A	A	N	A	A	N	N	N	N	A	A	A	A	A	A	N	N	N	N	N	A	A	H	H	H	B	B	H	H	A	A	N	N	N	N	N	A	A	A	N	N	N	N	N
S3_29049162	3	29049162	A	A	A	A	A	A	A	A	A	A	A	A	A	A	A	A	A	A	A	A	A	A	A	A	A	H	H	H	B	B	H	H	A	A	A	A	A	A	A	A	A	A	A	A	A	A	A
S3_29790616	3	29790616	A	A	A	A	A	N	N	N	N	N	N	N	A	A	A	N	N	A	N	N	N	N	N	N	A	H	H	H	B	B	H	H	A	N	N	N	N	N	N	N	N	N	N	N	N	N	N
S3_29858083	3	29858083	A	A	A	A	A	A	A	A	A	A	A	A	A	A	A	N	N	A	N	A	A	A	A	N	A	H	H	H	B	B	H	H	A	A	N	N	A	A	A	N	N	N	A	A	A	A	A
S3_29858374	3	29858374	A	A	A	A	A	A	A	A	A	A	A	A	A	A	A	N	N	N	A	A	A	A	A	N	A	H	H	H	B	B	H	H	A	A	A	A	A	A	N	A	A	A	A	A	A	A	N
S3_30306795	3	30306795	A	N	A	A	A	N	N	N	A	A	A	A	A	A	A	N	N	N	N	A	A	A	A	N	A	H	H	H	B	B	H	H	A	N	N	N	N	N	A	A	A	A	A	A	A	A	A
S3_31091406	3	31091406	A	A	A	A	A	A	A	A	A	A	A	A	A	A	A	N	N	A	A	A	A	A	A	A	A	H	H	H	B	B	H	H	A	N	A	A	A	A	N	A	A	A	A	A	A	A	N
S3_31805547	3	31805547	A	A	A	A	A	A	A	A	A	A	A	A	A	A	A	A	A	A	A	A	A	A	A	A	A	H	H	H	B	B	H	H	A	A	A	A	A	A	A	A	A	A	A	A	A	A	A
S3_32185412	3	32185412	A	A	A	A	A	A	A	A	A	A	A	A	A	A	A	N	N	A	A	A	A	A	A	A	A	H	H	H	B	B	H	H	A	A	A	A	A	A	A	A	A	A	A	A	A	A	A
S3_32187694	3	32187694	N	N	N	N	N	N	A	A	N	N	N	N	A	A	A	N	N	N	N	A	A	A	A	N	A	H	H	H	B	B	H	H	A	A	N	N	A	A	N	A	A	A	A	A	A	A	N
S3_32571801	3	32571801	A	N	A	A	A	A	A	A	A	A	A	A	A	A	A	A	A	A	A	A	A	A	A	A	A	H	H	H	B	B	H	H	A	N	A	A	A	A	A	A	A	A	A	A	A	A	A
S3_33528241	3	33528241	N	N	A	A	A	N	A	A	N	N	N	N	A	A	A	N	N	N	A	N	N	N	N	A	A	H	H	H	B	B	H	H	A	A	A	A	N	N	A	N	N	N	N	N	N	N	A
S3_34257241	3	34257241	A	N	A	A	A	A	A	A	A	A	A	A	A	A	A	A	A	A	A	A	A	A	A	A	A	H	H	H	B	B	H	H	A	A	A	A	A	A	A	A	A	A	A	A	A	A	A
S3_34738419	3	34738419	A	N	A	A	A	N	A	A	A	A	A	A	A	A	A	A	A	N	N	A	A	A	A	N	A	H	H	H	B	B	H	H	A	N	N	N	A	A	A	A	A	A	A	A	A	A	A
S3_34746838	3	34746838	A	A	A	A	A	N	N	N	A	A	A	A	A	A	A	A	A	A	A	A	A	A	A	A	A	H	H	H	B	B	H	H	A	A	A	A	A	A	A	A	A	A	A	A	A	A	A
S3_34760773	3	34760773	A	A	A	A	A	A	A	A	A	A	A	A	A	A	A	A	A	A	A	A	A	A	A	A	A	H	H	H	B	B	H	H	A	A	A	A	A	A	A	A	A	A	A	A	A	A	A
S3_34849003	3	34849003	A	A	A	A	A	A	A	A	A	A	A	A	A	A	A	A	A	A	A	A	A	A	A	A	A	H	H	H	B	B	H	H	A	A	A	A	A	A	A	A	A	A	A	A	A	A	A
S3_35232784	3	35232784	A	A	A	A	A	A	N	N	A	A	A	A	A	A	A	A	A	A	N	A	A	A	A	N	A	H	H	H	B	B	H	H	A	A	N	N	A	A	A	A	A	A	A	A	A	A	A
S3_35366674	3	35366674	A	A	A	A	A	N	A	A	A	A	A	A	A	A	A	A	A	A	N	A	A	A	A	N	A	H	H	H	B	B	H	H	A	N	N	N	A	A	A	A	A	A	A	A	A	A	A
S3_35910228	3	35910228	A	N	A	A	A	N	A	A	A	A	A	A	A	A	A	A	A	N	A	A	A	A	A	N	A	H	H	H	B	B	H	H	A	N	A	A	A	A	N	A	A	A	A	A	A	A	N
BoSF1408	3	36058441	A	N	A	A	A	A	A	A	A	A	A	A	A	A	A	A	A	A	A	A	A	A	A	A	A	A	H	H	B	B	B	H	A	N	A	A	A	A	N	A	A	A	A	A	A	A	N
S3_36140994	3	36140994	A	N	A	A	A	N	A	A	A	A	A	A	A	A	A	A	A	N	N	N	N	N	N	N	A	A	H	H	H	B	B	H	A	N	N	N	N	N	N	N	N	N	A	A	A	A	N
S3_36161789	3	36161789	A	A	A	A	A	A	A	A	A	A	A	A	A	A	A	A	A	A	A	A	A	A	A	A	A	A	H	H	H	B	B	H	A	A	A	A	A	A	A	A	A	A	A	A	A	A	A
BoSF2232	3	36785989	A	A	A	A	A	A	A	A	A	A	A	A	A	A	A	A	A	A	A	A	A	A	A	A	A	A	B	B	H	B	B	H	A	A	A	A	A	A	A	A	A	A	A	A	A	A	A
S3_36834323	3	36834323	A	A	A	A	A	A	A	A	A	A	A	A	A	A	A	A	A	A	A	A	A	A	A	A	A	A	H	H	H	H	B	H	H	A	A	A	A	A	A	A	A	A	A	A	A	A	A
S3_37016065	3	37016065	A	A	A	A	A	A	N	N	A	A	A	A	A	A	A	A	A	A	A	A	A	A	A	A	A	A	H	H	H	H	B	H	H	N	A	A	A	A	A	N	N	N	A	A	A	A	A
S3_37631890	3	37631890	A	A	A	A	A	A	A	A	A	A	A	A	A	A	A	A	A	A	A	A	A	A	A	A	A	A	H	H	H	H	B	H	H	A	A	A	A	A	A	A	A	A	A	A	A	A	A
S3_38690591	3	38690591	A	A	A	A	A	A	A	A	A	A	A	A	A	A	A	A	A	A	A	A	A	A	A	A	A	A	A	A	A	A	B	H	H	A	A	A	A	A	A	A	A	A	A	A	A	A	A
S3_40136360	3	40136360	A	N	A	A	A	N	N	N	N	N	N	N	A	A	A	A	A	N	N	N	N	N	N	N	N	N	N	N	N	N	B	H	H	N	N	N	N	N	N	N	N	N	N	N	N	N	N
S3_40186576	3	40186576	A	N	A	A	A	N	N	N	N	N	N	N	A	A	A	A	A	N	N	N	N	N	N	N	N	N	N	N	N	N	B	H	H	N	N	N	N	N	N	N	N	N	N	N	N	N	N
S3_40262420	3	40262420	A	N	A	A	A	N	N	N	N	N	N	N	A	A	A	A	A	N	N	N	N	N	N	N	N	N	N	N	N	N	B	H	H	N	N	N	N	N	N	N	N	N	N	N	N	N	N
S3_40921206	3	40921206	A	A	A	A	A	N	A	A	N	N	N	N	A	A	A	A	A	A	A	A	A	A	A	N	A	A	A	A	A	A	B	H	H	N	A	A	A	A	N	N	N	N	A	A	A	A	N
S3_41836764	3	41836764	A	A	A	A	A	A	N	N	A	A	A	A	A	A	A	A	A	A	A	A	A	A	A	N	A	A	A	A	A	A	B	H	H	A	A	A	A	A	A	A	A	A	A	A	A	A	A
S3_45916172	3	45916172	A	A	A	A	A	A	A	A	A	A	A	A	A	A	A	A	A	A	A	A	A	A	A	A	A	A	A	A	A	A	B	H	H	A	A	A	A	A	A	A	A	A	A	A	A	A	A
S3_46435027	3	46435027	N	N	A	A	A	N	A	A	N	N	N	N	A	A	A	N	N	A	N	A	A	A	A	A	N	N	N	N	N	N	B	H	H	A	N	N	N	N	N	A	A	A	A	A	A	A	N
S3_48602615	3	48602615	N	A	N	N	N	N	N	N	A	A	A	A	N	N	N	N	N	N	N	N	N	N	N	N	N	N	N	N	N	N	B	H	H	N	N	N	N	N	A	N	N	N	N	N	N	N	A
S3_48812749	3	48812749	A	A	A	A	A	A	A	A	A	A	A	A	A	A	A	A	A	A	N	A	A	A	A	A	A	A	A	A	A	A	B	H	H	A	N	N	N	N	N	A	A	A	A	A	A	A	N
BoESSR560	3	49453737	A	A	A	A	A	A	A	A	A	A	A	A	A	A	A	A	A	A	A	A	A	A	A	A	A	A	A	A	A	A	B	B	B	A	N	N	N	N	N	A	A	A	A	A	A	A	N
S3_51335165	3	51335165	N	A	A	A	A	A	A	A	A	A	A	A	A	A	A	A	A	A	A	A	A	A	A	A	A	A	A	A	A	A	B	B	B	H	A	A	A	A	A	A	A	A	A	A	A	A	A
S3_51674698	3	51674698	A	A	A	A	A	A	A	A	A	A	A	A	A	A	A	A	A	A	A	A	A	A	A	A	A	A	A	A	A	A	B	B	B	H	A	A	A	A	A	A	A	A	A	A	A	A	A
S3_51674873	3	51674873	A	A	A	A	A	A	A	A	A	A	A	A	A	A	A	A	A	A	N	N	N	N	N	A	A	A	A	A	A	A	B	B	B	H	N	N	N	N	A	N	N	N	A	A	A	A	A
S3_53252226	3	53252226	A	A	A	A	A	A	A	A	A	A	A	A	N	N	N	N	N	A	A	A	A	A	A	A	N	N	N	N	N	N	B	B	B	H	A	A	N	N	A	N	N	N	A	A	A	A	A
S3_53255225	3	53255225	A	N	A	A	A	N	N	N	A	A	A	A	A	A	A	A	A	A	A	A	A	A	A	A	A	A	A	A	A	A	B	B	B	H	A	A	A	A	N	A	A	A	A	A	A	A	N
S3_55202292	3	55202292	A	N	A	A	A	N	N	N	N	N	N	N	A	A	A	N	N	N	N	N	N	N	N	N	N	N	N	N	N	N	B	B	B	H	N	N	N	N	N	N	N	N	N	N	N	N	N
BoESSR073	3	55802077	A	N	A	A	A	A	N	N	N	N	N	N	A	A	A	A	A	A	A	N	N	N	N	A	N	N	N	N	N	N	B	B	B	H	N	N	N	N	N	N	N	N	N	N	N	N	N
S3_57674268	3	57674268	A	N	N	N	N	N	N	N	N	N	N	N	A	A	A	A	A	N	A	N	N	N	N	N	N	N	N	N	N	N	B	B	B	H	A	A	A	A	N	N	N	N	N	N	N	N	N
S3_57870931	3	57870931	A	A	A	A	A	N	A	A	A	A	A	A	A	A	A	N	N	A	A	A	A	A	A	A	A	A	A	A	A	A	B	B	B	H	A	A	A	A	A	A	A	A	A	A	A	A	A
S3_57905439	3	57905439	A	A	A	A	A	N	A	A	N	N	N	N	A	A	A	A	A	A	A	N	N	N	N	N	A	A	A	A	A	A	B	B	B	H	A	A	N	N	A	A	A	A	N	N	N	N	A
S3_59013120	3	59013120	A	A	A	A	A	A	A	A	N	N	N	N	A	A	A	A	A	A	A	A	A	A	A	A	A	A	A	A	A	A	B	B	B	H	A	A	A	A	A	A	A	A	A	A	A	A	A
S3_59801034	3	59801034	A	A	N	N	N	A	A	A	A	A	A	A	A	A	A	A	A	A	A	A	A	A	A	A	A	A	A	A	A	A	B	B	B	H	A	A	A	A	A	A	A	A	A	A	A	A	A
S3_59890426	3	59890426	A	N	N	N	N	N	N	N	A	A	A	A	N	N	N	N	N	N	N	N	N	N	N	N	N	N	N	N	N	N	B	B	B	H	N	N	N	N	N	A	A	A	A	A	A	A	N
S3_59969783	3	59969783	A	A	A	A	A	N	N	N	N	N	N	N	A	A	A	N	N	N	N	N	N	N	N	N	N	N	N	N	N	N	B	B	B	H	N	N	A	A	N	N	N	N	A	A	A	A	N
S3_60268246	3	60268246	A	N	A	A	A	N	N	N	N	N	N	N	A	A	A	N	N	N	N	N	N	N	N	N	N	N	N	N	N	N	B	B	B	H	N	N	N	N	N	N	N	N	N	N	N	N	N
BoSF2423	3	60314017	A	N	A	A	A	A	N	N	N	N	N	N	A	A	A	A	A	A	A	N	N	N	N	A	N	N	N	N	N	N	B	B	B	B	N	N	N	N	N	N	N	N	N	N	N	N	N
S3_61189606	3	61189606	A	A	A	A	A	A	N	N	A	A	A	A	A	A	A	A	A	A	N	N	N	N	N	A	A	A	A	A	A	A	H	H	H	H	N	N	A	A	N	A	A	A	N	N	N	N	N
S3_61189711	3	61189711	A	N	A	A	A	A	N	N	N	N	N	N	A	A	A	A	A	N	N	A	A	A	A	N	A	A	A	A	A	A	H	H	H	H	N	N	N	N	A	N	N	N	A	A	A	A	A
S3_61927674	3	61927674	A	N	A	A	A	N	N	N	N	N	N	N	A	A	A	A	A	N	N	N	N	N	N	N	N	N	N	N	N	N	H	H	H	N	N	N	N	N	N	N	N	N	N	N	N	N	N
S3_63058972	3	63058972	A	N	A	A	A	N	N	N	N	N	N	N	A	A	A	A	A	A	N	N	N	N	N	N	N	N	N	N	N	N	H	H	H	N	N	N	N	N	N	A	A	A	N	N	N	N	N
S3_63387759	3	63387759	A	A	A	A	A	A	A	A	N	N	N	N	A	A	A	A	A	A	N	A	A	A	A	N	N	N	N	N	N	N	H	H	H	N	N	N	A	A	N	A	A	A	A	A	A	A	N
BoESSR519	3	63961759	A	A	A	A	A	A	A	A	N	N	N	N	A	A	A	A	A	A	A	A	A	A	A	A	N	N	N	N	N	N	A	A	A	N	N	N	A	A	N	A	A	A	A	A	A	A	N
S3_64111776	3	64111776	A	A	A	A	A	A	A	A	A	A	A	A	A	A	A	A	A	A	A	A	A	A	A	A	A	A	A	A	A	A	A	A	A	A	A	A	A	A	A	A	A	A	A	A	A	A	A
S3_64916538	3	64916538	A	A	A	A	A	A	A	A	A	A	A	A	N	N	N	A	A	A	A	A	A	A	A	A	A	A	A	A	A	A	A	A	A	A	A	A	A	A	A	A	A	A	A	A	A	A	A
S4_145785	4	145785	A	N	A	A	A	N	N	N	N	N	N	N	A	A	A	N	N	N	N	N	N	N	N	N	A	A	A	A	A	A	A	A	A	N	N	N	N	N	N	N	N	N	N	N	N	N	N
S4_280996	4	280996	N	A	N	N	N	N	N	N	A	A	A	A	N	N	N	A	A	N	A	N	N	N	N	N	N	N	N	N	N	N	N	N	N	N	A	A	A	A	A	A	A	A	A	A	A	A	A
S4_2720242	4	2720242	A	A	A	A	A	A	A	A	A	A	A	A	A	A	A	A	A	U	A	A	A	A	A	A	A	A	A	A	A	A	N	N	N	A	A	A	A	A	A	A	A	A	A	A	A	A	A
S4_3167587	4	3167587	A	N	A	A	A	A	A	A	A	A	A	A	A	A	A	A	A	A	A	N	N	N	N	N	N	N	N	N	N	N	A	A	A	N	A	A	A	A	A	N	N	N	A	A	A	A	A
S4_3167770	4	3167770	A	A	N	N	N	N	A	A	N	N	N	N	A	A	A	N	N	A	N	A	A	A	A	N	N	N	N	N	N	N	A	A	A	N	N	N	A	A	N	N	N	N	A	A	A	A	N
S4_3425634	4	3425634	A	N	A	A	A	N	A	A	A	A	A	A	A	A	A	N	N	A	A	A	A	A	A	N	A	A	A	A	A	A	A	A	A	A	A	A	A	A	N	N	N	N	N	N	N	N	N
S4_4438718	4	4438718	A	A	A	A	A	A	A	A	A	A	A	A	A	A	A	N	N	A	A	A	A	A	A	A	A	A	A	A	A	A	A	A	A	A	A	A	N	N	N	A	A	A	A	A	A	A	N
S4_4643964	4	4643964	A	A	A	A	A	A	A	A	A	A	A	A	A	A	A	A	A	A	A	A	A	A	A	A	A	A	A	A	A	A	A	A	A	A	H	H	H	H	A	A	A	A	A	A	A	A	A
S4_4684223	4	4684223	A	A	A	A	A	A	A	A	A	A	A	A	A	A	A	A	A	A	A	A	A	A	A	A	N	N	N	N	N	N	A	A	A	N	H	H	H	H	A	A	A	A	A	A	A	A	A
S4_4787558	4	4787558	A	A	A	A	A	A	N	N	A	A	A	A	A	A	A	A	A	A	A	N	N	N	N	N	N	N	N	N	N	N	A	A	A	A	H	H	H	H	N	A	A	A	N	N	N	N	N
BRAS063	4	5346992	A	A	A	A	A	A	N	N	A	A	A	A	A	A	A	A	A	A	A	N	N	N	N		N	N	N	N	N	N	A	A	A	A	H	H	B	B	N	A	A	A	N	N	N	N	N
S4_5894025	4	5894025	A	A	A	A	A	N	A	A	A	A	A	A	A	A	A	A	A	A	A	A	A	A	A	A	A	A	A	A	A	A	N	N	N	A	H	H	B	B	N	A	A	A	A	A	A	A	N
S4_6201853	4	6201853	N	A	A	A	A	A	A	A	A	A	A	A	N	N	N	A	A	A	A	A	A	A	A	A	A	A	A	A	A	A	A	A	A	A	H	H	B	B	N	A	A	A	A	A	A	A	N
S4_6372945	4	6372945	A	N	A	A	A	N	N	N	A	A	A	A	A	A	A	A	A	A	A	A	A	A	A	N	N	N	N	N	N	N	A	A	A	A	H	H	B	B	N	A	A	A	A	A	A	A	N
MR036	4	6810146	A	N	A	A	A	A	N	N	A	A	A	A	A	A	A	A	A	A	A	A	A	A	A		N	N	N	N	N	N	A	A	A	A	H	H	B	B	N	A	A	A	A	A	A	A	N
S4_7364165	4	7364165	A	A	A	A	A	N	N	N	A	A	A	A	A	A	A	N	N	A	A	N	N	N	N	N	N	N	N	N	N	N	A	A	A	A	H	H	B	B	N	N	N	N	N	N	N	N	N
S4_9635716	4	9635716	N	A	N	N	N	A	A	A	A	A	A	A	A	A	A	A	A	A	A	A	A	A	A	A	A	A	A	A	A	A	N	N	N	A	H	H	B	B	A	A	A	A	A	A	A	A	A
S4_9695149	4	9695149	A	A	A	A	A	A	A	A	A	A	A	A	A	A	A	A	A	A	A	A	A	A	A	A	A	A	A	A	A	A	A	A	A	A	H	H	B	B	N	A	A	A	A	A	A	A	N
CB10051	4	9856047	A	A	A	A	A	A	A	A	A	A	A	A	A	A	A	A	A	A	A	A	A	A	A		A	A	A	A	A	A	A	A	A	A	H	H	B	B	N	A	A	A	A	A	A	A	N
S4_11549569	4	11549569	A	A	A	A	A	A	N	N	A	A	A	A	A	A	A	A	A	A	A	A	A	A	A	N	A	A	A	A	A	A	A	A	A	A	H	H	B	B	N	A	A	A	A	A	A	A	N
S4_11756884	4	11756884	N	A	N	N	N	N	N	N	N	N	N	N	N	N	N	A	A	A	A	A	A	A	A	N	A	A	A	A	A	A	N	N	N	N	H	H	B	B	A	N	N	N	N	N	N	N	A
S4_11759779	4	11759779	A	A	A	A	A	A	A	A	A	A	A	A	A	A	A	A	A	A	A	A	A	A	A	A	A	A	A	A	A	A	A	A	A	A	H	H	B	B	A	A	A	A	A	A	A	A	A
BoSF1568	4	11867081	A	A	A	A	A	A	A	A	A	A	A	A	A	A	A	A	A	A	A	A	A	A	A		A	A	A	A	A	A	A	A	A	A	H	B	B	B	A	A	A	A	A	A	A	A	A
S4_13457713	4	13457713	A	A	A	A	A	A	A	A	A	A	A	A	A	A	A	A	A	A	A	A	A	A	A	A	A	A	A	A	A	A	A	A	A	A	H	B	B	B	A	A	A	A	A	A	A	A	A
BoSF2370	4	13824817	A	A	A	A	A	A	A	A	A	A	A	A	A	A	A	A	A	A	A	A	A	A	A		A	A	A	A	A	A	A	A	A	A	H	B	B	B	A	A	A	A	A	A	A	A	A
S4_14270913	4	14270913	A	A	A	A	A	A	A	A	N	N	N	N	A	A	A	A	A	A	A	A	A	A	A	A	A	A	A	A	A	A	A	A	A	A	H	B	B	B	A	A	A	A	A	A	A	A	A
BoSF2763	4	14504022	A	A	A	A	A	A	A	A	A	A	A	A	A	A	A	A	A	A	A	A	A	A	A		A	A	A	A	A	A	A	A	A	A	H	B	B	B	A	A	A	A	A	A	A	A	A
BoE002	4	14504680	A	A	A	A	A	A	A	A	N	N	N	N	A	A	A	A	A	A	A	A	A	A	A		A	A	A	A	A	A	A	A	A	A	H	B	B	B	A	A	A	A	A	A	A	A	A
S4_14741622	4	14741622	N	A	A	A	A	A	A	A	A	A	A	A	N	N	N	A	A	A	A	A	A	A	A	A	A	A	A	A	A	A	A	A	A	A	H	B	B	B	A	A	A	A	A	A	A	A	A
S4_14751818	4	14751818	N	N	N	N	N	A	N	N	N	N	N	N	N	N	N	A	A	N	A	N	N	N	N	A	N	N	N	N	N	N	N	N	N	N	H	B	B	B	A	A	A	A	A	A	A	A	A
S4_16445163	4	16445163	A	A	A	A	A	A	A	A	A	A	A	A	A	A	A	A	A	A	A	A	A	A	A	A	A	A	A	A	A	A	A	A	A	A	H	B	B	B	A	A	A	A	A	A	A	A	A
S4_16592783	4	16592783	A	A	A	A	A	A	N	N	N	N	N	N	A	A	A	A	A	N	A	A	A	A	A	N	A	A	A	A	A	A	A	A	A	N	H	B	B	B	A	A	A	A	A	A	A	A	A
S4_19600450	4	19600450	N	N	A	A	A	N	A	A	A	A	A	A	A	A	A	A	A	A	A	A	A	A	A	A	A	A	A	A	A	A	N	N	N	A	H	B	B	B	A	A	A	A	A	A	A	A	A
Na12-E06a	4	19929204	N	N	A	A	A	A	A	A	A	A	A	A	A	A	A	A	A	A	A	A	A	A	A		A	A	A	A	A	A	N	N	N	A	H	B	B	B	A	A	A	A	A	A	A	A	A
BrBAC030	4	20213586	N	N	A	A	A	A	A	A	A	A	A	A	A	A	A	A	A	A	A	A	A	A	A		A	A	A	A	A	A	N	N	N	A	H	B	B	B	A	A	A	A	A	A	A	A	A
S4_22323052	4	22323052	A	A	N	N	N	A	A	A	A	A	A	A	A	A	A	A	A	A	A	A	A	A	A	A	A	A	A	A	A	A	N	N	N	A	H	B	B	B	A	A	A	A	A	A	A	A	A
S4_22903344	4	22903344	A	N	N	N	N	N	A	A	A	A	A	A	A	A	A	A	A	A	A	A	A	A	A	N	A	A	A	A	A	A	N	N	N	N	H	B	B	B	A	A	A	A	A	A	A	A	A
S4_22927021	4	22927021	A	A	A	A	A	N	A	A	N	N	N	N	N	N	N	A	A	A	A	A	A	A	A	A	N	N	N	N	N	N	N	N	N	A	H	B	B	B	A	A	A	A	A	A	A	A	A
S4_22927190	4	22927190	A	A	A	A	A	A	A	A	A	A	A	A	A	A	A	A	A	A	A	A	A	A	A	A	A	A	A	A	A	A	A	A	A	A	H	B	B	B	A	A	A	A	A	A	A	A	A
BoSF1941	4	22950017	A	A	A	A	A	A	A	A	A	A	A	A	A	A	A	A	A	A	A	A	A	A	A		A	A	A	A	A	A	A	A	A	A	H	B	B	B	A	A	A	A	A	A	A	A	A
S4_24331516	4	24331516	A	A	A	A	A	A	A	A	A	A	A	A	A	A	A	A	A	A	A	A	A	A	A	A	A	A	A	A	A	A	A	A	A	A	H	B	B	B	A	A	A	A	A	A	A	A	A
S4_24406909	4	24406909	A	N	A	A	A	N	A	A	A	A	A	A	N	N	N	A	A	A	A	A	A	A	A	N	N	N	N	N	N	N	N	N	N	A	H	B	B	B	A	A	A	A	A	A	A	A	A
BoESSR333	4	26289058	A	N	A	A	A	A	A	A	A	A	A	A	A	A	A	A	A	A	A	A	A	A	A		N	N	N	N	N	N	N	N	N	A	H	B	B	B	A	A	A	A	A	A	A	A	A
S4_27094277	4	27094277	A	A	A	A	A	A	A	A	A	A	A	A	A	A	A	A	A	A	A	A	A	A	A	A	A	A	A	A	A	A	A	A	A	A	H	B	B	B	H	A	A	A	A	A	A	A	A
S4_32429190	4	32429190	A	A	A	A	A	A	A	A	A	A	A	A	A	A	A	A	A	A	A	A	A	A	A	N	A	A	A	A	A	A	A	A	A	A	H	B	B	B	H	A	A	A	A	A	A	A	A
S4_33965415	4	33965415	A	N	A	A	A	N	N	N	A	A	A	A	A	A	A	A	A	A	A	A	A	A	A	N	A	A	A	A	A	A	N	N	N	N	H	B	B	B	H	A	A	A	A	A	A	A	A
S4_34036388	4	34036388	A	A	A	A	A	A	A	A	A	A	A	A	A	A	A	A	A	A	A	A	A	A	A	A	A	A	A	A	A	A	A	A	A	A	H	B	B	B	H	A	A	A	A	A	A	A	A
BoSF2863	4	34595747	A	A	A	A	A	A	A	A	A	A	A	A	A	A	A	A	A	A	A	A	A	A	A		A	A	A	A	A	A	A	A	A	A	H	B	B	B	H	A	A	A	A	A	A	A	A
S4_35282970	4	35282970	N	A	N	N	N	A	A	A	A	A	A	A	N	N	N	A	A	A	A	A	A	A	A	A	A	A	A	A	A	A	A	A	A	A	H	B	H	H	H	A	A	A	A	A	A	A	A
S4_36300650	4	36300650	A	N	N	N	N	A	A	A	A	A	A	A	A	A	A	A	A	N	A	A	A	A	A	A	N	N	N	N	N	N	A	A	A	A	H	B	H	H	H	A	A	A	A	A	A	A	A
S4_36300792	4	36300792	A	A	A	A	A	A	A	A	A	A	A	A	A	A	A	A	A	A	A	N	N	N	N	A	N	N	N	N	N	N	A	A	A	A	H	B	H	H	H	A	A	A	A	A	A	A	A
S4_36664658	4	36664658	A	A	A	A	A	N	A	A	N	N	N	N	A	A	A	A	A	A	A	A	A	A	A	A	A	A	A	A	A	A	A	A	A	N	H	B	H	H	H	A	A	A	N	N	N	N	A
S4_36665873	4	36665873	A	N	A	A	A	N	A	A	A	A	A	A	A	A	A	A	A	A	A	A	A	A	A	N	N	N	N	N	N	N	N	N	N	A	H	B	H	H	H	N	N	N	A	A	A	A	A
Ol10D03 (NoH)	4	37681411	A	A	A	A	A	A	A	A	A	A	A	A	A	A	A	A	A	A	A	A	A	A	A		A	A	A	A	A	A	A	A	A	A	H	B	H	H	B	A	A	A	A	A	A	A	A
S4_38216861	4	38216861	A	A	A	A	A	A	A	A	A	A	A	A	A	A	A	A	A	A	A	A	A	A	A	A	A	A	A	A	A	A	A	A	A	A	H	B	A	A	H	A	A	A	A	A	A	A	A
S4_40180974	4	40180974	A	A	A	A	A	A	A	A	A	A	A	A	A	A	A	A	A	A	A	A	A	A	A	A	A	A	A	A	A	A	A	A	A	A	H	B	A	A	A	A	A	A	A	A	A	A	A
S4_40225095	4	40225095	A	A	A	A	A	A	A	A	A	A	A	A	A	A	A	A	A	A	A	A	A	A	A	A	A	A	A	A	A	A	A	A	A	A	H	B	A	A	A	A	A	A	A	A	A	A	A
S4_40701811	4	40701811	A	A	A	A	A	A	N	N	A	A	A	A	N	N	N	A	A	A	A	A	A	A	A	A	N	N	N	N	N	N	N	N	N	A	H	B	A	A	A	A	A	A	A	A	A	A	A
S4_40746257	4	40746257	A	A	A	A	A	A	A	A	A	A	A	A	A	A	A	A	A	A	A	A	A	A	A	A	A	A	A	A	A	A	A	A	A	N	H	B	A	A	A	A	A	A	A	A	A	A	A
S4_41311169	4	41311169	A	N	A	A	A	N	A	A	N	N	N	N	A	A	A	A	A	A	A	A	A	A	A	A	A	A	A	A	A	A	A	A	A	N	H	B	A	A	N	A	A	A	A	A	A	A	N
BoE341	4	41345700	A	N	A	A	A	A	A	A	N	N	N	N	A	A	A	A	A	A	A	A	A	A	A		A	A	A	A	A	A	A	A	A	N	B	B	A	A	N	A	A	A	A	A	A	A	N
S4_41483099	4	41483099	A	N	N	N	N	A	A	A	A	A	A	A	N	N	N	A	A	N	A	A	A	A	A	A	A	A	A	A	A	A	N	N	N	A	B	B	A	A	A	A	A	A	A	A	A	A	A
S4_41619516	4	41619516	A	A	A	A	A	A	A	A	A	A	A	A	A	A	A	A	A	A	A	A	A	A	A	N	A	A	A	A	A	A	A	A	A	A	B	B	A	A	A	A	A	A	A	A	A	A	A
S4_41619900	4	41619900	A	A	N	N	N	N	A	A	A	A	A	A	A	A	A	A	A	N	A	A	A	A	A	N	N	N	N	N	N	N	A	A	A	A	B	B	N	N	A	A	A	A	A	A	A	A	A
S4_41646778	4	41646778	A	N	A	A	A	N	N	N	N	N	N	N	A	A	A	A	A	A	A	A	A	A	A	A	A	A	A	A	A	A	A	A	A	N	B	B	A	A	A	N	N	N	N	N	N	N	A
BoSF2540.j	4	41759245	A	A	A	A	A	A	N	A	A	A	A	A	A	A	A	A	A	A	A	A	A	A	A		A	A	A	A	A	A	A	A	A	A	A	A	A	A	A	A	A	A	A	A	A	A	A
S4_42605885	4	42605885	A	N	A	A	A	N	N	N	A	A	A	A	A	A	A	A	A	A	A	N	N	N	N	N	N	N	N	N	N	N	A	A	A	N	B	B	A	A	A	N	N	N	N	N	N	N	A
S4_42763809	4	42763809	A	N	A	A	A	N	A	A	N	N	N	N	A	A	A	A	A	N	A	N	N	N	N	N	N	N	N	N	N	N	A	A	A	A	B	B	N	N	A	N	N	N	N	N	N	N	A
S4_43002696	4	43002696	A	N	A	A	A	N	N	N	N	N	N	N	A	A	A	A	A	A	A	N	N	N	N	N	N	N	N	N	N	N	A	A	A	N	B	B	N	N	N	N	N	N	N	N	N	N	N
S4_43155352	4	43155352	A	A	A	A	A	A	A	A	A	A	A	A	A	A	A	A	A	A	A	A	A	A	A	A	A	A	A	A	A	A	A	A	A	N	B	B	A	A	A	A	A	A	A	A	A	A	A
S4_43387530	4	43387530	A	N	A	A	A	N	N	N	N	N	N	N	A	A	A	A	A	A	A	A	A	A	A	A	A	A	A	A	A	A	A	A	A	A	B	B	A	A	N	A	A	A	A	A	A	A	N
S4_43418710	4	43418710	A	A	A	A	A	N	A	A	A	A	A	A	A	A	A	A	A	A	A	A	A	A	A	A	N	N	N	N	N	N	A	A	A	A	B	B	A	A	A	A	A	A	A	A	A	A	A
BrSF537	4	44064505	A	A	A	A	A	A	A	A	A	A	A	A	A	A	A	A	A	A	A	A	A	A	A		N	N	N	N	N	N	A	A	A	A	B	B	A	A	A	A	A	A	A	A	A	A	A
S4_45014747	4	45014747	A	N	A	A	A	A	N	N	A	A	A	A	A	A	A	A	A	A	A	N	N	N	N	N	N	N	N	N	N	N	A	A	A	A	B	B	N	N	A	N	N	N	N	N	N	N	A
BoESSR763	4	45178599	A	N	A	A	A	A	N	N	A	A	A	A	A	A	A	A	A	A	A	N	N	N	N		N	N	N	N	N	N	A	A	A	A	B	B	N	N	A	N	N	N	N	N	N	N	A
S4_45355978	4	45355978	A	N	A	A	A	N	N	N	A	A	A	A	A	A	A	N	N	N	A	N	N	N	N	N	N	N	N	N	N	N	A	A	A	A	H	B	A	A	N	A	A	A	N	N	N	N	N
S4_45356288	4	45356288	A	N	A	A	A	N	N	N	N	N	N	N	A	A	A	N	N	N	A	N	N	N	N	N	N	N	N	N	N	N	N	N	N	N	H	B	N	N	N	N	N	N	N	N	N	N	N
S4_47023196	4	47023196	A	A	A	A	A	A	A	A	A	A	A	A	A	A	A	A	A	A	A	A	A	A	A	A	A	A	A	A	A	A	A	A	A	A	H	B	A	A	N	H	H	H	A	A	A	A	N
S4_48113158	4	48113158	A	A	A	A	A	A	N	N	A	A	A	A	A	A	A	A	A	A	A	N	N	N	N	A	A	A	A	A	A	A	A	A	A	A	H	B	A	A	A	H	H	H	A	A	A	A	A
BoSF0709.j	4	48205030	A	A	A	A	A	A	N	N	A	A	A	A	A	A	A	A	A	A	A	N	N	N	N		A	A	A	A	A	A	A	A	A	A	H	B	A	A	A	B	B	B	A	A	A	A	A
S4_48261835	4	48261835	A	A	A	A	A	N	A	A	N	N	N	N	A	A	A	A	A	N	N	N	N	N	N	N	N	N	N	N	N	N	A	A	A	N	N	N	A	A	N	B	B	B	N	N	N	N	N
S4_48389147	4	48389147	A	A	A	A	A	N	N	N	A	A	A	A	A	A	A	A	A	N	N	N	N	N	N	A	N	N	N	N	N	N	N	N	N	A	N	N	A	A	N	B	B	B	A	A	A	A	N
BoSF1900.j	4	48792301	A	A	A	A	A	A	N	N	A	A	A	A	A	A	A	A	A	A	A	N	N	N	N		N	N	N	N	N	N	N	N	N	A	N	N	A	A	N	B	B	B	A	A	A	A	N
S4_48800181	4	48800181	A	N	A	A	A	A	N	N	A	A	A	A	A	A	A	A	A	A	A	A	A	A	A	A	A	A	A	A	A	A	A	A	A	A	A	A	A	A	A	H	H	H	A	A	A	A	A
S4_48801175	4	48801175	A	A	A	A	A	A	N	N	A	A	A	A	A	A	A	A	A	A	A	A	A	A	A	N	A	A	A	A	A	A	A	A	A	A	A	A	N	N	A	H	H	H	A	A	A	A	A
S4_48817123	4	48817123	A	N	N	N	N	A	A	A	A	A	A	A	N	N	N	N	N	A	A	A	A	A	A	A	A	A	A	A	A	A	A	A	A	A	A	A	A	A	A	H	H	H	A	A	A	A	A
S4_48895310	4	48895310	N	N	N	N	N	N	N	N	N	N	N	N	A	A	A	N	N	N	N	N	N	N	N	N	N	N	N	N	N	N	N	N	N	N	N	N	N	N	N	H	H	H	N	N	N	N	N
S4_49044563	4	49044563	A	A	A	A	A	A	N	N	A	A	A	A	A	A	A	A	A	A	A	A	A	A	A	A	A	A	A	A	A	A	A	A	A	A	A	A	A	A	A	H	H	H	A	A	A	A	A
S4_49295609	4	49295609	A	A	A	A	A	A	A	A	A	A	A	A	A	A	A	A	A	A	A	A	A	A	A	A	A	A	A	A	A	A	A	A	A	A	A	A	A	A	A	H	H	H	A	A	A	A	A
S4_49362757	4	49362757	A	N	A	A	A	N	A	A	N	N	N	N	A	A	A	A	A	N	N	N	N	N	N	N	A	A	A	A	A	A	A	A	A	N	N	N	N	N	N	H	H	H	A	A	A	A	N
S4_49475951	4	49475951	A	A	N	N	N	N	A	A	A	A	A	A	N	N	N	A	A	A	N	A	A	A	A	A	A	A	A	A	A	A	N	N	N	N	N	N	A	A	N	H	H	H	A	A	A	A	N
S4_49705773	4	49705773	A	N	A	A	A	N	A	A	N	N	N	N	A	A	A	A	A	N	N	A	A	A	A	A	A	A	A	A	A	A	A	A	A	A	N	N	A	A	A	H	H	H	A	A	A	A	A
S4_49705941	4	49705941	A	N	A	A	A	A	A	A	A	A	A	A	A	A	A	A	A	N	N	A	A	A	A	A	N	N	N	N	N	N	A	A	A	N	N	N	N	N	A	H	H	H	N	N	N	N	A
S4_49999949	4	49999949	A	A	A	A	A	A	A	A	A	A	A	A	A	A	A	A	A	A	A	A	A	A	A	A	A	A	A	A	A	A	A	A	A	A	A	A	A	A	A	H	H	H	A	A	A	A	A
S4_50014195	4	50014195	A	A	N	N	N	A	A	A	A	A	A	A	N	N	N	A	A	A	N	A	A	A	A	A	N	N	N	N	N	N	A	A	A	A	N	N	N	N	N	H	H	H	A	A	A	A	N
S4_50041408	4	50041408	A	A	A	A	A	N	A	A	A	A	A	A	A	A	A	A	A	A	A	A	A	A	A	N	A	A	A	A	A	A	A	A	A	N	A	A	A	A	N	A	A	A	A	A	A	A	N
S4_50831288	4	50831288	A	A	A	A	A	A	A	A	A	A	A	A	A	A	A	A	A	A	A	A	A	A	A	A	A	A	A	A	A	A	N	N	N	A	A	A	A	A	A	A	A	A	A	A	A	A	A
S4_51001176	4	51001176	A	A	A	A	A	A	A	A	A	A	A	A	N	N	N	N	N	A	A	A	A	A	A	N	A	A	A	A	A	A	A	A	A	A	A	A	A	A	N	A	A	A	A	A	A	A	N
S4_51096251	4	51096251	N	A	A	A	A	A	A	A	A	A	A	A	N	N	N	N	N	A	A	A	A	A	A	A	N	N	N	N	N	N	A	A	A	A	A	A	A	A	N	A	A	A	A	A	A	A	N
BoE417	4	51344770	N	A	A	A	A	A	A	A	A	A	A	A	A	A	A	A	A	A	A	A	A	A	A		N	N	N	N	N	N	A	A	A	A	A	A	A	A	N	A	A	A	A	A	A	A	N
Na12-E05	4	51553848	N	A	A	A	A	A	A	A	A	A	A	A	A	A	A	A	A	A	A	A	A	A	A		N	N	N	N	N	N	A	A	A	A	A	A	A	A	N	A	A	A	A	A	A	A	N
S4_51774690	4	51774690	N	A	N	N	N	A	A	A	A	A	A	A	N	N	N	A	A	A	A	A	A	A	A	A	A	A	A	A	A	A	N	N	N	A	A	A	A	A	A	A	A	A	A	A	A	A	A
S4_51918754	4	51918754	A	A	A	A	A	A	A	A	N	N	N	N	A	A	A	A	A	N	A	N	N	N	N	N	A	A	A	A	A	A	A	A	A	A	A	A	A	A	N	A	A	A	A	A	A	A	N
S4_52056189	4	52056189	A	A	A	A	A	N	A	A	N	N	N	N	A	A	A	A	A	A	A	A	A	A	A	N	N	N	N	N	N	N	A	A	A	N	A	A	A	A	N	A	A	A	N	N	N	N	N
Ol10-B01	4	52143279	A	A	A	A	A	A	A	A	N	N	N	N	A	A	A	A	A	A	A	A	A	A	A		N	N	N	N	N	N	A	A	A	N	A	A	A	A	N	A	A	A	N	N	N	N	N
S4_52422445	4	52422445	A	N	A	A	A	A	A	A	A	A	A	A	A	A	A	A	A	A	A	A	A	A	A	A	A	A	A	A	A	A	A	A	A	A	A	A	A	A	A	A	A	A	A	A	A	A	A
S4_52528778	4	52528778	A	A	A	A	A	A	A	A	A	A	A	A	N	N	N	A	A	A	A	A	A	A	A	A	N	N	N	N	N	N	A	A	A	A	A	A	A	A	N	A	A	A	A	A	A	A	N
S4_52591612	4	52591612	A	A	A	A	A	N	A	A	A	A	A	A	A	A	A	A	A	A	A	A	A	A	A	A	A	A	A	A	A	A	A	A	A	A	A	A	A	A	N	A	A	A	N	N	N	N	N
S4_52765106	4	52765106	A	A	A	A	A	A	A	A	A	A	A	A	A	A	A	A	A	A	A	A	A	A	A	A	N	N	N	N	N	N	A	A	A	A	A	A	A	A	A	A	A	A	A	A	A	A	A
S4_53122121	4	53122121	A	A	A	A	A	A	A	A	A	A	A	A	A	A	A	A	A	A	A	A	A	A	A	A	N	N	N	N	N	N	N	N	N	A	A	A	A	A	N	A	A	A	A	A	A	A	N
BoSF1009.j	4	53528710	A	A	A	A	A	A	A	A	A	A	A	A	A	A	A	A	A	A	A	A	A	A	A	A	A	A	A	A	A	A	A	A	A	A	A	A	A	A	A	A	A	A	A	A	A	A	A
S5_1043594	5	1043594	A	A	A	A	A	A	A	A	A	A	A	A	A	A	A	A	A	A	A	A	A	A	A	A	A	A	A	A	A	A	N	N	N	A	A	A	A	A	A	N	N	N	A	A	A	A	B
S5_1312177	5	1312177	A	N	A	A	A	N	N	N	N	N	N	N	A	A	A	A	A	A	N	A	A	A	A	N	N	N	N	N	N	N	A	A	A	A	N	N	A	A	A	A	A	A	A	A	A	A	B
S5_1907366	5	1907366	A	A	A	A	A	A	A	A	A	A	A	A	A	A	A	A	A	A	A	A	A	A	A	A	A	A	A	A	A	A	A	A	A	A	A	A	A	A	A	A	A	A	A	A	A	A	B
S5_2327824	5	2327824	A	N	A	A	A	A	A	A	N	N	N	N	A	A	A	A	A	A	A	A	A	A	A	N	A	A	A	A	A	A	A	A	A	A	A	A	A	A	A	A	A	A	A	A	A	A	B
S5_2358465	5	2358465	A	A	A	A	A	A	N	N	A	A	A	A	A	A	A	A	A	A	A	A	A	A	A	N	A	A	A	A	A	A	A	A	A	A	A	A	A	A	A	A	A	A	A	A	A	A	B
S5_2358643	5	2358643	A	A	A	A	A	A	A	A	A	A	A	A	A	A	A	A	A	A	A	A	A	A	A	A	A	A	A	A	A	A	A	A	A	A	A	A	A	A	A	A	A	A	A	A	A	A	B
S5_2588826	5	2588826	A	N	A	A	A	A	A	A	A	A	A	A	A	A	A	A	A	A	A	A	A	A	A	A	A	A	A	A	A	A	A	A	A	A	A	A	A	A	A	N	N	N	A	A	A	A	B
BoSF2878	5	2844916	A	N	A	A	A	A	A	A	A	A	A	A	A	A	A	A	A	A	A	A	A	A	A	A	A	A	A	A	A	A	A	A	A	A	A	A	A	A	A	N	N	N	H	B	B	B	B
S5_2881774	5	2881774	A	A	A	A	A	A	A	A	N	N	N	N	A	A	A	A	A	N	A	A	A	A	A	N	N	N	N	N	N	N	A	A	A	A	A	A	N	N	A	A	A	A	H	B	B	B	H
S5_2995484	5	2995484	A	N	A	A	A	N	N	N	N	N	N	N	A	A	A	A	A	N	N	N	N	N	N	N	N	N	N	N	N	N	A	A	A	N	N	N	N	N	A	N	N	N	H	B	B	B	H
S5_3017541	5	3017541	A	A	A	A	A	A	A	A	A	A	A	A	A	A	A	A	A	A	A	A	A	A	A	A	A	A	A	A	A	A	A	A	A	A	A	A	A	A	A	A	A	A	H	B	B	B	H
S5_3395801	5	3395801	A	A	A	A	A	N	N	N	A	A	A	A	A	A	A	A	A	N	N	N	N	N	N	N	N	N	N	N	N	N	A	A	A	N	N	N	A	A	A	A	A	A	H	B	B	B	H
S5_3756405	5	3756405	A	A	A	A	A	A	A	A	A	A	A	A	A	A	A	N	N	A	A	A	A	A	A	A	A	A	A	A	A	A	A	A	A	A	A	A	A	A	A	A	A	A	H	B	B	B	H
S5_3756555	5	3756555	A	A	A	A	A	A	A	A	A	A	A	A	A	A	A	N	N	N	A	A	A	A	A	A	A	A	A	A	A	A	A	A	A	A	A	A	A	A	A	A	A	A	H	B	B	B	H
S5_3778578	5	3778578	A	N	A	A	A	N	N	N	N	N	N	N	A	A	A	A	A	N	N	N	N	N	N	N	N	N	N	N	N	N	N	N	N	N	N	N	N	N	A	N	N	N	H	B	B	B	H
S5_3846454	5	3846454	A	A	A	A	A	N	A	A	A	A	A	A	A	A	A	A	A	N	A	N	N	N	N	N	A	A	A	A	A	A	A	A	A	N	A	A	A	A	A	N	N	N	H	B	B	B	H
S5_3920509	5	3920509	A	A	A	A	A	A	A	A	A	A	A	A	N	N	N	A	A	A	A	A	A	A	A	A	A	A	A	A	A	A	A	A	A	A	A	A	A	A	A	A	A	A	H	B	B	B	H
S5_4543393	5	4543393	N	A	N	N	N	N	A	A	A	A	A	A	A	A	A	N	N	A	A	A	A	A	A	N	A	A	A	A	A	A	N	N	N	A	A	A	A	A	A	A	A	A	H	B	B	B	H
S5_4675396	5	4675396	A	A	A	A	A	A	A	A	A	A	A	A	A	A	A	A	A	A	A	A	A	A	A	A	N	N	N	N	N	N	N	N	N	A	A	A	A	A	A	A	A	A	H	B	B	B	H
BoSF022	5	5461615	A	A	A	A	A	A	A	A	A	A	A	A	A	A	A	A	A	A	A	A	A	A	A	A	N	N	N	N	N	N	N	N	N	A	A	A	A	A	A	A	A	A	B	B	B	B	H
S5_5478945	5	5478945	N	N	N	N	N	A	A	A	A	A	A	A	A	A	A	N	N	N	A	N	N	N	N	A	A	A	A	A	A	A	N	N	N	A	A	A	A	A	A	N	N	N	B	B	B	B	H
S5_6765351	5	6765351	A	A	A	A	A	A	A	A	A	A	A	A	N	N	N	N	N	A	A	A	A	A	A	N	N	N	N	N	N	N	A	A	A	A	A	A	A	A	A	A	A	A	B	B	B	B	H
S5_7119531	5	7119531	A	A	A	A	A	A	A	A	A	A	A	A	N	N	N	A	A	A	N	A	A	A	A	N	A	A	A	A	A	A	A	A	A	A	N	N	N	N	A	A	A	A	B	B	B	B	H
S5_7121949	5	7121949	A	N	A	A	A	N	N	N	A	A	A	A	A	A	A	A	A	A	N	A	A	A	A	N	A	A	A	A	A	A	A	A	A	N	N	N	A	A	A	A	A	A	B	B	B	B	H
S5_7143731	5	7143731	A	A	A	A	A	A	A	A	A	A	A	A	A	A	A	A	A	A	A	A	A	A	A	A	A	A	A	A	A	A	A	A	A	N	A	A	A	A	A	A	A	A	B	B	B	B	H
S5_7193666	5	7193666	A	N	A	A	A	A	N	N	N	N	N	N	A	A	A	A	A	A	A	A	A	A	A	A	A	A	A	A	A	A	A	A	A	N	A	A	A	A	A	A	A	A	B	B	B	B	H
S5_9236724	5	9236724	N	N	A	A	A	N	A	A	A	A	A	A	A	A	A	A	A	A	A	A	A	A	A	A	A	A	A	A	A	A	A	A	A	N	A	A	N	N	A	A	A	A	B	B	B	B	H
S5_9237122	5	9237122	N	A	A	A	A	A	A	A	A	A	A	A	N	N	N	N	N	N	A	A	A	A	A	A	A	A	A	A	A	A	N	N	N	A	A	A	A	A	A	A	A	A	B	B	B	B	H
cnu149	5	10694984	N	A	A	A	A	A	A	A	A	A	A	A	A	A	A	A	A	A	A	A	A	A	A	A	A	A	A	A	A	A	N	N	N	A	A	A	A	A	A	A	A	A	B	B	B	B	A
S5_10712953	5	10712953	A	A	A	A	A	A	A	A	A	A	A	A	A	A	A	A	A	A	A	A	A	A	A	A	A	A	A	A	A	A	A	A	A	A	A	A	A	A	A	A	A	A	H	H	H	H	A
S5_11327100	5	11327100	N	A	N	N	N	A	N	N	A	A	A	A	N	N	N	N	N	A	A	A	A	A	A	A	A	A	A	A	A	A	A	A	A	N	A	A	N	N	A	A	A	A	H	H	H	H	A
S5_11645006	5	11645006	A	A	N	N	N	N	A	A	A	A	A	A	A	A	A	A	A	A	A	N	N	N	N	A	N	N	N	N	N	N	A	A	A	A	A	A	A	A	A	A	A	A	H	H	H	H	A
S5_12387868	5	12387868	A	A	A	A	A	N	A	A	A	A	A	A	N	N	N	A	A	A	A	A	A	A	A	A	A	A	A	A	A	A	A	A	A	A	A	A	A	A	A	A	A	A	H	H	H	H	A
S5_12418560	5	12418560	A	N	A	A	A	N	N	N	N	N	N	N	A	A	A	A	A	N	A	N	N	N	N	N	N	N	N	N	N	N	A	A	A	N	A	A	N	N	A	N	N	N	H	H	H	H	A
S5_12496364	5	12496364	A	A	A	A	A	A	A	A	A	A	A	A	A	A	A	N	N	A	A	A	A	A	A	A	A	A	A	A	A	A	A	A	A	A	A	A	A	A	A	A	A	A	H	H	H	H	A
S5_13422612	5	13422612	A	N	A	A	A	N	N	N	N	N	N	N	A	A	A	A	A	A	N	N	N	N	N	N	N	N	N	N	N	N	A	A	A	N	N	N	A	A	A	A	A	A	H	H	H	H	A
S5_13445965	5	13445965	A	N	A	A	A	A	A	A	N	N	N	N	A	A	A	A	A	N	N	N	N	N	N	N	N	N	N	N	N	N	A	A	A	N	N	N	A	A	A	A	A	A	H	H	H	H	A
S5_13446528	5	13446528	A	A	A	A	A	N	N	N	A	A	A	A	A	A	A	A	A	A	A	N	N	N	N	N	A	A	A	A	A	A	A	A	A	N	A	A	A	A	A	A	A	A	H	H	H	H	A
S5_13560869	5	13560869	A	A	A	A	A	N	A	A	A	A	A	A	A	A	A	A	A	A	A	A	A	A	A	A	A	A	A	A	A	A	A	A	A	A	A	A	A	A	A	A	A	A	H	H	H	H	A
S5_13561004	5	13561004	A	A	A	A	A	A	A	A	A	A	A	A	A	A	A	A	A	A	A	A	A	A	A	A	A	A	A	A	A	A	A	A	A	A	A	A	A	A	A	A	A	A	H	H	H	H	A
S5_13991448	5	13991448	N	A	A	A	A	A	A	A	A	A	A	A	A	A	A	A	A	A	A	A	A	A	A	A	A	A	A	A	A	A	A	A	A	A	A	A	A	A	A	A	A	A	H	H	H	H	A
Na10-A08	5	16170271	N	A	A	A	A	A	A	A	A	A	A	A	A	A	A	A	A	A	A	A	A	A	A	A	A	A	A	A	A	A	A	A	A	A	A	A	A	A	A	A	A	A	A	A	A	A	A
CB10027	5	17732720	N	A	A	A	A	A	A	A	A	A	A	A	A	A	A	A	A	A	A	A	A	A	A	A	A	A	A	A	A	A	A	A	A	A	A	A	A	A	A	A	A	A	A	A	A	A	A
S5_20755651	5	20755651	A	A	A	A	A	A	A	A	A	A	A	A	A	A	A	A	A	A	A	A	A	A	A	A	A	A	A	A	A	A	A	A	A	A	A	A	A	A	A	A	A	A	A	A	A	A	A
S5_24339872	5	24339872	A	N	A	A	A	N	N	N	A	A	A	A	A	A	A	A	A	A	N	A	A	A	A	A	A	A	A	A	A	A	N	N	N	A	N	N	A	A	N	A	A	A	A	A	A	A	N
S5_29478485	5	29478485	A	A	A	A	A	A	A	A	A	A	A	A	A	A	A	A	A	A	A	A	A	A	A	N	A	A	A	A	A	A	A	A	A	N	A	A	A	A	A	A	A	A	A	A	A	A	A
S5_29780206	5	29780206	A	N	A	A	A	N	A	A	A	A	A	A	A	A	A	A	A	A	A	N	N	N	N	N	A	A	A	A	A	A	A	A	A	A	A	A	N	N	A	A	A	A	A	A	A	A	A
S5_29933157	5	29933157	A	A	A	A	A	A	A	A	A	A	A	A	A	A	A	A	A	A	A	A	A	A	A	A	N	N	N	N	N	N	A	A	A	A	A	A	A	A	N	A	A	A	A	A	A	A	N
S5_31779251	5	31779251	N	A	A	A	A	A	A	A	A	A	A	A	A	A	A	A	A	N	A	A	A	A	A	A	A	A	A	A	A	A	A	A	A	A	A	A	A	A	A	A	A	A	A	A	A	A	A
S5_32062909	5	32062909	A	A	A	A	A	N	A	A	A	A	A	A	A	A	A	A	A	A	N	A	A	A	A	A	N	N	N	N	N	N	A	A	A	A	N	N	A	A	A	A	A	A	A	A	A	A	A
S5_32244343	5	32244343	A	A	A	A	A	A	A	A	A	A	A	A	A	A	A	A	A	A	N	A	A	A	A	A	A	A	A	A	A	A	A	A	A	A	N	N	A	A	A	A	A	A	A	A	A	A	A
Na14-H12	5	32568566	A	A	A	A	A	A	A	A	A	A	A	A	A	A	A	A	A	A	A	A	A	A	A	A	A	A	A	A	A	A	A	A	A	A	N	N	A	A	A	A	A	A	A	A	A	A	A
S5_37640896	5	37640896	A	A	A	A	A	A	A	A	A	A	A	A	A	A	A	A	A	A	A	A	A	A	A	A	A	A	A	A	A	A	A	A	A	A	A	A	A	A	A	A	A	A	A	A	A	A	A
S5_38852597	5	38852597	A	A	A	A	A	N	A	A	A	A	A	A	A	A	A	A	A	A	A	A	A	A	A	A	A	A	A	A	A	A	A	A	A	A	A	A	A	A	A	A	A	A	A	A	A	A	A
S5_39017551	5	39017551	A	A	A	A	A	A	A	A	A	A	A	A	N	N	N	A	A	A	N	N	N	N	N	N	N	N	N	N	N	N	N	N	N	N	N	N	N	N	N	A	A	A	A	A	A	A	N
S5_39284398	5	39284398	A	A	A	A	A	A	A	A	A	A	A	A	A	A	A	A	A	A	A	A	A	A	A	N	A	A	A	A	A	A	A	A	A	A	A	A	A	A	A	A	A	A	A	A	A	A	A
S5_39423538	5	39423538	N	A	A	A	A	A	N	N	A	A	A	A	N	N	N	A	A	A	N	A	A	A	A	A	N	N	N	N	N	N	A	A	A	A	N	N	A	A	A	A	A	A	A	A	A	A	A
S5_39463315	5	39463315	A	N	A	A	A	A	A	A	N	N	N	N	A	A	A	N	N	N	A	N	N	N	N	N	N	N	N	N	N	N	A	A	A	A	A	A	N	N	N	A	A	A	A	A	A	A	N
S5_39664790	5	39664790	A	A	A	A	A	N	N	N	A	A	A	A	A	A	A	A	A	A	A	N	N	N	N	N	N	N	N	N	N	N	A	A	A	A	A	A	A	A	N	A	A	A	N	N	N	N	N
S5_39916953	5	39916953	A	N	A	A	A	N	A	A	N	N	N	N	A	A	A	A	A	A	N	N	N	N	N	N	A	A	A	A	A	A	A	A	A	N	N	N	A	A	N	N	N	N	N	N	N	N	N
S5_40743352	5	40743352	N	A	N	N	N	N	A	A	N	N	N	N	N	N	N	A	A	A	A	A	A	A	A	N	A	A	A	A	A	A	N	N	N	N	A	A	N	N	N	A	A	A	A	A	A	A	N
S5_41406092	5	41406092	N	A	A	A	A	A	A	A	A	A	A	A	A	A	A	A	A	A	A	A	A	A	A	A	A	A	A	A	A	A	A	A	A	A	A	A	A	A	N	A	A	A	A	A	A	A	N
S5_42029276	5	42029276	A	A	A	A	A	A	N	N	N	N	N	N	A	A	A	A	A	A	A	A	A	A	A	N	A	A	A	A	A	A	A	A	A	A	A	A	A	A	A	A	A	A	N	N	N	N	A
S5_42398723	5	42398723	A	N	A	A	A	N	N	N	A	A	A	A	A	A	A	N	N	N	N	A	A	A	A	A	N	N	N	N	N	N	A	A	A	N	N	N	A	A	A	N	N	N	A	A	A	A	A
S5_42726072	5	42726072	A	A	A	A	A	A	N	N	A	A	A	A	A	A	A	A	A	N	N	A	A	A	A	N	N	N	N	N	N	N	A	A	A	A	N	N	N	N	N	N	N	N	N	N	N	N	N
S5_42969567	5	42969567	A	A	A	A	A	A	N	N	A	A	A	A	A	A	A	A	A	N	A	A	A	A	A	A	N	N	N	N	N	N	A	A	A	A	A	A	A	A	N	A	A	A	A	A	A	A	N
S5_42969723	5	42969723	A	A	A	A	A	N	U	U	N	N	N	N	A	A	A	A	A	N	A	A	A	A	A	A	N	N	N	N	N	N	A	A	A	A	A	A	N	N	N	A	A	A	A	A	A	A	N
S5_43226328	5	43226328	A	A	N	N	N	N	A	A	N	N	N	N	A	A	A	N	N	N	N	A	A	A	A	A	N	N	N	N	N	N	A	A	A	N	N	N	A	A	A	A	A	A	A	A	A	A	A
S5_43595745	5	43595745	A	A	A	A	A	A	N	N	A	A	A	A	A	A	A	A	A	A	A	A	A	A	A	A	A	A	A	A	A	A	A	A	A	A	A	A	A	A	A	A	A	A	A	A	A	A	A
S5_43633854	5	43633854	N	A	N	N	N	N	A	A	N	N	N	N	N	N	N	A	A	A	A	A	A	A	A	N	N	N	N	N	N	N	N	N	N	A	A	A	A	A	N	A	A	A	A	A	A	A	N
S5_43874291	5	43874291	N	A	A	A	A	A	A	A	A	A	A	A	N	N	N	A	A	A	A	A	A	A	A	A	A	A	A	A	A	A	A	A	A	A	A	A	A	A	A	A	A	A	A	A	A	A	A
S5_44325697	5	44325697	N	N	N	N	N	A	A	A	A	A	A	A	A	A	A	N	N	A	A	A	A	A	A	A	N	N	N	N	N	N	A	A	A	A	A	A	A	A	N	A	A	A	A	A	A	A	N
S5_44529964	5	44529964	A	N	A	A	A	N	A	A	A	A	A	A	N	N	N	A	A	A	A	A	A	A	A	A	N	N	N	N	N	N	N	N	N	A	A	A	A	A	A	A	A	A	A	A	A	A	A
S5_44538922	5	44538922	A	A	A	A	A	A	A	A	A	A	A	A	N	N	N	A	A	A	N	A	A	A	A	A	N	N	N	N	N	N	N	N	N	A	N	N	A	A	A	A	A	A	A	A	A	A	A
S5_44659358	5	44659358	A	N	A	A	A	N	N	N	N	N	N	N	N	N	N	N	N	A	N	N	N	N	N	N	N	N	N	N	N	N	A	A	A	N	N	N	A	A	N	N	N	N	A	A	A	A	N
S5_44659472	5	44659472	A	A	A	A	A	A	A	A	N	N	N	N	A	A	A	A	A	A	A	A	A	A	A	N	N	N	N	N	N	N	A	A	A	A	A	A	A	A	A	A	A	A	A	A	A	A	A
S5_44754694	5	44754694	A	N	A	A	A	N	A	A	N	N	N	N	A	A	A	A	A	A	A	A	A	A	A	A	N	N	N	N	N	N	A	A	A	A	A	A	A	A	A	A	A	A	A	A	A	A	A
S5_44811146	5	44811146	A	A	A	A	A	A	A	A	A	A	A	A	A	A	A	A	A	A	A	A	A	A	A	A	A	A	A	A	A	A	A	A	A	A	A	A	A	A	A	A	A	A	A	A	A	A	A
S5_44811347	5	44811347	A	N	A	A	A	A	A	A	A	A	A	A	A	A	A	A	A	A	A	A	A	A	A	A	N	N	N	N	N	N	A	A	A	A	A	A	N	N	A	A	A	A	A	A	A	A	A
S5_44968281	5	44968281	A	A	A	A	A	A	N	N	A	A	A	A	A	A	A	A	A	A	A	A	A	A	A	A	A	A	A	A	A	A	A	A	A	A	A	A	A	A	A	A	A	A	A	A	A	A	A
S5_45096330	5	45096330	A	N	A	A	A	N	N	N	N	N	N	N	A	A	A	A	A	A	N	N	N	N	N	N	N	N	N	N	N	N	A	A	A	N	N	N	A	A	N	A	A	A	A	A	A	A	N
BoESSR207	5	45165361	A	N	A	A	A	A	N	N	N	N	N	N	A	A	A	A	A	A	A	N	N	N	N	A	N	N	N	N	N	N	A	A	A	N	N	N	A	A	N	A	A	A	A	A	A	A	N
S5_45287325	5	45287325	A	A	A	A	A	A	A	A	A	A	A	A	A	A	A	A	A	A	A	A	A	A	A	A	A	A	A	A	A	A	A	A	A	A	A	A	A	A	A	A	A	A	A	A	A	A	A
S5_45334982	5	45334982	A	A	A	A	A	A	N	N	A	A	A	A	A	A	A	A	A	N	N	A	A	A	A	N	N	N	N	N	N	N	A	A	A	A	N	N	A	A	A	A	A	A	A	A	A	A	A
S5_45335366	5	45335366	A	A	A	A	A	A	A	A	A	A	A	A	A	A	A	A	A	A	A	A	A	A	A	A	A	A	A	A	A	A	A	A	A	N	A	A	A	A	A	A	A	A	A	A	A	A	A
S5_45494490	5	45494490	A	A	A	A	A	N	A	A	A	A	A	A	A	A	A	A	A	A	A	A	A	A	A	N	A	A	A	A	A	A	A	A	A	A	A	A	A	A	N	A	A	A	A	A	A	A	N
S5_46035354	5	46035354	A	N	N	N	N	N	N	N	N	N	N	N	A	A	A	N	N	N	N	N	N	N	N	N	N	N	N	N	N	N	N	N	N	N	N	N	N	N	N	N	N	N	N	N	N	N	N
S5_46082824	5	46082824	A	N	A	A	A	A	A	A	A	A	A	A	A	A	A	A	A	A	A	A	A	A	A	A	A	A	A	A	A	A	A	A	A	A	A	A	A	A	A	A	A	A	A	A	A	A	A
S5_46083778	5	46083778	A	N	A	A	A	N	N	N	N	N	N	N	A	A	A	A	A	A	A	A	A	A	A	A	N	N	N	N	N	N	A	A	A	N	A	A	A	A	N	A	A	A	A	A	A	A	N
BoSF2390	5	46098797	A	N	A	A	A	A	N	N	N	N	N	N	A	A	A	A	A	A	A	A	A	A	A	A	N	N	N	N	N	N	A	A	A	N	A	A	A	A	N	A	A	A	A	A	A	A	N
S5_46139929	5	46139929	A	N	A	A	A	A	N	N	A	A	A	A	A	A	A	A	A	A	A	N	N	N	N	N	N	N	N	N	N	N	A	A	A	N	A	A	N	N	A	A	A	A	A	A	A	A	A
S5_46264689	5	46264689	A	A	A	A	A	N	A	A	A	A	A	A	A	A	A	A	A	A	N	N	N	N	N	N	A	A	A	A	A	A	N	N	N	A	N	N	N	N	A	A	A	A	A	A	A	A	A
S5_46306109	5	46306109	A	A	A	A	A	N	A	A	N	N	N	N	A	A	A	N	N	A	N	A	A	A	A	N	N	N	N	N	N	N	A	A	A	A	N	N	A	A	A	N	N	N	N	N	N	N	A
S5_46686208	5	46686208	A	A	A	A	A	N	A	A	A	A	A	A	A	A	A	A	A	A	A	A	A	A	A	A	N	N	N	N	N	N	A	A	A	A	A	A	A	A	A	N	N	N	A	A	A	A	A
S5_46834414	5	46834414	A	A	A	A	A	A	A	A	A	A	A	A	A	A	A	A	A	A	A	A	A	A	A	A	A	A	A	A	A	A	A	A	A	A	A	A	A	A	A	A	A	A	A	A	A	A	A
S6_445226	6	445226	A	N	A	A	A	N	A	A	A	A	A	A	A	A	A	A	A	A	A	A	A	A	A	A	A	A	A	A	A	A	A	A	A	A	A	A	A	A	A	A	A	A	A	A	A	A	A
S6_1111446	6	1111446	A	N	A	A	A	N	A	A	A	A	A	A	A	A	A	A	A	A	N	N	N	N	N	N	N	N	N	N	N	N	A	A	A	N	N	N	A	A	N	A	A	A	N	N	N	N	N
S6_2475689	6	2475689	N	N	N	N	N	N	N	N	N	N	N	N	N	N	N	N	N	N	N	N	N	N	N	A	N	N	N	N	N	N	N	N	N	A	N	N	N	N	N	N	N	N	N	N	N	N	N
S6_3389262	6	3389262	A	A	A	A	A	N	A	A	A	A	A	A	A	A	A	N	N	A	A	A	A	A	A	A	A	A	A	A	A	A	A	A	A	A	A	A	A	A	A	A	A	A	A	A	A	A	A
S6_9605654	6	9605654	A	A	A	A	A	A	A	A	A	A	A	A	A	A	A	A	A	A	A	A	A	A	A	A	A	A	A	A	A	A	N	N	N	A	A	A	A	A	A	A	A	A	A	A	A	A	A
S6_10677732	6	10677732	A	A	A	A	A	A	A	A	A	A	A	A	A	A	A	A	A	A	A	A	A	A	A	A	A	A	A	A	A	A	A	A	A	A	A	A	A	A	A	A	A	A	A	A	A	A	A
S6_12216815	6	12216815	A	N	N	N	N	A	N	N	A	A	A	A	U	U	U	N	N	A	A	N	N	N	N	N	A	A	A	A	A	A	A	A	A	A	A	A	N	N	N	A	A	A	A	A	A	A	N
S6_13541006	6	13541006	A	A	A	A	A	A	N	N	A	A	A	A	A	A	A	A	A	A	N	A	A	A	A	N	A	A	A	A	A	A	A	A	A	A	N	N	N	N	N	A	A	A	N	N	N	N	N
S6_13583644	6	13583644	A	A	A	A	A	A	A	A	A	A	A	A	A	A	A	A	A	N	A	A	A	A	A	A	A	A	A	A	A	A	A	A	A	A	A	A	A	A	A	A	A	A	A	A	A	A	A
S6_13773276	6	13773276	A	A	A	A	A	A	A	A	A	A	A	A	A	A	A	A	A	A	A	A	A	A	A	A	A	A	A	A	A	A	A	A	A	A	A	A	A	A	A	A	A	A	A	A	A	A	A
S6_14457366	6	14457366	A	N	A	A	A	A	A	A	A	A	A	A	A	A	A	A	A	N	N	A	A	A	A	A	N	N	N	N	N	N	N	N	N	A	N	N	N	N	N	N	N	N	A	A	A	A	N
S6_16250552	6	16250552	N	N	N	N	N	N	A	A	A	A	A	A	N	N	N	N	N	A	A	A	A	A	A	A	N	N	N	N	N	N	N	N	N	A	A	A	A	A	A	N	N	N	N	N	N	N	A
S6_16801498	6	16801498	A	A	A	A	A	A	N	N	A	A	A	A	A	A	A	A	A	A	N	A	A	A	A	A	A	A	A	A	A	A	A	A	A	A	N	N	N	N	A	A	A	A	A	A	A	A	A
S6_18048240	6	18048240	A	N	A	A	A	N	A	A	N	N	N	N	A	A	A	A	A	N	N	N	N	N	N	N	N	N	N	N	N	N	A	A	A	N	N	N	A	A	N	A	A	A	A	A	A	A	N
S6_18726750	6	18726750	A	A	A	A	A	N	A	A	A	A	A	A	A	A	A	A	A	A	N	A	A	A	A	A	A	A	A	A	A	A	A	A	A	A	N	N	A	A	A	A	A	A	A	A	A	A	A
S6_19281986	6	19281986	A	N	N	N	N	N	N	N	N	N	N	N	N	N	N	N	N	A	N	N	N	N	N	N	N	N	N	N	N	N	N	N	N	N	N	N	A	A	N	N	N	N	N	N	N	N	N
S6_19297627	6	19297627	A	N	A	A	A	N	A	A	N	N	N	N	A	A	A	A	A	N	N	N	N	N	N	N	N	N	N	N	N	N	A	A	A	N	N	N	N	N	N	N	N	N	A	A	A	A	N
S6_19363089	6	19363089	A	N	N	N	N	N	N	N	N	N	N	N	A	A	A	N	N	N	N	N	N	N	N	N	N	N	N	N	N	N	N	N	N	N	N	N	N	N	N	N	N	N	N	N	N	N	N
S6_19742804	6	19742804	A	A	N	N	N	A	A	A	A	A	A	A	A	A	A	A	A	A	A	A	A	A	A	N	N	N	N	N	N	N	A	A	A	A	A	A	N	N	A	A	A	A	A	A	A	A	A
S6_19898808	6	19898808	N	A	A	A	A	A	A	A	A	A	A	A	A	A	A	N	N	A	A	A	A	A	A	A	A	A	A	A	A	A	N	N	N	A	A	A	A	A	A	A	A	A	A	A	A	A	A
BoSF1215	6	19691547	A	A	A	A	A	A	A	A	A	A	A	A	A	A	A	A	A	A	A	A	A	A	A	A	A	A	A	A	A	A	A	A	A	A	A	A	A	A	A	A	A	A	A	A	A	A	A
S6_20080988	6	20080988	A	A	A	A	A	A	A	A	A	A	A	A	A	A	A	N	N	A	N	A	A	A	A	A	A	A	A	A	A	A	A	A	A	A	N	N	A	A	A	A	A	A	A	A	A	A	A
S6_20250969	6	20250969	A	N	A	A	A	N	N	N	N	N	N	N	N	N	N	N	N	N	N	N	N	N	N	N	N	N	N	N	N	N	A	A	A	N	N	N	N	N	N	N	N	N	N	N	N	N	N
S6_20271879	6	20271879	A	N	A	A	A	A	N	N	N	N	N	N	A	A	A	A	A	A	A	A	A	A	A	A	N	N	N	N	N	N	A	A	A	A	A	A	A	A	N	A	A	A	A	A	A	A	N
S6_21387429	6	21387429	A	N	A	A	A	N	N	N	N	N	N	N	A	A	A	N	N	N	A	A	A	A	A	N	N	N	N	N	N	N	N	N	N	N	A	A	A	A	N	N	N	N	N	N	N	N	N
S6_24513614	6	24513614	A	A	A	A	A	A	N	N	A	A	A	A	A	A	A	A	A	A	A	A	A	A	A	A	A	A	A	A	A	A	A	A	A	A	A	A	A	A	A	A	A	A	A	A	A	A	A
S6_24805965	6	24805965	A	A	A	A	A	N	N	N	A	A	A	A	A	A	A	A	A	A	A	N	N	N	N	A	A	A	A	A	A	A	A	A	A	A	A	A	A	A	A	A	A	A	A	A	A	A	A
S6_25653006	6	25653006	A	A	A	A	A	A	N	N	N	N	N	N	A	A	A	A	A	A	N	A	A	A	A	N	N	N	N	N	N	N	A	A	A	N	N	N	A	A	N	A	A	A	A	A	A	A	N
S6_25735226	6	25735226	A	N	A	A	A	N	N	N	N	N	N	N	A	A	A	A	A	N	N	N	N	N	N	N	N	N	N	N	N	N	A	A	A	N	N	N	N	N	N	N	N	N	N	N	N	N	N
S6_25862102	6	25862102	A	N	A	A	A	N	N	N	N	N	N	N	A	A	A	N	N	N	N	A	A	A	A	N	N	N	N	N	N	N	A	A	A	N	N	N	A	A	N	N	N	N	N	N	N	N	N
BoSF2505	6	26212804	A	N	A	A	A	A	N	N	N	N	N	N	A	A	A	A	A	A	A	A	A	A	A	A	N	N	N	N	N	N	A	A	A	N	N	N	A	A	N	N	N	N	N	N	N	N	N
S6_27022727	6	27022727	A	A	A	A	A	N	A	A	A	A	A	A	A	A	A	A	A	A	A	A	A	A	A	A	A	A	A	A	A	A	A	A	A	A	A	A	A	A	N	A	A	A	A	A	A	A	N
S6_27163322	6	27163322	A	A	N	N	N	A	N	N	A	A	A	A	N	N	N	A	A	A	A	A	A	A	A	A	A	A	A	A	A	A	A	A	A	A	A	A	A	A	A	A	A	A	A	A	A	A	A
S6_27286476	6	27286476	A	A	N	N	N	A	A	A	A	A	A	A	A	A	A	A	A	A	A	A	A	A	A	A	A	A	A	A	A	A	A	A	A	A	A	A	A	A	A	A	A	A	A	A	A	A	A
S6_27421823	6	27421823	A	A	A	A	A	A	A	A	A	A	A	A	A	A	A	A	A	A	A	A	A	A	A	A	A	A	A	A	A	A	A	A	A	A	A	A	A	A	A	A	A	A	A	A	A	A	A
S6_27427544	6	27427544	A	A	A	A	A	A	A	A	A	A	A	A	A	A	A	A	A	A	A	A	A	A	A	A	A	A	A	A	A	A	A	A	A	A	A	A	A	A	A	A	A	A	A	A	A	A	A
S6_27676595	6	27676595	A	N	A	A	A	N	N	N	A	A	A	A	A	A	A	A	A	A	A	N	N	N	N	A	N	N	N	N	N	N	A	A	A	N	A	A	A	A	N	A	A	A	A	A	A	A	N
S6_27971546	6	27971546	A	N	N	N	N	A	N	N	N	N	N	N	A	A	A	A	A	N	N	A	A	A	A	N	A	A	A	A	A	A	N	N	N	A	N	N	N	N	N	A	A	A	N	N	N	N	N
S6_28023506	6	28023506	A	A	A	A	A	A	N	N	A	A	A	A	A	A	A	A	A	A	A	A	A	A	A	A	N	N	N	N	N	N	A	A	A	A	A	A	A	A	A	A	A	A	A	A	A	A	A
S6_28508100	6	28508100	A	A	A	A	A	A	A	A	A	A	A	A	A	A	A	A	A	A	A	A	A	A	A	A	A	A	A	A	A	A	A	A	A	A	A	A	A	A	A	A	A	A	A	A	A	A	A
BrSF211	6	29001345	A	A	A	A	A	A	A	A	A	A	A	A	A	A	A	A	A	A	A	A	A	A	A	A	A	A	A	A	A	A	A	A	A	A	A	A	A	A	A	A	A	A	A	A	A	A	A
S6_29740671	6	29740671	A	A	A	A	A	N	N	N	N	N	N	N	A	A	A	A	A	A	N	A	A	A	A	N	N	N	N	N	N	N	A	A	A	A	N	N	A	A	A	A	A	A	A	A	A	A	A
S6_30392780	6	30392780	A	A	A	A	A	A	A	A	A	A	A	A	A	A	A	A	A	A	A	A	A	A	A	A	A	A	A	A	A	A	A	A	A	A	A	A	A	A	A	A	A	A	A	A	A	A	A
S6_30829923	6	30829923	A	A	A	A	A	A	A	A	A	A	A	A	A	A	A	A	A	N	A	N	N	N	N	N	A	A	A	A	A	A	A	A	A	A	A	A	A	A	A	A	A	A	A	A	A	A	A
S6_30890601	6	30890601	A	N	A	A	A	N	A	A	N	N	N	N	N	N	N	N	N	N	N	N	N	N	N	N	A	A	A	A	A	A	A	A	A	N	N	N	A	A	N	N	N	N	A	A	A	A	N
S6_31537750	6	31537750	N	N	A	A	A	N	A	A	A	A	A	A	A	A	A	N	N	N	N	N	N	N	N	N	N	N	N	N	N	N	N	N	N	A	N	N	A	A	A	A	A	A	A	A	A	A	A
S6_32486110	6	32486110	N	N	N	N	N	N	N	N	A	A	A	A	N	N	N	N	N	N	N	N	N	N	N	N	N	N	N	N	N	N	N	N	N	A	N	N	N	N	N	N	N	N	A	A	A	A	N
S6_32603238	6	32603238	A	A	A	A	A	A	A	A	A	A	A	A	A	A	A	A	A	A	A	A	A	A	A	N	A	A	A	A	A	A	A	A	A	A	A	A	A	A	N	A	A	A	A	A	A	A	N
BoSF0416.j	6	33063776	A	A	A	A	A	A	A	A	A	A	A	A	A	A	A	A	A	A	A	A	A	A	A	A	A	A	A	A	A	A	A	A	A	A	A	A	A	A	A	A	A	A	A	A	A	A	A
BoSF0293.j	6	34610117	A	A	A	A	A	A	A	A	A	A	A	A	A	A	A	A	A	A	A	A	A	A	A	A	A	A	A	A	A	A	A	A	A	A	A	A	A	A	A	A	A	A	A	A	A	A	A
BoSF2433.j	6	36230149	A	A	A	A	A	A	A	A	A	A	A	A	A	A	A	A	A	A	A	A	A	A	A	A	A	A	A	A	A	A	A	A	A	A	A	A	A	A	A	A	A	A	A	A	A	A	A
S6_36399075	6	36399075	A	A	A	A	A	A	A	A	A	A	A	A	A	A	A	A	A	A	A	A	A	A	A	A	A	A	A	A	A	A	A	A	A	A	A	A	A	A	A	A	A	A	A	A	A	A	A
S6_36455999	6	36455999	A	A	A	A	A	A	A	A	A	A	A	A	A	A	A	A	A	A	A	A	A	A	A	A	A	A	A	A	A	A	A	A	A	A	A	A	A	A	A	A	A	A	A	A	A	A	A
S6_36456379	6	36456379	A	A	A	A	A	N	A	A	A	A	A	A	A	A	A	A	A	A	A	A	A	A	A	A	A	A	A	A	A	A	A	A	A	N	A	A	N	N	A	A	A	A	A	A	A	A	A
S6_36770133	6	36770133	N	N	N	N	N	N	A	A	N	N	N	N	A	A	A	A	A	N	N	U	U	U	U	A	N	N	N	N	N	N	A	A	A	N	N	N	A	A	A	A	A	A	A	A	A	A	A
S6_37006051	6	37006051	A	A	A	A	A	N	A	A	A	A	A	A	A	A	A	A	A	A	N	N	N	N	N	N	A	A	A	A	A	A	A	A	A	N	N	N	A	A	N	A	A	A	N	N	N	N	N
S6_37015111	6	37015111	A	A	A	A	A	A	A	A	A	A	A	A	A	A	A	A	A	A	A	A	A	A	A	A	A	A	A	A	A	A	A	A	A	A	A	A	A	A	A	A	A	A	A	A	A	A	A
S6_37280350	6	37280350	A	N	A	A	A	A	A	A	A	A	A	A	A	A	A	A	A	A	A	A	A	A	A	A	A	A	A	A	A	A	A	A	A	A	A	A	A	A	A	A	A	A	A	A	A	A	A
S6_38409843	6	38409843	A	A	A	A	A	A	A	A	A	A	A	A	A	A	A	A	A	A	A	A	A	A	A	A	A	A	A	A	A	A	A	A	A	A	A	A	A	A	A	A	A	A	A	A	A	A	A
S6_39327086	6	39327086	A	A	A	A	A	N	N	N	N	N	N	N	A	A	A	A	A	N	N	N	N	N	N	N	N	N	N	N	N	N	A	A	A	N	N	N	N	N	U	N	N	N	N	N	N	N	U
S7_236981	7	236981	A	A	A	A	A	N	N	N	A	A	A	A	A	A	A	N	N	A	A	A	A	A	A	A	A	A	A	A	A	A	A	A	A	N	A	A	A	A	A	A	A	A	A	A	A	A	A
S7_278145	7	278145	A	A	N	N	N	A	N	N	A	A	A	A	N	N	N	A	A	A	A	A	A	A	A	A	N	N	N	N	N	N	A	A	A	A	A	A	N	N	N	A	A	A	A	A	A	A	N
S7_976514	7	976514	A	A	A	A	A	A	A	A	A	A	A	A	A	A	A	A	A	A	N	A	A	A	A	N	A	A	A	A	A	A	A	A	A	N	N	N	A	A	A	A	A	A	A	A	A	A	A
S7_1627013	7	1627013	N	A	N	N	N	A	A	A	A	A	A	A	A	A	A	N	N	A	A	A	A	A	A	A	N	N	N	N	N	N	A	A	A	A	A	A	A	A	A	A	A	A	A	A	A	A	A
S7_1712397	7	1712397	A	A	N	N	N	N	A	A	N	N	N	N	N	N	N	A	A	N	N	N	N	N	N	N	A	A	A	A	A	A	N	N	N	N	N	N	N	N	A	A	A	A	A	A	A	A	A
BoSF2672	7	2016124	A	A	A	A	A	A	A	A	N	N	N	N	A	A	A	A	A	A	A	N	N	N	N	A	A	A	A	A	A	A	N	N	N	N	N	N	N	N	A	A	A	A	A	A	A	A	A
S7_4098771	7	4098771	N	A	N	N	N	A	A	A	A	A	A	A	N	N	N	N	N	N	A	A	A	A	A	A	A	A	A	A	A	A	N	N	N	N	A	A	A	A	N	A	A	A	A	A	A	A	N
S7_4932441	7	4932441	A	A	A	A	A	A	A	A	A	A	A	A	A	A	A	A	A	A	A	A	A	A	A	A	A	A	A	A	A	A	A	A	A	A	A	A	A	A	A	A	A	A	A	A	A	A	A
Ol10-H04	7	6599853	A	A	A	A	A	A	A	A	A	A	A	A	A	A	A	A	A	A	A	A	A	A	A	A	A	A	A	A	A	A	A	A	A	A	A	A	A	A	A	A	A	A	A	A	A	A	A
FITO506	7	6239103	A	A	A	A	A	A	A	A	A	A	A	A	A	A	A	A	A	A	A	A	A	A	A	A	A	A	A	A	A	A	A	A	A	A	A	A	A	A	A	A	A	A	A	A	A	A	A
BoSF1845	7	6599854	A	A	A	A	A	A	A	A	A	A	A	A	A	A	A	A	A	A	A	A	A	A	A	A	A	A	A	A	A	A	A	A	A	A	A	A	A	A	A	A	A	A	A	A	A	A	A
BoSF2519	7	6854071	A	A	A	A	N	A	A	A	A	A	A	A	A	A	A	A	A	A	A	A	A	A	A	A	A	A	A	A	A	A	A	A	A	A	A	A	A	A	A	A	A	A	A	A	A	A	A
S7_6974872	7	6974872	A	A	N	N	N	A	A	A	A	A	A	A	N	N	N	A	A	A	N	A	A	A	A	N	N	N	N	N	N	N	A	A	A	N	N	N	A	A	N	A	A	A	A	A	A	A	N
S7_7563331	7	7563331	A	A	N	N	N	A	A	A	A	A	A	A	A	A	A	A	A	N	A	N	N	N	N	N	A	A	A	A	A	A	N	N	N	A	A	A	A	A	A	A	A	A	A	A	A	A	A
S7_8284632	7	8284632	A	A	A	A	A	N	A	A	N	N	N	N	N	N	N	A	A	A	N	A	A	A	A	A	A	A	A	A	A	A	A	A	A	A	N	N	A	A	N	A	A	A	A	A	A	A	N
BoSF030	7	8335858	A	A	A	A	A	A	A	A	N	N	N	N	A	A	A	A	A	A	A	A	A	A	A	A	A	A	A	A	A	A	A	A	A	A	N	N	A	A	N	A	A	A	A	A	A	A	N
BoSF1581	7	9485467	A	A	A	A	A	A	A	A	N	N	N	N	A	A	A	A	A	A	A	A	A	A	A	A	A	A	A	A	A	A	A	A	A	A	N	N	A	A	N	A	A	A	A	A	A	A	N
BoSF2205	7	9770392	A	A	A	A	A	A	A	A	N	N	N	N	A	A	A	A	A	A	A	A	A	A	A	A	A	A	A	A	A	A	A	A	A	A	N	N	A	A	N	A	A	A	A	A	A	A	N
S7_10025113	7	10025113	A	A	A	A	A	A	A	A	N	N	N	N	A	A	A	A	A	A	A	A	A	A	A	A	N	N	N	N	N	N	N	N	N	A	A	A	A	A	A	A	A	A	A	A	A	A	A
BoSF1204.j	7	13028775	A	A	A	A	A	A	A	A	A	A	A	A	A	A	A	A	A	A	A	A	A	A	A	A	A	A	A	A	A	A	A	A	A	A	A	A	A	A	A	A	A	A	A	A	A	A	A
S7_16411868	7	16411868	A	A	A	A	A	A	A	A	A	A	A	A	A	A	A	A	A	A	A	A	A	A	A	A	A	A	A	A	A	A	A	A	A	A	A	A	A	A	A	A	A	A	A	A	A	A	A
S7_17425337	7	17425337	A	A	A	A	A	N	A	A	A	A	A	A	A	A	A	N	N	A	A	A	A	A	A	A	A	A	A	A	A	A	A	A	A	A	A	A	A	A	A	A	A	A	A	A	A	A	A
S7_18261472	7	18261472	A	A	A	A	A	N	N	N	N	N	N	N	A	A	A	A	A	N	N	A	A	A	A	N	A	A	A	A	A	A	A	A	A	N	N	N	A	A	N	N	N	N	A	A	A	A	N
BoSF2784	7	18722284	A	A	A	A	A	A	N	N	N	N	N	N	A	A	A	A	A	A	A	A	A	A	A	A	A	A	A	A	A	A	A	A	A	N	N	N	A	A	N	N	N	N	A	A	A	A	N
S7_18808165	7	18808165	A	A	A	A	A	A	A	A	A	A	A	A	A	A	A	A	A	A	A	A	A	A	A	N	N	N	N	N	N	N	A	A	A	A	A	A	A	A	A	A	A	A	A	A	A	A	A
S7_19370748	7	19370748	A	A	A	A	A	N	A	A	N	N	N	N	A	A	A	A	A	A	N	A	A	A	A	N	N	N	N	N	N	N	A	A	A	N	N	N	N	N	N	N	N	N	N	N	N	N	N
S7_20116641	7	20116641	A	A	A	A	A	N	A	A	A	A	A	A	A	A	A	A	A	N	N	A	A	A	A	A	A	A	A	A	A	A	A	A	A	A	N	N	A	A	N	A	A	A	A	A	A	A	N
BoESSR343	7	21265667	A	A	A	A	A	A	A	A	A	A	A	A	A	A	A	A	A	A	A	A	A	A	A	A	A	A	A	A	A	A	A	A	A	A	N	N	A	A	N	A	A	A	A	A	A	A	N
S7_22483783	7	22483783	A	A	A	A	A	A	A	A	A	A	A	A	A	A	A	A	A	A	A	A	A	A	A	N	A	A	A	A	A	A	A	A	A	A	A	A	A	A	A	A	A	A	A	A	A	A	A
S7_22483916	7	22483916	A	A	A	A	A	A	A	A	A	A	A	A	A	A	A	A	A	A	A	A	A	A	A	A	A	A	A	A	A	A	A	A	A	A	A	A	A	A	A	A	A	A	A	A	A	A	A
S7_22514576	7	22514576	A	A	A	A	N	A	A	A	A	A	A	A	A	A	A	A	A	A	A	A	A	A	A	A	A	A	A	A	A	A	A	A	A	N	A	A	A	A	N	A	A	A	A	A	A	A	N
S7_22663228	7	22663228	A	A	N	N	N	A	A	A	A	A	A	A	N	N	N	A	A	A	A	A	A	A	A	N	A	A	A	A	A	A	N	N	N	A	A	A	A	A	A	A	A	A	A	A	A	A	A
S7_22979884	7	22979884	A	A	N	N	A	N	A	A	A	A	A	A	A	A	A	A	A	A	N	A	A	A	A	N	A	A	A	A	A	A	A	A	A	A	N	N	N	N	A	A	A	A	A	A	A	A	A
S7_23652011	7	23652011	A	A	A	A	A	N	N	N	N	N	N	N	A	A	A	A	A	A	N	N	N	N	N	N	A	A	A	A	A	A	A	A	A	A	N	N	A	A	A	A	A	A	A	A	A	A	A
S7_23958623	7	23958623	A	A	A	A	A	N	N	N	N	N	N	N	A	A	A	A	A	A	A	A	A	A	A	N	N	N	N	N	N	N	A	A	A	N	A	A	N	N	A	N	N	N	N	N	N	N	A
S7_24096401	7	24096401	A	A	A	A	A	A	N	N	A	A	A	A	A	A	A	A	A	A	A	A	A	A	A	A	N	N	N	N	N	N	A	A	A	A	A	A	A	A	A	A	A	A	A	A	A	A	A
S7_24277704	7	24277704	A	A	N	N	N	N	A	A	A	A	A	A	A	A	A	A	A	A	N	A	A	A	A	N	N	N	N	N	N	N	A	A	A	A	N	N	A	A	N	A	A	A	A	A	A	A	N
S7_24538412	7	24538412	A	A	A	A	A	A	A	A	A	A	A	A	A	A	A	A	A	A	A	A	A	A	A	N	A	A	A	A	A	A	A	A	A	A	A	A	A	A	A	A	A	A	A	A	A	A	A
BoESSR723	7	24635650	A	A	A	A	A	A	A	A	A	A	A	A	A	A	A	A	A	A	A	A	A	A	A	A	A	A	A	A	A	A	A	A	A	A	A	A	A	A	A	A	A	A	A	A	A	A	A
S7_24765145	7	24765145	A	A	A	A	A	A	A	A	N	N	N	N	A	A	A	N	N	A	A	A	A	A	A	A	A	A	A	A	A	A	A	A	A	A	A	A	A	A	A	A	A	A	A	A	A	A	A
S7_25412916	7	25412916	A	A	A	A	A	N	N	N	A	A	A	A	A	A	A	N	N	N	A	N	N	N	N	A	A	A	A	A	A	A	A	A	A	A	A	A	A	A	N	A	A	A	A	A	A	A	N
S7_27930420	7	27930420	A	A	N	N	N	N	N	N	N	N	N	N	A	A	A	A	A	N	A	N	N	N	N	N	N	N	N	N	N	N	A	A	A	N	A	A	N	N	A	A	A	A	N	N	N	N	A
S7_28864132	7	28864132	A	A	A	A	A	A	A	A	A	A	A	A	A	A	A	A	A	A	A	A	A	A	A	A	A	A	A	A	A	A	A	A	A	A	A	A	A	A	N	A	A	A	A	A	A	A	N
S7_28864273	7	28864273	A	A	A	A	A	A	A	A	A	A	A	A	A	A	A	A	A	A	A	A	A	A	A	A	A	A	A	A	A	A	A	A	A	A	A	A	A	A	A	A	A	A	A	A	A	A	A
BoE723	7	29218722	A	A	A	A	A	A	A	A	A	A	A	A	A	A	A	A	A	A	A	A	A	A	A	A	A	A	A	A	A	A	A	A	A	A	A	A	A	A	A	A	A	A	A	A	A	A	A
S7_29419055	7	29419055	A	A	A	A	A	A	A	A	A	A	A	A	A	A	A	A	A	A	A	A	A	A	A	N	A	A	A	A	A	A	A	A	A	A	A	A	A	A	A	A	A	A	A	A	A	A	A
S7_29423475	7	29423475	A	A	N	N	N	A	A	A	A	A	A	A	N	N	N	A	A	A	A	A	A	A	A	A	A	A	A	A	A	A	N	N	N	A	A	A	A	A	A	A	A	A	A	A	A	A	A
S7_29495923	7	29495923	A	A	N	N	N	A	N	N	A	A	A	A	A	A	A	N	N	A	A	N	N	N	N	A	A	A	A	A	A	A	N	N	N	A	A	A	A	A	N	A	A	A	A	A	A	A	N
S7_30484271	7	30484271	A	A	A	A	A	A	A	A	A	A	A	A	A	A	A	A	A	A	A	A	A	A	A	A	A	A	A	A	A	A	A	A	A	A	A	A	A	A	A	A	A	A	A	A	A	A	A
S7_30857767	7	30857767	N	N	A	A	A	A	A	A	A	A	A	A	A	A	A	A	A	A	A	A	A	A	A	A	N	N	N	N	N	N	N	N	N	A	A	A	A	A	N	A	A	A	A	A	A	A	N
S7_31507938	7	31507938	A	N	A	A	A	N	N	N	N	N	N	N	A	A	A	A	A	N	N	N	N	N	N	N	N	N	N	N	N	N	A	A	A	N	N	N	N	N	A	N	N	N	N	N	N	N	A
S7_31508227	7	31508227	A	N	A	A	A	N	N	N	N	N	N	N	A	A	A	A	A	N	N	N	N	N	N	N	N	N	N	N	N	N	A	A	A	N	N	N	N	N	N	N	N	N	N	N	N	N	N
S7_32724281	7	32724281	A	N	A	A	A	N	A	A	A	A	A	A	A	A	A	A	A	A	A	A	A	A	A	A	N	N	N	N	N	N	A	A	A	A	A	A	A	A	A	A	A	A	A	A	A	A	A
S7_32726452	7	32726452	A	A	A	A	A	N	A	A	A	A	A	A	A	A	A	A	A	A	A	A	A	A	A	A	N	N	N	N	N	N	A	A	A	A	A	A	N	N	A	A	A	A	A	A	A	A	A
Na12B11	7	32820310	A	A	A	A	A	A	A	A	A	A	A	A	A	A	A	A	A	A	A	A	A	A	A	A	N	N	N	N	N	N	A	A	A	A	A	A	N	N	A	A	A	A	A	A	A	A	A
S7_32981149	7	32981149	A	A	A	A	A	A	A	A	A	A	A	A	A	A	A	A	A	A	A	A	A	A	A	A	A	A	A	A	A	A	A	A	A	A	A	A	A	A	A	A	A	A	A	A	A	A	A
S7_33024111	7	33024111	A	A	A	A	A	A	N	N	A	A	A	A	A	A	A	A	A	A	A	A	A	A	A	A	A	A	A	A	A	A	A	A	A	A	A	A	A	A	A	A	A	A	A	A	A	A	A
BoSF1395	7	33826646	A	A	A	A	A	A	A	A	A	A	A	A	A	A	A	A	A	A	A	A	A	A	A	A	A	A	A	A	A	A	A	A	A	A	A	A	A	A	A	A	A	A	A	A	A	A	A
S7_33911251	7	33911251	A	A	N	N	N	A	A	A	A	A	A	A	A	A	A	N	N	A	A	A	A	A	A	A	A	A	A	A	A	A	A	A	A	A	A	A	A	A	N	A	A	A	A	A	A	A	N
PBCGSSRBo36	7	34166640	A	A	A	A	A	A	A	A	A	A	A	A	A	A	A	A	A	A	A	A	A	A	A	A	A	A	A	A	A	A	A	A	A	A	A	A	A	A	A	A	A	A	A	A	A	A	A
S7_34503637	7	34503637	A	A	A	A	A	N	N	N	A	A	A	A	A	A	A	A	A	A	A	A	A	A	A	A	A	A	A	A	A	A	A	A	A	A	A	A	N	N	A	A	A	A	A	A	A	A	A
S7_34561165	7	34561165	A	A	A	A	A	N	N	N	A	A	A	A	A	A	A	A	A	A	N	A	A	A	A	N	N	N	N	N	N	N	A	A	A	N	N	N	A	A	A	A	A	A	A	A	A	A	A
S7_34583074	7	34583074	A	A	N	N	N	N	A	A	A	A	A	A	N	N	N	A	A	A	A	A	A	A	A	A	A	A	A	A	A	A	A	A	A	A	A	A	A	A	A	A	A	A	A	A	A	A	A
S7_34725539	7	34725539	A	A	A	A	A	A	A	A	A	A	A	A	A	A	A	A	A	A	A	A	A	A	A	A	A	A	A	A	A	A	A	A	A	A	A	A	A	A	A	A	A	A	A	A	A	A	A
S7_35143917	7	35143917	A	A	A	A	A	A	A	A	A	A	A	A	A	A	A	A	A	A	A	A	A	A	A	A	A	A	A	A	A	A	A	A	A	A	A	A	A	A	A	A	A	A	A	A	A	A	A
S7_36270737	7	36270737	A	N	A	A	A	A	A	A	N	N	N	N	A	A	A	A	A	N	N	A	A	A	A	N	A	A	A	A	A	A	A	A	A	A	N	N	N	N	N	A	A	A	N	N	N	N	N
BoSF2016	7	37347662	A	A	A	A	A	A	A	A	A	A	A	A	A	A	A	A	A	A	A	A	A	A	A	A	A	A	A	A	A	A	A	A	A	A	A	A	A	A	A	A	A	A	A	A	A	A	A
S7_37808560	7	37808560	A	N	A	A	A	N	N	N	A	A	A	A	A	A	A	A	A	N	N	N	N	N	N	A	A	A	A	A	A	A	A	A	A	A	N	N	N	N	N	N	N	N	A	A	A	A	N
S7_37809107	7	37809107	A	A	A	A	A	A	A	A	A	A	A	A	A	A	A	A	A	A	A	A	A	A	A	A	A	A	A	A	A	A	A	A	A	A	A	A	A	A	A	A	A	A	A	A	A	A	A
S7_37976564	7	37976564	A	A	A	A	A	A	N	N	A	A	A	A	A	A	A	A	A	A	A	A	A	A	A	A	A	A	A	A	A	A	A	A	A	A	A	A	A	A	A	A	A	A	A	A	A	A	A
S7_37993281	7	37993281	N	N	A	A	A	N	A	A	A	A	A	A	A	A	A	A	A	N	N	A	A	A	A	A	N	N	N	N	N	N	N	N	N	A	N	N	A	A	A	A	A	A	A	A	A	A	A
S7_38082764	7	38082764	A	N	A	A	A	N	A	A	N	N	N	N	A	A	A	A	A	N	A	A	A	A	A	N	A	A	A	A	A	A	N	N	N	N	A	A	N	N	N	A	A	A	A	A	A	A	N
S7_38120481	7	38120481	A	N	A	A	A	A	A	A	A	A	A	A	A	A	A	A	A	A	A	A	A	A	A	A	A	A	A	A	A	A	A	A	A	A	A	A	A	A	A	A	A	A	A	A	A	A	A
S7_38391732	7	38391732	A	N	A	A	A	N	A	A	A	A	A	A	A	A	A	A	A	A	A	N	N	N	N	N	A	A	A	A	A	A	A	A	A	N	A	A	A	A	N	A	A	A	A	A	A	A	N
S7_38926128	7	38926128	A	A	A	A	A	A	N	N	A	A	A	A	A	A	A	A	A	A	N	A	A	A	A	A	A	A	A	A	A	A	A	A	A	A	N	N	N	N	A	A	A	A	A	A	A	A	A
S7_39328646	7	39328646	A	N	A	A	A	A	A	A	A	A	A	A	A	A	A	A	A	A	A	A	A	A	A	A	A	A	A	A	A	A	A	A	A	A	A	A	A	A	A	A	A	A	A	A	A	A	A
S7_39510191	7	39510191	N	A	A	A	A	A	A	A	A	A	A	A	N	N	N	A	A	A	N	N	N	N	N	A	A	A	A	A	A	A	A	A	A	A	N	N	A	A	A	A	A	A	A	A	A	A	A
S7_39511490	7	39511490	N	A	A	A	A	A	A	A	A	A	A	A	A	A	A	A	A	A	A	A	A	A	A	A	A	A	A	A	A	A	N	N	N	A	A	A	A	A	A	A	A	A	A	A	A	A	A
S7_39679713	7	39679713	A	A	A	A	A	A	A	A	A	A	A	A	A	A	A	A	A	N	A	N	N	N	N	A	A	A	A	A	A	A	A	A	A	A	A	A	A	A	N	A	A	A	A	A	A	A	N
S7_39878729	7	39878729	A	A	A	A	A	N	A	A	A	A	A	A	N	N	N	N	N	A	N	A	A	A	A	A	A	A	A	A	A	A	A	A	A	A	N	N	N	N	A	N	N	N	A	A	A	A	A
S7_41282091	7	41282091	A	N	N	N	N	A	N	N	N	N	N	N	A	A	A	A	A	A	A	A	A	A	A	A	N	N	N	N	N	N	N	N	N	N	A	A	N	N	N	A	A	A	N	N	N	N	N
S7_41788465	7	41788465	A	A	A	A	A	A	A	A	A	A	A	A	A	A	A	A	A	A	A	A	A	A	A	A	A	A	A	A	A	A	A	A	A	A	A	A	A	A	A	A	A	A	A	A	A	A	A
S7_42396263	7	42396263	A	A	A	A	A	A	A	A	A	A	A	A	A	A	A	A	A	A	A	A	A	A	A	A	A	A	A	A	A	A	A	A	A	A	A	A	A	A	A	A	A	A	A	A	A	A	A
S7_43402657	7	43402657	A	A	A	A	A	A	A	A	A	A	A	A	A	A	A	A	A	A	A	A	A	A	A	A	A	A	A	A	A	A	A	A	A	A	A	A	A	A	A	A	A	A	A	A	A	A	A
S7_43630848	7	43630848	A	A	A	A	A	A	A	A	N	N	N	N	A	A	A	N	N	A	N	A	A	A	A	A	N	N	N	N	N	N	A	A	A	A	N	N	N	N	N	A	A	A	A	A	A	A	N
BoSF1573	7	43910919	A	A	A	A	A	A	A	A	A	A	A	A	A	A	A	A	A	A	A	A	A	A	A	A	A	A	A	A	A	A	A	A	A	A	A	A	A	A	A	A	A	A	A	A	A	A	A
S7_44634826	7	44634826	A	A	A	A	A	A	A	A	N	N	N	N	A	A	A	A	A	A	A	N	N	N	N	N	N	N	N	N	N	N	N	N	N	N	A	A	A	A	A	A	A	A	N	N	N	N	A
S7_45449508	7	45449508	A	A	N	N	N	A	N	N	A	A	A	A	A	A	A	A	A	A	A	A	A	A	A	N	A	A	A	A	A	A	A	A	A	A	A	A	A	A	A	A	A	A	A	A	A	A	A
S7_46320388	7	46320388	N	A	N	N	N	A	N	N	N	N	N	N	N	N	N	N	N	A	N	A	A	A	A	A	A	A	A	A	A	A	A	A	A	A	N	N	A	A	N	N	N	N	N	N	N	N	N
S7_46757174	7	46757174	N	A	N	N	N	A	A	A	A	A	A	A	A	A	A	N	N	A	A	A	A	A	A	N	N	N	N	N	N	N	N	N	N	N	A	A	N	N	N	A	A	A	A	A	A	A	N
S7_47586671	7	47586671	A	A	A	A	A	N	A	A	A	A	A	A	A	A	A	A	A	A	A	A	A	A	A	A	N	N	N	N	N	N	A	A	A	A	A	A	A	A	N	A	A	A	A	A	A	A	N
S7_48049698	7	48049698	A	A	A	A	A	A	A	A	A	A	A	A	A	A	A	A	A	A	A	A	A	A	A	A	A	A	A	A	A	A	A	A	A	A	A	A	A	A	A	A	A	A	A	A	A	A	A
S7_48049875	7	48049875	A	A	A	A	A	A	A	A	A	A	A	A	A	A	A	A	A	A	A	A	A	A	A	A	A	A	A	A	A	A	A	A	A	A	A	A	A	A	A	A	A	A	A	A	A	A	A
S7_48080995	7	48080995	A	A	A	A	A	N	A	A	A	A	A	A	A	A	A	A	A	A	A	A	A	A	A	A	A	A	A	A	A	A	A	A	A	A	A	A	N	N	A	A	A	A	N	N	N	N	A
S7_48200785	7	48200785	A	N	A	A	A	N	A	A	A	A	A	A	A	A	A	A	A	N	N	N	N	N	N	N	N	N	N	N	N	N	A	A	A	A	N	N	A	A	A	N	N	N	A	A	A	A	A
S8_532103	8	532103	A	A	A	A	A	A	A	A	A	A	A	A	A	A	A	A	A	A	A	A	A	A	A	A	A	A	A	A	A	A	A	A	A	A	A	A	A	A	A	A	A	A	A	A	A	A	A
S8_1209486	8	1209486	A	A	A	A	A	A	A	A	A	A	A	A	A	A	A	N	N	A	N	A	A	A	A	A	A	A	A	A	A	A	A	A	A	A	N	N	A	A	N	A	A	A	A	A	A	A	N
S8_1209815	8	1209815	A	A	A	A	A	N	A	A	A	A	A	A	A	A	A	A	A	A	N	A	A	A	A	N	N	N	N	N	N	N	A	A	A	A	N	N	A	A	A	A	A	A	A	A	A	A	A
S8_1798706	8	1798706	A	A	A	A	A	A	N	N	A	A	A	A	A	A	A	N	N	N	A	A	A	A	A	N	N	N	N	N	N	N	A	A	A	N	A	A	N	N	A	N	N	N	N	N	N	N	A
S8_2082305	8	2082305	N	A	A	A	A	A	A	A	N	N	N	N	N	N	N	A	A	N	A	A	A	A	A	A	A	A	A	A	A	A	N	N	N	A	A	A	A	A	A	A	A	A	A	A	A	A	A
S8_2843979	8	2843979	A	A	A	A	A	A	A	A	N	N	N	N	N	N	N	A	A	A	A	A	A	A	A	A	A	A	A	A	A	A	A	A	A	A	A	A	A	A	A	A	A	A	A	A	A	A	A
S8_9630205	8	9630205	A	A	A	A	A	A	A	A	A	A	A	A	A	A	A	A	A	A	A	A	A	A	A	A	A	A	A	A	A	A	A	A	A	A	A	A	A	A	A	A	A	A	A	A	A	A	A
S8_10113038	8	10113038	A	A	N	N	N	A	N	N	A	A	A	A	A	A	A	N	N	A	A	A	A	A	A	A	N	N	N	N	N	N	N	N	N	A	A	A	A	A	N	A	A	A	N	N	N	N	N
S8_10442928	8	10442928	A	A	N	N	N	A	N	N	A	A	A	A	A	A	A	A	A	A	A	A	A	A	A	A	N	N	N	N	N	N	A	A	A	A	A	A	A	A	A	A	A	A	A	A	A	A	A
S8_11526438	8	11526438	A	A	A	A	A	A	A	A	A	A	A	A	A	A	A	A	A	A	A	A	A	A	A	N	N	N	N	N	N	N	N	N	N	N	A	A	A	A	A	A	A	A	A	A	A	A	A
S8_14849729	8	14849729	A	N	A	A	A	A	A	A	A	A	A	A	N	N	N	N	N	N	N	A	A	A	A	A	N	N	N	N	N	N	N	N	N	A	N	N	N	N	N	A	A	A	A	A	A	A	N
FITO546	8	15538466	A	N	A	A	A	A	A	A	A	A	A	A	A	A	A	A	A	A	A	A	A	A	A	A	N	N	N	N	N	N	N	N	N	A	N	N	N	N	N	A	A	A	A	A	A	A	N
S8_15561451	8	15561451	A	A	A	A	A	N	N	N	A	A	A	A	A	A	A	A	A	N	A	A	A	A	A	N	A	A	A	A	A	A	N	N	N	N	A	A	N	N	N	A	A	A	A	A	A	A	N
S8_16723255	8	16723255	A	A	A	A	A	A	A	A	A	A	A	A	A	A	A	A	A	A	A	A	A	A	A	A	N	N	N	N	N	N	A	A	A	A	A	A	N	N	A	A	A	A	A	A	A	A	A
BoE756	8	17216548	A	A	A	A	A	A	A	A	A	A	A	A	A	A	A	A	A	A	A	A	A	A	A	A	N	N	N	N	N	N	A	A	A	A	A	A	N	N	A	A	A	A	A	A	A	A	A
S8_19718010	8	19718010	A	A	A	A	A	A	A	A	A	A	A	A	A	A	A	A	A	A	A	A	A	A	A	A	A	A	A	A	A	A	A	A	A	A	A	A	A	A	A	A	A	A	A	A	A	A	A
BoSF2678	8	20507382	A	A	A	A	A	A	A	A	A	A	A	A	A	A	A	A	A	A	A	A	A	A	A	A	A	A	A	A	A	A	A	A	A	A	A	A	A	A	A	A	A	A	A	A	A	A	A
S8_21219747	8	21219747	A	A	A	A	A	A	N	N	A	A	A	A	A	A	A	A	A	A	A	A	A	A	A	N	A	A	A	A	A	A	A	A	A	A	A	A	A	A	A	A	A	A	A	A	A	A	A
S8_21406253	8	21406253	A	N	A	A	A	A	A	A	A	A	A	A	A	A	A	A	A	A	A	A	A	A	A	N	A	A	A	A	A	A	A	A	A	A	A	A	A	A	A	A	A	A	A	A	A	A	A
S8_22271684	8	22271684	A	A	A	A	A	A	A	A	A	A	A	A	A	A	A	A	A	A	A	A	A	A	A	N	N	N	N	N	N	N	A	A	A	A	A	A	A	A	A	A	A	A	A	A	A	A	A
S8_22818385	8	22818385	A	A	A	A	A	A	A	A	A	A	A	A	A	A	A	A	A	A	A	A	A	A	A	A	A	A	A	A	A	A	A	A	A	A	A	A	A	A	A	A	A	A	A	A	A	A	A
S8_23025947	8	23025947	A	A	A	A	A	A	A	A	A	A	A	A	A	A	A	A	A	A	A	A	A	A	A	A	A	A	A	A	A	A	A	A	A	A	A	A	A	A	A	A	A	A	A	A	A	A	A
S8_23184395	8	23184395	A	A	A	A	A	A	N	N	A	A	A	A	A	A	A	A	A	A	A	N	N	N	N	A	A	A	A	A	A	A	A	A	A	A	A	A	A	A	N	N	N	N	A	A	A	A	N
BoSF255	8	25075225	A	A	A	A	A	A	N	N	A	A	A	A	A	A	A	A	A	A	A	N	N	N	N	A	A	A	A	A	A	A	A	A	A	A	A	A	A	A	N	N	N	N	A	A	A	A	N
S8_25572811	8	25572811	A	N	A	A	A	N	N	N	N	N	N	N	A	A	A	A	A	N	N	N	N	N	N	N	N	N	N	N	N	N	A	A	A	N	N	N	N	N	N	N	N	N	N	N	N	N	N
S8_26644549	8	26644549	A	N	A	A	A	A	N	N	N	N	N	N	A	A	A	A	A	N	A	N	N	N	N	N	A	A	A	A	A	A	N	N	N	N	A	A	N	N	N	N	N	N	A	A	A	A	N
S8_27042597	8	27042597	A	A	A	A	A	A	A	A	A	A	A	A	A	A	A	A	A	A	N	A	A	A	A	A	N	N	N	N	N	N	A	A	A	A	N	N	A	A	A	A	A	A	A	A	A	A	A
S8_27042731	8	27042731	A	A	A	A	A	A	A	A	A	A	A	A	A	A	A	A	A	A	A	A	A	A	A	A	A	A	A	A	A	A	A	A	A	A	A	A	A	A	A	A	A	A	A	A	A	A	A
S8_27464839	8	27464839	A	N	A	A	A	N	N	N	N	N	N	N	A	A	A	N	N	N	N	N	N	N	N	N	N	N	N	N	N	N	A	A	A	A	N	N	N	N	N	N	N	N	A	A	A	A	N
S8_27704460	8	27704460	A	A	A	A	A	A	A	A	A	A	A	A	N	N	N	N	N	A	A	A	A	A	A	A	A	A	A	A	A	A	N	N	N	A	A	A	A	A	N	A	A	A	A	A	A	A	N
S8_27927641	8	27927641	A	N	A	A	A	N	A	A	N	N	N	N	A	A	A	N	N	A	N	N	N	N	N	N	N	N	N	N	N	N	A	A	A	N	N	N	N	N	N	N	N	N	N	N	N	N	N
S8_28849844	8	28849844	A	N	A	A	A	N	N	N	N	N	N	N	A	A	A	A	A	N	A	N	N	N	N	N	A	A	A	A	A	A	A	A	A	N	A	A	N	N	N	A	A	A	A	A	A	A	N
BnGMS4	8	29795106	A	N	A	A	A	A	N	N	N	N	N	N	A	A	A	A	A	A	A	N	N	N	N	A	A	A	A	A	A	A	A	A	A	N	A	A	N	N	N	A	A	A	A	A	A	A	N
S8_30075346	8	30075346	A	N	A	A	A	N	N	N	A	A	A	A	A	A	A	A	A	N	N	N	N	N	N	N	N	N	N	N	N	N	A	A	A	A	N	N	A	A	N	N	N	N	N	N	N	N	N
S8_30183336	8	30183336	A	A	A	A	A	A	A	A	A	A	A	A	A	A	A	A	A	A	A	A	A	A	A	A	A	A	A	A	A	A	N	N	N	A	A	A	A	A	A	A	A	A	A	A	A	A	A
S8_30580201	8	30580201	A	A	A	A	A	A	A	A	A	A	A	A	A	A	A	A	A	A	A	A	A	A	A	A	A	A	A	A	A	A	A	A	A	A	A	A	A	A	A	A	A	A	A	A	A	A	A
BoSF2596	8	30602145	A	A	A	A	A	A	A	A	A	A	A	A	A	A	A	A	A	A	A	A	A	A	A	A	A	A	A	A	A	A	A	A	A	A	A	A	A	A	A	A	A	A	A	A	A	A	A
S8_30779357	8	30779357	A	N	A	A	A	N	N	N	N	N	N	N	A	A	A	A	A	N	A	A	A	A	A	N	A	A	A	A	A	A	A	A	A	N	A	A	N	N	N	A	A	A	A	A	A	A	N
S8_30794457	8	30794457	A	A	A	A	A	A	A	A	A	A	A	A	A	A	A	A	A	A	A	N	N	N	N	A	A	A	A	A	A	A	A	A	A	A	A	A	A	A	N	A	A	A	A	A	A	A	N
S8_30904435	8	30904435	A	A	N	N	N	A	N	N	A	A	A	A	A	A	A	A	A	A	N	A	A	A	A	A	A	A	A	A	A	A	N	N	N	A	N	N	N	N	N	A	A	A	A	A	A	A	N
S8_31251223	8	31251223	A	A	A	A	A	A	A	A	N	N	N	N	A	A	A	A	A	N	N	A	A	A	A	A	A	A	A	A	A	A	A	A	A	N	N	N	A	A	N	N	N	N	N	N	N	N	N
S8_31712543	8	31712543	A	A	A	A	A	A	A	A	A	A	A	A	A	A	A	A	A	A	A	A	A	A	A	A	A	A	A	A	A	A	A	A	A	A	A	A	N	N	A	A	A	A	A	A	A	A	A
S8_31740695	8	31740695	A	N	A	A	A	A	N	N	A	A	A	A	A	A	A	N	N	N	N	N	N	N	N	N	A	A	A	A	A	A	N	N	N	A	N	N	A	A	A	A	A	A	A	A	A	A	A
S8_31897115	8	31897115	A	N	A	A	A	N	N	N	A	A	A	A	A	A	A	A	A	N	N	N	N	N	N	A	N	N	N	N	N	N	A	A	A	N	N	N	N	N	A	N	N	N	N	N	N	N	A
S8_32126759	8	32126759	A	N	A	A	A	A	N	N	N	N	N	N	A	A	A	A	A	N	N	N	N	N	N	N	N	N	N	N	N	N	A	A	A	N	N	N	N	N	N	N	N	N	N	N	N	N	N
S8_32177020	8	32177020	A	A	A	A	A	N	N	N	A	A	A	A	A	A	A	A	A	A	A	A	A	A	A	A	A	A	A	A	A	A	A	A	A	N	A	A	A	A	A	A	A	A	A	A	A	A	A
S8_32196263	8	32196263	N	N	A	A	A	A	A	A	A	A	A	A	N	N	N	A	A	A	A	A	A	A	A	A	A	A	A	A	A	A	N	N	N	A	A	A	A	A	A	A	A	A	A	A	A	A	A
S8_32197697	8	32197697	A	N	A	A	A	N	A	A	A	A	A	A	A	A	A	A	A	A	A	A	A	A	A	A	A	A	A	A	A	A	A	A	A	A	A	A	A	A	N	A	A	A	A	A	A	A	N
S8_32285098	8	32285098	N	A	N	N	N	A	A	A	A	A	A	A	N	N	N	A	A	A	A	A	A	A	A	A	N	N	N	N	N	N	A	A	A	A	A	A	A	A	A	A	A	A	A	A	A	A	A
S8_32298190	8	32298190	A	A	N	N	N	A	A	A	A	A	A	A	A	A	A	A	A	A	A	A	A	A	A	A	A	A	A	A	A	A	A	A	A	A	A	A	A	A	A	A	A	A	A	A	A	A	A
S8_32349221	8	32349221	A	N	A	A	A	N	N	N	N	N	N	N	A	A	A	N	N	N	N	N	N	N	N	N	N	N	N	N	N	N	A	A	A	N	N	N	N	N	N	N	N	N	N	N	N	N	N
S8_32349322	8	32349322	A	A	A	A	A	N	N	N	N	N	N	N	A	A	A	A	A	N	N	N	N	N	N	N	N	N	N	N	N	N	A	A	A	N	N	N	N	N	N	N	N	N	N	N	N	N	N
S8_32849001	8	32849001	A	A	A	A	A	A	A	A	A	A	A	A	A	A	A	A	A	A	A	A	A	A	A	A	A	A	A	A	A	A	A	A	A	A	A	A	N	N	A	A	A	A	A	A	A	A	A
S8_33687405	8	33687405	N	N	A	A	A	N	A	A	A	A	A	A	A	A	A	N	N	A	N	N	N	N	N	N	N	N	N	N	N	N	N	N	N	N	N	N	A	A	A	N	N	N	N	N	N	N	A
S8_33750232	8	33750232	A	A	A	A	A	A	N	N	N	N	N	N	A	A	A	A	A	A	A	A	A	A	A	A	A	A	A	A	A	A	A	A	A	A	A	A	A	A	A	A	A	A	A	A	A	A	A
S8_33865054	8	33865054	A	A	A	A	A	N	A	A	A	A	A	A	A	A	A	N	N	A	A	N	N	N	N	N	N	N	N	N	N	N	A	A	A	A	A	A	A	A	A	A	A	A	N	N	N	N	A
S8_33880666	8	33880666	A	A	A	A	A	A	A	A	A	A	A	A	A	A	A	A	A	A	A	A	A	A	A	A	A	A	A	A	A	A	A	A	A	A	A	A	A	A	N	A	A	A	A	A	A	A	N
S8_33934665	8	33934665	A	N	A	A	A	N	N	N	A	A	A	A	A	A	A	A	A	A	N	N	N	N	N	N	N	N	N	N	N	N	N	N	N	N	N	N	A	A	N	A	A	A	N	N	N	N	N
BoSF223	8	34004130	A	N	A	A	A	A	N	N	A	A	A	A	A	A	A	A	A	A	A	N	N	N	N	A	N	N	N	N	N	N	N	N	N	N	N	N	A	A	N	A	A	A	N	N	N	N	N
S8_34099614	8	34099614	N	A	N	N	N	A	A	A	A	A	A	A	A	A	A	A	A	A	A	A	A	A	A	A	A	A	A	A	A	A	N	N	N	A	A	A	A	A	A	A	A	A	A	A	A	A	A
S8_34136693	8	34136693	A	A	A	A	A	A	A	A	A	A	A	A	A	A	A	A	A	A	A	A	A	A	A	A	A	A	A	A	A	A	A	A	A	A	A	A	A	A	A	A	A	A	A	A	A	A	A
S8_34136812	8	34136812	A	N	A	A	A	N	N	N	N	N	N	N	A	A	A	A	A	A	A	A	A	A	A	N	N	N	N	N	N	N	A	A	A	A	A	A	N	N	N	A	A	A	A	A	A	A	N
BoESSR371	8	34147843	A	N	A	A	A	A	N	N	N	N	N	N	A	A	A	A	A	A	A	A	A	A	A	A	N	N	N	N	N	N	A	A	A	A	A	A	N	N	N	A	A	A	A	A	A	A	N
S8_34184994	8	34184994	A	A	A	A	A	A	A	A	N	N	N	N	A	A	A	N	N	A	A	A	A	A	A	A	A	A	A	A	A	A	A	A	A	A	A	A	N	N	N	A	A	A	A	A	A	A	N
S8_34266154	8	34266154	A	A	A	A	A	A	A	A	A	A	A	A	A	A	A	A	A	A	A	A	A	A	A	A	A	A	A	A	A	A	A	A	A	A	A	A	N	N	A	A	A	A	A	A	A	A	A
S8_34266389	8	34266389	A	N	A	A	A	A	A	A	A	A	A	A	A	A	A	A	A	A	A	A	A	A	A	A	A	A	A	A	A	A	A	A	A	N	A	A	A	A	A	A	A	A	A	A	A	A	A
S8_34416499	8	34416499	A	N	A	A	A	N	N	N	A	A	A	A	A	A	A	N	N	A	A	N	N	N	N	N	A	A	A	A	A	A	A	A	A	A	A	A	N	N	N	A	A	A	A	A	A	A	N
S8_35049158	8	35049158	A	A	A	A	A	A	A	A	A	A	A	A	A	A	A	A	A	A	A	A	A	A	A	A	A	A	A	A	A	A	A	A	A	N	A	A	A	A	N	A	A	A	A	A	A	A	N
S8_35777553	8	35777553	A	A	N	N	N	A	A	A	A	A	A	A	A	A	A	A	A	A	A	A	A	A	A	A	A	A	A	A	A	A	A	A	A	A	A	A	A	A	A	A	A	A	A	A	A	A	A
BoE391	8	35817440	A	A	A	A	A	A	A	A	A	A	A	A	A	A	A	A	A	A	A	A	A	A	A	A	A	A	A	A	A	A	A	A	A	A	A	A	A	A	A	A	A	A	A	A	A	A	A
S8_35855841	8	35855841	A	A	A	A	A	A	A	A	A	A	A	A	A	A	A	A	A	A	A	A	A	A	A	N	A	A	A	A	A	A	A	A	A	A	A	A	A	A	N	A	A	A	A	A	A	A	N
S8_35947091	8	35947091	A	A	A	A	A	A	A	A	A	A	A	A	A	A	A	A	A	A	A	A	A	A	A	A	A	A	A	A	A	A	A	A	A	A	A	A	A	A	N	A	A	A	A	A	A	A	N
S8_36303100	8	36303100	A	N	A	A	A	A	A	A	A	A	A	A	A	A	A	A	A	A	N	N	N	N	N	A	N	N	N	N	N	N	A	A	A	A	N	N	N	N	A	A	A	A	A	A	A	A	A
S8_36323098	8	36323098	A	A	A	A	A	A	N	N	N	N	N	N	A	A	A	A	A	A	N	A	A	A	A	A	A	A	A	A	A	A	A	A	A	A	N	N	A	A	A	N	N	N	A	A	A	A	A
S8_36331079	8	36331079	A	A	A	A	A	N	N	N	N	N	N	N	A	A	A	A	A	A	N	N	N	N	N	N	N	N	N	N	N	N	A	A	A	N	N	N	N	N	N	N	N	N	N	N	N	N	N
S8_36622970	8	36622970	A	A	N	N	N	A	N	N	A	A	A	A	A	A	A	A	A	A	N	A	A	A	A	A	N	N	N	N	N	N	A	A	A	A	N	N	N	N	N	A	A	A	A	A	A	A	N
BoESSR338	8	36770719	A	A	A	A	A	A	N	N	A	A	A	A	A	A	A	A	A	A	A	A	A	A	A	A	N	N	N	N	N	N	A	A	A	A	N	N	N	N	N	A	A	A	A	A	A	A	N
S8_37444846	8	37444846	A	A	N	N	N	N	A	A	N	N	N	N	A	A	A	N	N	A	N	N	N	N	N	N	A	A	A	A	A	A	A	A	A	N	N	N	N	N	N	A	A	A	N	N	N	N	N
S8_37462507	8	37462507	A	N	A	A	A	N	N	N	N	N	N	N	A	A	A	A	A	A	N	N	N	N	N	N	N	N	N	N	N	N	N	N	N	N	N	N	N	N	N	N	N	N	N	N	N	N	N
S8_37529957	8	37529957	A	A	A	A	A	A	A	A	A	A	A	A	A	A	A	A	A	A	A	A	A	A	A	A	A	A	A	A	A	A	A	A	A	A	A	A	A	A	A	A	A	A	A	A	A	A	A
S8_37645758	8	37645758	A	A	A	A	A	A	A	A	A	A	A	A	A	A	A	A	A	A	A	A	A	A	A	N	A	A	A	A	A	A	A	A	A	A	A	A	A	A	A	A	A	A	A	A	A	A	A
S8_37649250	8	37649250	A	A	A	A	A	N	A	A	A	A	A	A	A	A	A	A	A	A	A	N	N	N	N	A	A	A	A	A	A	A	A	A	A	A	A	A	A	A	A	A	A	A	A	A	A	A	A
BoESSR462	8	38301818	A	A	A	A	A	A	A	A	A	A	A	A	A	A	A	A	A	A	A	A	A	A	A	A	A	A	A	A	A	A	A	A	A	A	A	A	A	A	A	A	A	A	A	A	A	A	A
S8_38403546	8	38403546	A	A	A	A	A	A	A	A	A	A	A	A	A	A	A	A	A	A	A	A	A	A	A	A	A	A	A	A	A	A	A	A	A	A	A	A	A	A	A	A	A	A	A	A	A	A	A
S8_38540293	8	38540293	A	N	A	A	A	N	A	A	N	N	N	N	A	A	A	A	A	A	A	A	A	A	A	N	A	A	A	A	A	A	A	A	A	N	A	A	A	A	A	A	A	A	A	A	A	A	A
S8_38871487	8	38871487	N	A	N	N	N	A	A	A	A	A	A	A	A	A	A	A	A	A	A	A	A	A	A	A	A	A	A	A	A	A	N	N	N	A	A	A	A	A	A	A	A	A	A	A	A	A	A
S8_39907209	8	39907209	A	A	N	N	N	A	N	N	A	A	A	A	N	N	N	N	N	A	A	A	A	A	A	A	A	A	A	A	A	A	A	A	A	A	A	A	A	A	N	A	A	A	A	A	A	A	N
S8_39989265	8	39989265	A	A	A	A	A	N	A	A	A	A	A	A	A	A	A	A	A	A	A	A	A	A	A	A	A	A	A	A	A	A	A	A	A	A	A	A	A	A	A	A	A	A	A	A	A	A	A
S8_40193787	8	40193787	A	A	A	A	A	A	A	A	A	A	A	A	A	A	A	N	N	N	A	A	A	A	A	A	A	A	A	A	A	A	A	A	A	A	A	A	A	A	A	A	A	A	A	A	A	A	A
S8_40193970	8	40193970	A	A	A	A	A	A	A	A	A	A	A	A	A	A	A	A	A	A	A	A	A	A	A	A	A	A	A	A	A	A	A	A	A	A	A	A	A	A	A	A	A	A	A	A	A	A	A
S8_40361407	8	40361407	A	A	A	A	A	A	A	A	A	A	A	A	A	A	A	N	N	A	A	A	A	A	A	A	A	A	A	A	A	A	A	A	A	A	A	A	A	A	N	A	A	A	A	A	A	A	N
S8_40399932	8	40399932	A	A	A	A	A	A	A	A	A	A	A	A	A	A	A	N	N	A	A	A	A	A	A	A	A	A	A	A	A	A	A	A	A	N	A	A	A	A	A	A	A	A	N	N	N	N	A
S8_40508410	8	40508410	A	N	A	A	A	N	A	A	A	A	A	A	A	A	A	A	A	A	A	A	A	A	A	A	A	A	A	A	A	A	A	A	A	A	A	A	A	A	A	A	A	A	A	A	A	A	A
S8_40530391	8	40530391	A	A	A	A	A	A	A	A	A	A	A	A	A	A	A	A	A	A	A	A	A	A	A	A	A	A	A	A	A	A	A	A	A	A	A	A	A	A	A	N	N	N	A	A	A	A	A
S8_40553101	8	40553101	A	N	A	A	A	N	N	N	N	N	N	N	A	A	A	A	A	N	A	A	A	A	A	N	A	A	A	A	A	A	A	A	A	N	A	A	N	N	N	N	N	N	A	A	A	A	N
S8_40661864	8	40661864	A	N	A	A	A	N	N	N	N	N	N	N	A	A	A	A	A	N	N	N	N	N	N	N	N	N	N	N	N	N	A	A	A	N	N	N	N	N	N	N	N	N	N	N	N	N	N
S8_40726224	8	40726224	A	N	N	N	N	A	A	A	A	A	A	A	A	A	A	N	N	A	N	N	N	N	N	A	A	A	A	A	A	A	A	A	A	N	N	N	A	A	A	N	N	N	A	A	A	A	A
BoSF2517	8	40907181	A	N	A	A	A	A	A	A	A	A	A	A	A	A	A	A	A	A	A	N	N	N	N	A	A	A	A	A	A	A	A	A	A	N	N	N	A	A	A	N	N	N	A	A	A	A	A
S8_40925220	8	40925220	A	A	A	A	A	A	A	A	A	A	A	A	A	A	A	A	A	A	A	A	A	A	A	A	A	A	A	A	A	A	A	A	A	A	A	A	A	A	A	N	N	N	A	A	A	A	A
BoE836	8	41048747	A	A	A	A	A	A	A	A	A	A	A	A	A	A	A	A	A	A	A	A	A	A	A	A	A	A	A	A	A	A	A	A	A	A	A	A	A	A	A	N	N	N	A	A	A	A	A
BrBAC260	8	41244859	A	A	A	A	A	A	A	A	A	A	A	A	A	A	A	A	A	A	A	A	A	A	A	A	A	A	A	A	A	A	A	A	A	A	A	A	A	A	A	N	N	N	A	A	A	A	A
S8_41671105	8	41671105	A	A	A	A	A	A	A	A	A	A	A	A	A	A	A	N	N	N	A	A	A	A	A	A	A	A	A	A	A	A	A	A	A	A	A	A	N	N	A	A	A	A	A	A	A	A	A
BoSF2601.j	9	826189	A	N	A	A	A	A	N	N	N	N	N	N	A	A	A	A	A	A	A	A	A	A	A	A	N	N	N	N	N	N	A	A	A	N	N	N	N	N	N	N	N	N	A	A	A	A	N
S9_1010283	9	1010283	A	N	A	A	A	N	N	N	N	N	N	N	A	A	A	A	A	N	N	A	A	A	A	A	N	N	N	N	N	N	A	A	A	N	N	N	N	N	N	N	N	N	A	A	A	A	N
S9_1079644	9	1079644	A	A	A	A	A	A	A	A	A	A	A	A	A	A	A	A	A	A	A	A	A	A	A	A	A	A	A	A	A	A	A	A	A	A	A	A	A	A	A	A	A	A	A	A	A	A	A
S9_1091249	9	1091249	N	A	A	A	A	N	N	N	A	A	A	A	A	A	A	N	N	A	A	A	A	A	A	A	A	A	A	A	A	A	A	A	A	A	A	A	N	N	A	A	A	A	A	A	A	A	A
S9_1103143	9	1103143	A	N	A	A	A	N	N	N	A	A	A	A	A	A	A	A	A	N	A	A	A	A	A	A	A	A	A	A	A	A	A	A	A	A	A	A	N	N	N	A	A	A	A	A	A	A	N
S9_1154223	9	1154223	A	A	A	A	A	A	A	A	A	A	A	A	A	A	A	A	A	A	A	A	A	A	A	A	A	A	A	A	A	A	A	A	A	A	A	A	A	A	A	A	A	A	A	A	A	A	A
S9_1425874	9	1425874	A	A	A	A	A	N	N	N	A	A	A	A	A	A	A	A	A	N	N	N	N	N	N	N	N	N	N	N	N	N	A	A	A	N	N	N	N	N	A	N	N	N	N	N	N	N	A
S9_1548569	9	1548569	A	A	A	A	A	A	A	A	A	A	A	A	A	A	A	A	A	A	A	A	A	A	A	A	A	A	A	A	A	A	A	A	A	A	A	A	A	A	A	A	A	A	A	A	A	A	A
S9_1693542	9	1693542	A	A	A	A	A	A	A	A	A	A	A	A	A	A	A	A	A	A	A	A	A	A	A	A	A	A	A	A	A	A	A	A	A	A	A	A	A	A	A	A	A	A	A	A	A	A	A
S9_2685272	9	2685272	A	N	A	A	A	A	N	N	A	A	A	A	A	A	A	A	A	A	A	A	A	A	A	A	A	A	A	A	A	A	A	A	A	A	A	A	N	N	A	A	A	A	A	A	A	A	A
S9_2782645	9	2782645	A	A	A	A	A	A	A	A	A	A	A	A	A	A	A	A	A	A	A	A	A	A	A	A	A	A	A	A	A	A	A	A	A	A	A	A	A	A	A	A	A	A	A	A	A	A	A
PBCGSSRBo02	9	2873434	A	A	A	A	A	A	A	A	A	A	A	A	A	A	A	A	A	A	A	A	A	A	A	A	A	A	A	A	A	A	A	A	A	A	A	A	A	A	A	A	A	A	A	A	A	A	A
S9_2919758	9	2919758	A	A	A	A	A	A	N	N	A	A	A	A	A	A	A	N	N	A	N	A	A	A	A	N	A	A	A	A	A	A	A	A	A	A	N	N	A	A	N	A	A	A	A	A	A	A	N
S9_2919875	9	2919875	A	A	A	A	A	A	A	A	A	A	A	A	A	A	A	A	A	A	A	A	A	A	A	N	N	N	N	N	N	N	A	A	A	A	A	A	A	A	N	A	A	A	N	N	N	N	N
S9_3127115	9	3127115	A	A	A	A	A	A	A	A	A	A	A	A	A	A	A	A	A	A	A	A	A	A	A	A	A	A	A	A	A	A	A	A	A	A	A	A	A	A	A	A	A	A	A	A	A	A	A
S9_3366957	9	3366957	A	A	A	A	A	A	A	A	A	A	A	A	A	A	A	A	A	A	A	A	A	A	A	A	A	A	A	A	A	A	A	A	A	A	A	A	A	A	A	A	A	A	A	A	A	A	A
S9_3563980	9	3563980	A	A	A	A	A	A	A	A	A	A	A	A	A	A	A	N	N	A	A	A	A	A	A	A	N	N	N	N	N	N	N	N	N	N	A	A	N	N	N	A	A	A	A	A	A	A	N
S9_3564190	9	3564190	A	A	N	N	N	A	A	A	A	A	A	A	A	A	A	A	A	A	A	A	A	A	A	A	A	A	A	A	A	A	A	A	A	A	A	A	A	A	A	A	A	A	A	A	A	A	A
S9_3566174	9	3566174	A	A	A	A	A	A	A	A	A	A	A	A	A	A	A	N	N	A	A	A	A	A	A	A	A	A	A	A	A	A	N	N	N	A	A	A	A	A	N	A	A	A	A	A	A	A	N
S9_3687461	9	3687461	A	A	A	A	A	A	A	A	A	A	A	A	A	A	A	A	A	A	A	A	A	A	A	A	A	A	A	A	A	A	A	A	A	A	A	A	A	A	A	A	A	A	A	A	A	A	A
S9_3843156	9	3843156	A	A	N	N	N	A	A	A	A	A	A	A	A	A	A	A	A	A	A	A	A	A	A	A	A	A	A	A	A	A	A	A	A	A	A	A	A	A	A	A	A	A	A	A	A	A	A
Ol10-D08	9	4242853	A	A	A	A	A	A	A	A	A	A	A	A	A	A	A	A	A	A	A	A	A	A	A	A	A	A	A	A	A	A	A	A	A	A	A	A	A	A	A	A	A	A	A	A	A	A	A
Ol11-H06	9	4242853	A	A	A	A	A	A	A	A	A	A	A	A	A	A	A	A	A	A	A	A	A	A	A	A	A	A	A	A	A	A	A	A	A	A	A	A	A	A	A	A	A	A	A	A	A	A	A
BoSF1295	9	5103975	A	A	A	A	A	A	A	A	A	A	A	A	A	A	A	A	A	A	A	A	A	A	A	A	A	A	A	A	A	A	A	A	A	A	A	A	A	A	A	A	A	A	A	A	A	A	A
S9_5320495	9	5320495	A	A	A	A	A	A	A	A	A	A	A	A	A	A	A	A	A	A	A	A	A	A	A	A	A	A	A	A	A	A	A	A	A	N	A	A	A	A	A	A	A	A	A	A	A	A	A
S9_5454484	9	5454484	A	A	A	A	A	A	A	A	A	A	A	A	A	A	A	A	A	A	A	A	A	A	A	A	A	A	A	A	A	A	A	A	A	A	A	A	A	A	A	A	A	A	A	A	A	A	A
S9_6004676	9	6004676	A	A	A	A	A	A	A	A	A	A	A	A	A	A	A	A	A	A	A	N	N	N	N	A	A	A	A	A	A	A	A	A	A	A	A	A	A	A	A	A	A	A	A	A	A	A	A
S9_6076404	9	6076404	A	N	A	A	A	A	A	A	A	A	A	A	A	A	A	A	A	A	A	A	A	A	A	A	N	N	N	N	N	N	A	A	A	A	A	A	A	A	A	A	A	A	A	A	A	A	A
S9_6678264	9	6678264	A	N	N	N	N	A	A	A	A	A	A	A	A	A	A	N	N	A	A	A	A	A	A	A	A	A	A	A	A	A	N	N	N	A	A	A	N	N	N	A	A	A	A	A	A	A	N
S9_6685462	9	6685462	A	N	A	A	A	A	N	N	N	N	N	N	A	A	A	A	A	N	A	N	N	N	N	N	A	A	A	A	A	A	A	A	A	A	A	A	N	N	A	A	A	A	A	A	A	A	A
S9_6981567	9	6981567	A	A	N	N	N	A	N	N	N	N	N	N	N	N	N	A	A	A	A	A	A	A	A	A	A	A	A	A	A	A	N	N	N	A	A	A	A	A	N	A	A	A	A	A	A	A	N
S9_7586429	9	7586429	A	A	A	A	A	A	N	N	N	N	N	N	A	A	A	N	N	A	N	N	N	N	N	N	N	N	N	N	N	N	N	N	N	N	N	N	A	A	N	N	N	N	A	A	A	A	N
S9_7591678	9	7591678	A	A	A	A	A	A	A	A	A	A	A	A	A	A	A	A	A	A	N	A	A	A	A	A	A	A	A	A	A	A	A	A	A	A	N	N	N	N	A	A	A	A	A	A	A	A	A
S9_7623792	9	7623792	A	N	N	N	N	A	N	N	N	N	N	N	A	A	A	N	N	A	N	N	N	N	N	N	A	A	A	A	A	A	A	A	A	N	N	N	N	N	N	A	A	A	N	N	N	N	N
S9_7922419	9	7922419	A	A	A	A	A	A	A	A	A	A	A	A	A	A	A	A	A	N	N	A	A	A	A	A	A	A	A	A	A	A	A	A	A	A	N	N	N	N	A	A	A	A	A	A	A	A	A
S9_7922557	9	7922557	A	A	A	A	A	A	A	A	N	N	N	N	A	A	A	A	A	A	N	A	A	A	A	A	A	A	A	A	A	A	A	A	A	A	N	N	A	A	N	A	A	A	A	A	A	A	N
S9_7928977	9	7928977	A	A	A	A	A	A	A	A	A	A	A	A	A	A	A	A	A	A	A	A	A	A	A	A	A	A	A	A	A	A	A	A	A	A	A	A	A	A	A	N	N	N	A	A	A	A	A
S9_7929097	9	7929097	A	N	A	A	A	A	A	A	A	A	A	A	A	A	A	N	N	N	N	A	A	A	A	N	N	N	N	N	N	N	A	A	A	A	N	N	A	A	N	N	N	N	N	N	N	N	N
BoSF2364.j	9	7963701	A	N	A	A	A	A	A	A	A	A	A	A	A	A	A	A	A	A	A	A	A	A	A	A	N	N	N	N	N	N	A	A	A	A	N	N	A	A	N	N	N	N	N	N	N	N	N
S9_8361320	9	8361320	A	A	A	A	A	A	A	A	A	A	A	A	A	A	A	A	A	N	A	A	A	A	A	N	N	N	N	N	N	N	A	A	A	N	A	A	A	A	N	A	A	A	A	A	A	A	N
S9_8494674	9	8494674	A	N	A	A	A	A	N	N	N	N	N	N	A	A	A	A	A	N	N	N	N	N	N	N	N	N	N	N	N	N	A	A	A	N	N	N	N	N	N	N	N	N	A	A	A	A	N
S9_8836937	9	8836937	N	N	A	A	A	A	A	A	A	A	A	A	N	N	N	N	N	A	A	N	N	N	N	N	A	A	A	A	A	A	N	N	N	N	A	A	A	A	A	A	A	A	A	A	A	A	A
S9_8837120	9	8837120	N	A	A	A	A	A	A	A	A	A	A	A	A	A	A	A	A	A	A	A	A	A	A	A	A	A	A	A	A	A	A	A	A	A	A	A	A	A	A	A	A	A	A	A	A	A	A
S9_8946661	9	8946661	N	A	N	N	N	A	A	A	A	A	A	A	A	A	A	A	A	A	A	A	A	A	A	A	A	A	A	A	A	A	A	A	A	A	A	A	A	A	N	A	A	A	A	A	A	A	N
S9_9304793	9	9304793	A	N	A	A	A	A	A	A	N	N	N	N	A	A	A	N	N	A	A	A	A	A	A	N	N	N	N	N	N	N	A	A	A	A	A	A	N	N	A	N	N	N	A	A	A	A	A
S9_9304931	9	9304931	A	A	A	A	A	A	A	A	A	A	A	A	A	A	A	A	A	N	A	N	N	N	N	N	A	A	A	A	A	A	A	A	A	A	A	A	A	A	N	A	A	A	A	A	A	A	N
BoSF2389.j	9	9838674	A	A	A	A	A	A	A	A	A	A	A	A	A	A	A	A	A	A	A	N	N	N	N	A	A	A	A	A	A	A	A	A	A	A	A	A	A	A	N	A	A	A	A	A	A	A	N
BoSF0383.j	9	10357793	A	A	A	A	A	A	A	A	A	A	A	A	A	A	A	A	A	A	A	A	A	A	A	A	A	A	A	A	A	A	A	A	A	A	A	A	A	A	A	A	A	A	A	A	A	A	A
S9_10409057	9	10409057	A	A	A	A	A	A	A	A	A	A	A	A	A	A	A	A	A	N	A	A	A	A	A	A	A	A	A	A	A	A	N	N	N	A	A	A	A	A	N	A	A	A	A	A	A	A	N
S9_10409243	9	10409243	A	A	A	A	A	A	A	A	A	A	A	A	A	A	A	A	A	A	A	A	A	A	A	N	A	A	A	A	A	A	A	A	A	A	A	A	A	A	A	A	A	A	A	A	A	A	A
S9_10409312	9	10409312	A	N	A	A	A	N	N	N	N	N	N	N	A	A	A	A	A	N	N	N	N	N	N	N	N	N	N	N	N	N	A	A	A	N	N	N	A	A	N	N	N	N	N	N	N	N	N
S9_10606349	9	10606349	A	A	A	A	A	A	A	A	A	A	A	A	A	A	A	A	A	A	A	A	A	A	A	A	A	A	A	A	A	A	A	A	A	A	A	A	A	A	A	A	A	A	A	A	A	A	A
S9_10640734	9	10640734	A	N	A	A	A	N	A	A	N	N	N	N	A	A	A	A	A	N	N	N	N	N	N	N	N	N	N	N	N	N	A	A	A	N	N	N	N	N	A	N	N	N	A	A	A	A	A
CB10103	9	11079571	A	N	A	A	A	A	A	A	N	N	N	N	A	A	A	A	A	A	A	N	N	N	N	A	N	N	N	N	N	N	A	A	A	N	N	N	N	N	A	N	N	N	A	A	A	A	A
S9_11162764	9	11162764	A	A	A	A	A	N	A	A	A	A	A	A	A	A	A	A	A	A	A	A	A	A	A	N	A	A	A	A	A	A	A	A	A	A	A	A	A	A	A	A	A	A	A	A	A	A	A
S9_11169828	9	11169828	A	A	A	A	A	A	A	A	A	A	A	A	A	A	A	A	A	A	A	A	A	A	A	A	A	A	A	A	A	A	A	A	A	A	A	A	A	A	A	A	A	A	A	A	A	A	A
S9_11258248	9	11258248	A	A	A	A	A	A	A	A	A	A	A	A	A	A	A	A	A	A	A	A	A	A	A	A	A	A	A	A	A	A	N	N	N	A	A	A	A	A	A	A	A	A	A	A	A	A	A
S9_11552842	9	11552842	A	N	A	A	A	N	N	N	N	N	N	N	A	A	A	A	A	N	N	N	N	N	N	N	N	N	N	N	N	N	A	A	A	N	N	N	N	N	N	N	N	N	N	N	N	N	N
S9_11952760	9	11952760	A	A	A	A	A	A	A	A	A	A	A	A	A	A	A	A	A	A	A	A	A	A	A	A	A	A	A	A	A	A	A	A	A	A	A	A	A	A	A	A	A	A	A	A	A	A	A
S9_12297978	9	12297978	A	N	A	A	A	A	A	A	A	A	A	A	A	A	A	A	A	A	A	A	A	A	A	N	N	N	N	N	N	N	A	A	A	A	A	A	A	A	A	A	A	A	A	A	A	A	A
S9_13250365	9	13250365	A	A	A	A	A	A	A	A	A	A	A	A	A	A	A	N	N	A	A	A	A	A	A	A	A	A	A	A	A	A	A	A	A	A	A	A	A	A	A	A	A	A	A	A	A	A	A
S9_13448174	9	13448174	N	A	A	A	A	N	N	N	N	N	N	N	A	A	A	N	N	N	N	N	N	N	N	N	A	A	A	A	A	A	N	N	N	N	N	N	N	N	N	N	N	N	A	A	A	A	N
S9_16123701	9	16123701	A	N	N	N	N	N	N	N	N	N	N	N	A	A	A	A	A	N	N	N	N	N	N	N	N	N	N	N	N	N	A	A	A	N	N	N	N	N	N	N	N	N	N	N	N	N	N
S9_16157343	9	16157343	A	N	A	A	A	N	N	N	N	N	N	N	A	A	A	N	N	N	N	N	N	N	N	N	N	N	N	N	N	N	A	A	A	N	N	N	N	N	N	N	N	N	N	N	N	N	N
S9_16383420	9	16383420	A	N	U	U	U	A	N	N	N	N	N	N	A	A	A	N	N	N	N	N	N	N	N	N	N	N	N	N	N	N	A	A	A	N	N	N	N	N	N	N	N	N	N	N	N	N	N
S9_16641889	9	16641889	A	N	A	A	A	N	N	N	N	N	N	N	A	A	A	A	A	A	A	A	A	A	A	A	N	N	N	N	N	N	A	A	A	N	A	A	A	A	N	N	N	N	A	A	A	A	N
S9_16719688	9	16719688	A	A	N	N	N	N	N	N	A	A	A	A	N	N	N	N	N	A	N	A	A	A	A	A	N	N	N	N	N	N	N	N	N	A	N	N	A	A	N	A	A	A	A	A	A	A	N
S9_16784825	9	16784825	A	A	A	A	A	A	A	A	A	A	A	A	A	A	A	A	A	A	A	A	A	A	A	A	A	A	A	A	A	A	A	A	A	A	A	A	A	A	A	A	A	A	A	A	A	A	A
S9_17242954	9	17242954	A	N	A	A	A	A	A	A	A	A	A	A	A	A	A	A	A	A	A	A	A	A	A	A	A	A	A	A	A	A	A	A	A	A	A	A	A	A	A	N	N	N	A	A	A	A	A
S9_17261224	9	17261224	A	A	A	A	A	A	A	A	A	A	A	A	A	A	A	A	A	A	A	A	A	A	A	A	A	A	A	A	A	A	A	A	A	A	A	A	A	A	A	A	A	A	A	A	A	A	A
S9_19012476	9	19012476	A	A	A	A	A	A	A	A	A	A	A	A	A	A	A	A	A	A	A	A	A	A	A	A	N	N	N	N	N	N	A	A	A	A	A	A	A	A	A	A	A	A	N	N	N	N	A
S9_19359651	9	19359651	A	N	A	A	A	A	A	A	A	A	A	A	A	A	A	A	A	A	N	A	A	A	A	A	N	N	N	N	N	N	A	A	A	N	N	N	N	N	A	A	A	A	N	N	N	N	A
S9_19566664	9	19566664	A	A	A	A	A	A	A	A	A	A	A	A	A	A	A	A	A	A	A	A	A	A	A	A	A	A	A	A	A	A	A	A	A	A	A	A	A	A	A	A	A	A	A	A	A	A	A
S9_19694151	9	19694151	A	N	A	A	A	N	A	A	A	A	A	A	A	A	A	A	A	N	N	A	A	A	A	A	A	A	A	A	A	A	A	A	A	A	N	N	A	A	N	A	A	A	N	N	N	N	N
S9_20308169	9	20308169	A	A	A	A	A	N	A	A	N	N	N	N	A	A	A	A	A	N	A	N	N	N	N	N	N	N	N	N	N	N	A	A	A	A	A	A	N	N	A	N	N	N	N	N	N	N	A
S9_23583039	9	23583039	A	A	A	A	A	A	A	A	A	A	A	A	A	A	A	A	A	A	A	A	A	A	A	A	A	A	A	A	A	A	A	A	A	A	A	A	A	A	A	A	A	A	A	A	A	A	A
S9_27301240	9	27301240	A	A	A	A	A	N	A	A	A	A	A	A	A	A	A	A	A	A	A	A	A	A	A	A	A	A	A	A	A	A	A	A	A	A	A	A	A	A	A	A	A	A	A	A	A	A	A
S9_27357651	9	27357651	A	A	N	N	N	N	N	N	N	N	N	N	N	N	N	N	N	A	N	A	A	A	A	N	A	A	A	A	A	A	A	A	A	A	N	N	A	A	A	A	A	A	A	A	A	A	A
S9_36256947	9	36256947	A	N	A	A	A	N	N	N	A	A	A	A	A	A	A	A	A	N	N	N	N	N	N	A	N	N	N	N	N	N	A	A	A	A	N	N	N	N	A	N	N	N	A	A	A	A	A
S9_36257043	9	36257043	A	N	A	A	A	N	N	N	N	N	N	N	A	A	A	A	A	N	N	N	N	N	N	N	N	N	N	N	N	N	A	A	A	N	N	N	N	N	N	N	N	N	N	N	N	N	N
S9_36511728	9	36511728	N	N	N	N	N	N	A	A	A	A	A	A	N	N	N	A	A	A	A	A	A	A	A	N	N	N	N	N	N	N	N	N	N	A	A	A	N	N	A	A	A	A	N	N	N	N	A
BoSF052	9	36858822	N	N	A	A	A	A	A	A	A	A	A	A	A	A	A	A	A	A	A	A	A	A	A	A	N	N	N	N	N	N	N	N	N	A	A	A	N	N	A	A	A	A	N	N	N	N	A
S9_36930272	9	36930272	A	A	N	N	N	A	A	A	A	A	A	A	A	A	A	A	A	A	A	A	A	A	A	A	A	A	A	A	A	A	N	N	N	A	A	A	A	A	A	A	A	A	A	A	A	A	A
S9_37067392	9	37067392	A	A	N	N	N	A	A	A	A	A	A	A	N	N	N	A	A	A	N	A	A	A	A	N	A	A	A	A	A	A	N	N	N	A	N	N	A	A	A	A	A	A	A	A	A	A	A
S9_37476030	9	37476030	A	N	A	A	A	A	A	A	N	N	N	N	A	A	A	A	A	N	A	A	A	A	A	N	N	N	N	N	N	N	A	A	A	A	A	A	A	A	N	N	N	N	A	A	A	A	N
BoE209	9	38555453	A	N	A	A	A	A	A	A	N	N	N	N	A	A	A	A	A	A	A	A	A	A	A	A	N	N	N	N	N	N	A	A	A	A	A	A	A	A	N	N	N	N	A	A	A	A	N
S9_38720883	9	38720883	A	A	A	A	A	N	A	A	N	N	N	N	A	A	A	A	A	A	A	N	N	N	N	N	A	A	A	A	A	A	A	A	A	N	A	A	A	A	A	A	A	A	A	A	A	A	A
S9_39371078	9	39371078	A	A	A	A	A	A	A	A	A	A	A	A	A	A	A	A	A	A	A	A	A	A	A	A	A	A	A	A	A	A	A	A	A	A	A	A	A	A	A	A	A	A	A	A	A	A	A
S9_39375618	9	39375618	A	N	A	A	A	N	N	N	N	N	N	N	A	A	A	A	A	N	N	N	N	N	N	N	N	N	N	N	N	N	A	A	A	N	N	N	N	N	N	N	N	N	N	N	N	N	N
S9_40142270	9	40142270	A	A	A	A	A	N	A	A	N	N	N	N	A	A	A	N	N	N	A	N	N	N	N	N	N	N	N	N	N	N	A	A	A	N	A	A	N	N	N	A	A	A	N	N	N	N	N
S9_41093181	9	41093181	A	N	A	A	A	N	N	N	A	A	A	A	A	A	A	A	A	N	N	N	N	N	N	N	N	N	N	N	N	N	A	A	A	N	N	N	N	N	N	A	A	A	N	N	N	N	N
S9_41203032	9	41203032	A	N	A	A	A	N	N	N	A	A	A	A	A	A	A	A	A	A	N	N	N	N	N	N	A	A	A	A	A	A	A	A	A	A	N	N	N	N	N	N	N	N	A	A	A	A	N
S9_41313163	9	41313163	A	N	A	A	A	N	A	A	N	N	N	N	A	A	A	A	A	N	A	N	N	N	N	N	N	N	N	N	N	N	A	A	A	N	A	A	A	A	N	N	N	N	A	A	A	A	N
S9_41670450	9	41670450	A	N	A	A	A	N	N	N	N	N	N	N	A	A	A	A	A	A	A	N	N	N	N	N	N	N	N	N	N	N	A	A	A	N	A	A	A	A	A	A	A	A	A	A	A	A	A
BoESSR901	9	42420935	A	N	A	A	A	A	N	N	N	N	N	N	A	A	A	A	A	A	A	N	N	N	N	A	N	N	N	N	N	N	A	A	A	N	A	A	A	A	A	A	A	A	A	A	A	A	A
S9_42485167	9	42485167	A	A	A	A	A	A	A	A	A	A	A	A	A	A	A	A	A	A	A	N	N	N	N	A	N	N	N	N	N	N	A	A	A	A	A	A	N	N	A	N	N	N	A	A	A	A	A
S9_42749256	9	42749256	A	A	A	A	A	A	A	A	A	A	A	A	A	A	A	A	A	A	A	A	A	A	A	A	A	A	A	A	A	A	A	A	A	A	A	A	A	A	A	A	A	A	A	A	A	A	A
PBCGSSRBo34	9	43632105	A	A	A	A	A	A	A	A	A	A	A	A	A	A	A	A	A	A	A	A	A	A	A	A	N	N	N	N	N	N	A	A	A	A	A	A	A	A	A	N	N	N	A	A	A	A	A
S9_43895661	9	43895661	A	A	A	A	A	N	A	A	A	A	A	A	A	A	A	A	A	A	A	A	A	A	A	N	N	N	N	N	N	N	A	A	A	A	A	A	A	A	A	N	N	N	A	A	A	A	A
S9_44856270	9	44856270	A	A	A	A	A	A	A	A	A	A	A	A	A	A	A	A	A	A	A	A	A	A	A	A	N	N	N	N	N	N	A	A	A	N	A	A	A	A	A	A	A	A	A	A	A	A	A
S9_45209371	9	45209371	A	N	A	A	A	N	N	N	N	N	N	N	A	A	A	A	A	N	N	N	N	N	N	N	N	N	N	N	N	N	A	A	A	N	N	N	N	N	N	N	N	N	N	N	N	N	N
S9_45583806	9	45583806	A	A	N	N	N	N	N	N	A	A	A	A	N	N	N	A	A	A	A	A	A	A	A	A	N	N	N	N	N	N	A	A	A	A	A	A	A	A	A	A	A	A	A	A	A	A	A
S9_45843036	9	45843036	A	N	A	A	A	N	A	A	A	A	A	A	A	A	A	A	A	N	N	A	A	A	A	A	N	N	N	N	N	N	A	A	A	N	N	N	N	N	N	N	N	N	A	A	A	A	N
S9_46066175	9	46066175	A	A	A	A	A	A	A	A	A	A	A	A	A	A	A	A	A	A	A	A	A	A	A	A	A	A	A	A	A	A	N	N	N	A	A	A	A	A	A	A	A	A	A	A	A	A	A
S9_46806992	9	46806992	A	N	A	A	A	N	A	A	A	A	A	A	A	A	A	A	A	A	N	N	N	N	N	A	N	N	N	N	N	N	A	A	A	N	N	N	A	A	A	A	A	A	A	A	A	A	A
S9_47093454	9	47093454	A	A	A	A	A	A	A	A	A	A	A	A	A	A	A	A	A	A	A	A	A	A	A	A	A	A	A	A	A	A	A	A	A	A	A	A	A	A	A	A	A	A	A	A	A	A	A
S9_47099868	9	47099868	A	N	A	A	A	A	A	A	A	A	A	A	A	A	A	A	A	A	A	A	A	A	A	N	N	N	N	N	N	N	A	A	A	A	A	A	N	N	A	N	N	N	N	N	N	N	A
S9_47230530	9	47230530	A	A	A	A	A	A	A	A	N	N	N	N	A	A	A	A	A	A	A	A	A	A	A	N	N	N	N	N	N	N	A	A	A	N	A	A	N	N	N	N	N	N	A	A	A	A	N
S9_47328477	9	47328477	A	N	A	A	A	A	N	N	N	N	N	N	A	A	A	A	A	A	A	N	N	N	N	N	A	A	A	A	A	A	N	N	N	N	A	A	A	A	N	N	N	N	A	A	A	A	N
S9_47541791	9	47541791	A	N	A	A	A	N	N	N	N	N	N	N	A	A	A	A	A	N	N	N	N	N	N	N	N	N	N	N	N	N	A	A	A	N	N	N	N	N	N	N	N	N	N	N	N	N	N
S9_48036976	9	48036976	A	A	A	A	A	N	N	N	N	N	N	N	A	A	A	N	N	A	A	A	A	A	A	A	A	A	A	A	A	A	A	A	A	N	A	A	N	N	A	A	A	A	A	A	A	A	A
S9_48315939	9	48315939	A	N	A	A	A	N	N	N	N	N	N	N	A	A	A	A	A	A	N	A	A	A	A	N	N	N	N	N	N	N	A	A	A	N	N	N	N	N	N	A	A	A	A	A	A	A	N
S9_49173018	9	49173018	A	N	A	A	A	N	N	N	N	N	N	N	A	A	A	N	N	A	N	A	A	A	A	A	N	N	N	N	N	N	A	A	A	A	N	N	N	N	N	A	A	A	A	A	A	A	N
S9_49208050	9	49208050	N	A	N	N	N	N	N	N	A	A	A	A	A	A	A	N	N	A	A	N	N	N	N	N	A	A	A	A	A	A	N	N	N	A	A	A	A	A	A	A	A	A	A	A	A	A	A
S9_49456832	9	49456832	A	A	A	A	A	A	A	A	A	A	A	A	A	A	A	A	A	A	A	A	A	A	A	N	A	A	A	A	A	A	A	A	A	A	A	A	A	A	A	A	A	A	A	A	A	A	A
S9_49734012	9	49734012	A	A	A	A	A	A	A	A	A	A	A	A	A	A	A	N	N	A	A	A	A	A	A	A	A	A	A	A	A	A	A	A	A	N	A	A	A	A	N	A	A	A	A	A	A	A	N
S9_49734846	9	49734846	A	A	A	A	A	A	A	A	A	A	A	A	A	A	A	A	A	A	A	A	A	A	A	A	A	A	A	A	A	A	A	A	A	A	A	A	A	A	A	A	A	A	A	A	A	A	A
S9_50119921	9	50119921	A	N	N	N	N	N	N	N	A	A	A	A	N	N	N	N	N	A	N	A	A	A	A	A	N	N	N	N	N	N	A	A	A	N	N	N	N	N	N	N	N	N	A	A	A	A	N
BoSF0347.j	9	50141636	A	N	A	A	A	A	N	N	A	A	A	A	A	A	A	A	A	A	A	A	A	A	A	A	N	N	N	N	N	N	A	A	A	N	N	N	N	N	N	N	N	N	A	A	A	A	N
S9_50173454	9	50173454	A	N	A	A	A	N	A	A	N	N	N	N	A	A	A	A	A	A	N	A	A	A	A	A	A	A	A	A	A	A	A	A	A	N	N	N	A	A	N	A	A	A	A	A	A	A	N
S9_50372851	9	50372851	A	A	A	A	A	A	A	A	A	A	A	A	A	A	A	A	A	A	A	A	A	A	A	N	A	A	A	A	A	A	A	A	A	A	A	A	A	A	A	A	A	A	A	A	A	A	A
S9_50537700	9	50537700	A	N	A	A	A	A	A	A	A	A	A	A	A	A	A	A	A	A	N	A	A	A	A	N	N	N	N	N	N	N	A	A	A	A	N	N	A	A	A	A	A	A	A	A	A	A	A
S9_50559873	9	50559873	A	A	A	A	A	A	A	A	A	A	A	A	A	A	A	A	A	A	A	A	A	A	A	A	A	A	A	A	A	A	A	A	A	A	A	A	A	A	A	A	A	A	A	A	A	A	A
S9_50560014	9	50560014	A	A	A	A	A	A	A	A	A	A	A	A	A	A	A	A	A	A	N	A	A	A	A	A	A	A	A	A	A	A	A	A	A	A	N	N	A	A	A	A	A	A	A	A	A	A	A
S9_50627772	9	50627772	A	N	N	N	N	N	N	N	N	N	N	N	N	N	N	N	N	N	N	N	N	N	N	N	N	N	N	N	N	N	N	N	N	N	N	N	N	N	N	N	N	N	N	N	N	N	N
S9_50753953	9	50753953	A	A	A	A	A	A	A	A	A	A	A	A	A	A	A	A	A	A	A	A	A	A	A	A	A	A	A	A	A	A	A	A	A	A	A	A	A	A	N	A	A	A	A	A	A	A	N
S9_51448514	9	51448514	A	A	A	A	A	A	N	N	A	A	A	A	N	N	N	A	A	A	A	A	A	A	A	A	N	N	N	N	N	N	A	A	A	A	A	A	A	A	A	A	A	A	A	A	A	A	A
BoSF0654.j	9	51494032	A	A	A	A	A	A	N	N	A	A	A	A	A	A	A	A	A	A	A	A	A	A	A	A	N	N	N	N	N	N	A	A	A	A	A	A	A	A	A	A	A	A	A	A	A	A	A
S9_51494491	9	51494491	A	A	A	A	A	A	A	A	A	A	A	A	A	A	A	A	A	A	A	A	A	A	A	A	A	A	A	A	A	A	A	A	A	A	A	A	A	A	A	A	A	A	A	A	A	A	A
S9_51836020	9	51836020	A	A	A	A	A	N	N	N	A	A	A	A	A	A	A	A	A	N	N	A	A	A	A	A	A	A	A	A	A	A	N	N	N	N	N	N	A	A	A	A	A	A	N	N	N	N	A
S9_51943054	9	51943054	A	A	N	N	N	N	A	A	A	A	A	A	A	A	A	N	N	A	A	A	A	A	A	A	A	A	A	A	A	A	A	A	A	A	A	A	N	N	N	A	A	A	A	A	A	A	N
S9_52248768	9	52248768	A	N	A	A	A	N	N	N	N	N	N	N	A	A	A	A	A	N	N	N	N	N	N	N	A	A	A	A	A	A	A	A	A	N	N	N	N	N	A	N	N	N	N	N	N	N	A
S9_52319467	9	52319467	A	N	A	A	A	N	N	N	N	N	N	N	A	A	A	N	N	A	N	N	N	N	N	A	N	N	N	N	N	N	N	N	N	N	N	N	N	N	A	N	N	N	N	N	N	N	A
S9_52321686	9	52321686	A	N	A	A	A	N	A	A	A	A	A	A	A	A	A	A	A	A	A	A	A	A	A	A	N	N	N	N	N	N	A	A	A	N	A	A	N	N	A	A	A	A	A	A	A	A	A
S9_52321816	9	52321816	A	A	A	A	A	A	A	A	A	A	A	A	A	A	A	A	A	A	A	A	A	A	A	A	A	A	A	A	A	A	A	A	A	A	A	A	A	A	N	A	A	A	A	A	A	A	N
S9_52341326	9	52341326	A	A	A	A	A	A	A	A	A	A	A	A	A	A	A	A	A	A	A	A	A	A	A	A	A	A	A	A	A	A	A	A	A	U	A	A	A	A	N	A	A	A	A	A	A	A	N
BoSF2677.j	9	52375306	A	A	A	A	A	A	A	A	A	A	A	A	A	A	A	A	A	A	A	A	A	A	A	A	A	A	A	A	A	A	A	A	A	A	A	A	A	A	N	A	A	A	A	A	A	A	N
S9_52523845	9	52523845	A	A	A	A	A	A	A	A	A	A	A	A	A	A	A	A	A	A	A	A	A	A	A	A	A	A	A	A	A	A	A	A	A	A	A	A	A	A	A	A	A	A	A	A	A	A	A
BoSF0211.j	9	52770497	A	A	A	A	A	A	A	A	A	A	A	A	A	A	A	A	A	A	A	A	A	A	A	A	A	A	A	A	A	A	A	A	A	A	A	A	A	A	A	A	A	A	A	A	A	A	A
S9_52789850	9	52789850	A	A	A	A	A	A	A	A	A	A	A	A	A	A	A	A	A	N	A	A	A	A	A	N	A	A	A	A	A	A	A	A	A	N	A	A	N	N	N	A	A	A	A	A	A	A	N
S9_52838874	9	52838874	A	A	A	A	A	A	A	A	A	A	A	A	A	A	A	A	A	A	N	A	A	A	A	N	A	A	A	A	A	A	A	A	A	A	N	N	N	N	N	N	N	N	A	A	A	A	N
S9_52934828	9	52934828	A	N	N	N	N	A	N	N	A	A	A	A	A	A	A	N	N	N	N	N	N	N	N	N	N	N	N	N	N	N	A	A	A	N	N	N	N	N	N	N	N	N	N	N	N	N	N
S9_53033844	9	53033844	A	N	A	A	A	A	N	N	N	N	N	N	A	A	A	A	A	N	N	A	A	A	A	N	N	N	N	N	N	N	A	A	A	N	N	N	N	N	A	A	A	A	A	A	A	A	A
S9_53266837	9	53266837	A	A	A	A	A	N	A	A	A	A	A	A	A	A	A	A	A	N	N	N	N	N	N	N	A	A	A	A	A	A	A	A	A	A	N	N	N	N	N	A	A	A	A	A	A	A	N
S9_53441798	9	53441798	A	A	A	A	A	A	N	N	A	A	A	A	A	A	A	A	A	A	A	A	A	A	A	N	A	A	A	A	A	A	A	A	A	A	A	A	A	A	A	A	A	A	A	A	A	A	A
S9_53777699	9	53777699	A	A	A	A	A	A	N	N	A	A	A	A	A	A	A	A	A	A	A	A	A	A	A	A	A	A	A	A	A	A	A	A	A	A	A	A	A	A	A	A	A	A	A	A	A	A	A
BoSF0129.j	9	54277773	A	A	A	A	A	A	A	A	A	A	A	A	A	A	A	A	A	A	A	A	A	A	A	A	A	A	A	A	A	A	A	A	A	A	A	A	A	A	A	A	A	A	A	A	A	A	A
[truncated: 57 more columns]

## Sheet: S3
Table S3. Phenotypes from 2014 spring to 2018 spring field.
Line number	Season	budding time	flowering time	leaf length	lamina length	petiole length	lamina width	blade shape	plant height	stem width	node number	internode distance	bud number	cluster width	cluster number	flower color
ORG#4-1	2014 Spring	12	20	7.1	4.5	2.6	3.5	0.777778	13	5	9	1.44444	26	15.9	NA	white
ORG#4-2	2014 Spring	47	NA	NA	NA	NA	NA	NA	NA	NA	NA	NA	NA	NA	NA	NA
ORG#4-3	2014 Spring	-2	7	6.5	4	2.5	3.2	0.8	21	3.3	7	3	18	11.9	NA	white
ORG#4-4	2014 Spring	-5	4	6.2	3.6	2.6	2.6	0.722222	17.5	3.4	6	2.91667	15	13.5	NA	white
ORG#4-5	2014 Spring	3	17	6.8	4.2	2.6	3.3	0.785714	25	4	7	3.57143	28	13.5	NA	white
ORG#8-1	2014 Spring	-3	12	6.5	3.9	2.6	3	0.769231	19.5	3	7	2.78571	17	12.6	NA	white
ORG#8-2	2014 Spring	0	9	5.8	4	1.8	2.7	0.675	21	3.3	8	2.625	18	12.9	NA	white
ORG#8-3	2014 Spring	-2	12	6.9	4.6	2.3	3.8	0.826087	5	3.9	7	0.714286	24	15.2	NA	white
ORG#8-4	2014 Spring	-6	5	3.2	1.8	1.4	1.2	0.666667	11	2	5	2.2	4	8.3	NA	white
ORG#8-5	2014 Spring	4	19	5.5	3.7	1.8	2.4	0.648649	12	4.1	7	1.71429	13	11.5	NA	white
ORG#9-1	2014 Spring	-2	12	6.1	3.5	2.6	2.8	0.8	14	2.6	7	2	14	10.6	NA	white
ORG#9-2	2014 Spring	-2	10	7	4.2	2.8	2.8	0.666667	17	3.5	6	2.83333	16	11.2	NA	white
ORG#9-3	2014 Spring	2	11	6.9	4.5	2.4	3	0.666667	15.5	3.5	7	2.21429	13	9	NA	white
ORG#9-4	2014 Spring	3	16	6.4	4.3	2.1	2.6	0.604651	21.5	3.4	8	2.6875	19	11.3	NA	white
ORG#9-5	2014 Spring	1	14	5.5	4	1.5	2.5	0.625	16.5	3.2	7	2.35714	19	10.3	NA	white
ORG#10-1	2014 Spring	45	55	23.5	15.5	8	11.5	0.741935	38.5	12.4	16	2.40625	36	19.9	NA	white
ORG#10-2	2014 Spring	8	15	7.4	4.9	2.5	4.1	0.836735	24	3.7	9	2.66667	25	14.8	NA	white
ORG#10-3	2014 Spring	NA	NA	NA	NA	NA	NA	NA	NA	NA	NA	NA	NA	NA	NA	NA
ORG#10-4	2014 Spring	20	29	16	11.3	4.7	8	0.707965	24	10.2	12	2	53	23.6	NA	white
ORG#10-5	2014 Spring	16	28	16.3	12	4.3	7.3	0.608333	25.5	8.7	11	2.31818	53	23.2	NA	white
ORG#15-1	2014 Spring	20	30	8	6.7	1.3	3.5	0.522388	18.5	5.4	10	1.85	35	21.5	NA	white
ORG#15-2	2014 Spring	16	25	12.2	8.3	3.9	5.6	0.674699	24	7.5	12	2	38	16.8	NA	white
ORG#15-3	2014 Spring	3	17	8.6	6.4	2.2	3.2	0.5	23.5	4.4	9	2.61111	30	11.5	NA	white
ORG#15-4	2014 Spring	4	17	8.4	6.1	2.3	4.7	0.770492	21	4.8	9	2.33333	28	13.1	NA	white
ORG#15-5	2014 Spring	-4	5	6.5	4.2	2.3	2.8	0.666667	16	3.4	6	2.66667	15	NA	NA	white
ORG#17-1	2014 Spring	18	27	12.4	8.6	3.8	6.5	0.755814	30	8.6	11	2.72727	48	20.4	NA	white
ORG#17-2	2014 Spring	2	6	4.5	3.3	1.2	1.6	0.484848	12.5	2.3	8	1.5625	12	8.6	NA	white
ORG#17-3	2014 Spring	6	15	4.2	2.6	1.6	1.5	0.576923	18	3	10	1.8	20	8.1	NA	white
ORG#17-4	2014 Spring	18	26	12.3	7.4	4.9	5.5	0.743243	27	7.8	9	3	39	15.9	NA	white
ORG#17-5	2014 Spring	16	26	12.2	8.5	3.7	5.5	0.647059	27.5	7.9	10	2.75	44	16	NA	white
ORG#33-1	2014 Spring	NA	NA	NA	NA	NA	NA	NA	NA	NA	NA	NA	NA	NA	NA	NA
ORG#33-2	2014 Spring	18	27	11.4	8.2	3.2	5.9	0.719512	27	7.5	9	3	39	18.4	NA	white
ORG#33-3	2014 Spring	14	23	7.9	5.6	2.3	3.5	0.625	21	4.6	8	2.625	21	14.6	NA	white
ORG#33-4	2014 Spring	13	22	7.4	4.7	2.7	4	0.851064	18	3.5	9	2	20	8.5	NA	white
ORG#33-5	2014 Spring	10	25	8.5	5.7	2.8	3.7	0.649123	22	3.7	9	2.44444	31	15.1	NA	white
ORG#38-1	2014 Spring	3	15	7.5	5.1	2.4	3.3	0.647059	21	3.8	8	2.625	26	13	NA	white
ORG#38-2	2014 Spring	NA	NA	NA	NA	NA	NA	NA	NA	NA	NA	NA	NA	NA	NA	NA
ORG#38-3	2014 Spring	3	17	6.8	4.1	2.7	3	0.731707	23	3.9	8	2.875	21	12.2	NA	white
ORG#38-4	2014 Spring	5	18	10.4	8	2.4	3.6	0.45	30	3.9	9	3.33333	31	17.7	NA	white
ORG#38-5	2014 Spring	23	29	16	11.5	4.5	9	0.782609	26.5	7.8	12	2.20833	34	18.9	NA	white
ORG#44-1	2014 Spring	1	11	7.5	4.4	3.1	2.7	0.613636	16	3.4	7	2.28571	19	16.7	NA	white
ORG#44-2	2014 Spring	2	10	6.4	4	2.4	2.4	0.6	12	2.8	7	1.71429	17	10.2	NA	white
ORG#44-3	2014 Spring	5	18	10.5	6.8	3.7	3.7	0.544118	27.5	5.4	10	2.75	29	17.8	NA	white
ORG#44-4	2014 Spring	18	27	14.2	9.2	5	6.5	0.706522	25	8.6	9	2.77778	52	23.9	NA	white
ORG#44-5	2014 Spring	NA	NA	NA	NA	NA	NA	NA	NA	NA	NA	NA	NA	NA	NA	NA
ORG#49-1	2014 Spring	46	52	4.1	2.1	2	1.5	0.714286	14	3	11	1.27273	8	9.2	NA	white
ORG#49-2	2014 Spring	16	25	7.2	5.1	2.1	3.4	0.666667	26.5	3.9	9	2.94444	41	14.9	NA	white
ORG#49-3	2014 Spring	10	19	9.2	6.9	2.3	4	0.57971	30.5	5.3	11	2.77273	44	14.5	NA	white
ORG#49-4	2014 Spring	0	5	6.5	4.5	2	3.4	0.755556	17.5	2.9	10	1.75	20	9.1	NA	white
ORG#49-5	2014 Spring	12	19	5.6	4.9	0.7	2.5	0.510204	27	2.9	8	3.375	35	18.6	NA	white
ORG#56-1	2014 Spring	-4	14	6.8	4.5	2.3	3.1	0.688889	23	3	8	2.875	21	13	NA	white
ORG#56-2	2014 Spring	-2	9	5.2	3.5	1.7	2.2	0.628571	15	2.4	7	2.14286	12	10	NA	white
ORG#56-3	2014 Spring	2	14	6.2	4	2.2	2.7	0.675	18.5	3.8	8	2.3125	22	11.1	NA	white
ORG#56-4	2014 Spring	2	12	6.2	3.9	2.3	2.9	0.74359	16	3.1	8	2	17	14.4	NA	white
ORG#56-5	2014 Spring	0	4	6	4.1	1.9	2.7	0.658537	17.5	2.9	6	2.91667	14	6.2	NA	white
ORG#57-1	2014 Spring	14	19	6.8	4.5	2.3	3	0.666667	29.5	4.3	10	2.95	28	16.9	NA	white
ORG#57-2	2014 Spring	16	23	9.6	7.2	2.4	3.8	0.527778	25	5.8	10	2.5	35	17.3	NA	white
ORG#57-3	2014 Spring	-2	11	5.8	3.4	2.4	3	0.882353	18	3.2	6	3	16	9.1	NA	white
ORG#57-4	2014 Spring	12	19	8.6	6	2.6	4.3	0.716667	28	4.1	7	4	26	NA	NA	white
ORG#57-5	2014 Spring	10	26	11.3	7.2	4.1	5.4	0.75	26.5	6.2	8	3.3125	41	19.7	NA	white
ORG#62-1	2014 Spring	4	16	6.5	4.3	2.2	3	0.697674	23	3.7	9	2.55556	20	13.6	NA	white
ORG#62-2	2014 Spring	12	20	10.9	7.4	3.5	4.4	0.594595	22	4.8	8	2.75	20	18.4	NA	white
ORG#62-3	2014 Spring	14	23	11.4	7.7	3.7	5.5	0.714286	26.5	6.4	9	2.94444	34	14.2	NA	white
ORG#62-4	2014 Spring	14	21	10.7	7.5	3.2	5.2	0.693333	25.5	6.6	10	2.55	27	18.5	NA	white
ORG#62-5	2014 Spring	0	11	6.4	4.1	2.3	2.8	0.682927	16.5	3.6	7	2.35714	17	12.3	NA	white
ORG#64-1	2014 Spring	10	23	11.7	9	2.7	5	0.555556	22	7	10	2.2	48	16.1	NA	white
ORG#64-2	2014 Spring	10	18	10.3	6.8	3.5	4.8	0.705882	26.5	6.4	9	2.94444	36	15.5	NA	white
ORG#64-3	2014 Spring	10	20	10.5	6.8	3.7	4.8	0.705882	26	5	11	2.36364	26	15	NA	white
ORG#64-4	2014 Spring	3	15	4.6	2.7	1.9	2.3	0.851852	19	2.2	6	3.16667	17	9.5	NA	white
ORG#64-5	2014 Spring	14	23	12.6	8.6	4	5.5	0.639535	26	7	9	2.88889	35	17.9	NA	white
ORG#68-1	2014 Spring	15	22	11.5	8.7	2.8	5.5	0.632184	22	8.6	11	2	34	17.8	NA	white
ORG#68-2	2014 Spring	14	23	10.8	8.3	2.5	5.1	0.614458	22	6.5	7	3.14286	30	9.6	NA	white
ORG#68-3	2014 Spring	5	17	6.5	4	2.5	3	0.75	31	3.3	9	3.44444	24	12.7	NA	white
ORG#68-4	2014 Spring	NA	NA	NA	NA	NA	NA	NA	NA	NA	NA	NA	NA	NA	NA	NA
ORG#68-5	2014 Spring	16	25	9	6.5	2.5	3.1	0.476923	25	5.6	7	3.57143	33	11.5	NA	white
ORG#83-1	2014 Spring	-6	5	6.4	3.4	3.1	2.4	0.705882	23	3.1	7	3.28571	16	NA	NA	white
ORG#83-2	2014 Spring	1	13	6.9	4	2.9	3.1	0.775	21	3.6	8	2.625	26	10	NA	white
ORG#83-3	2014 Spring	-6	3	6.5	3.9	2.6	2.8	0.717949	17	3.1	5	3.4	19	NA	NA	white
ORG#83-4	2014 Spring	14	23	10.5	7	3.5	4.6	0.657143	32	5.6	10	3.2	26	19.9	NA	white
ORG#83-5	2014 Spring	16	25	11.1	7.8	3.3	5	0.641026	27.5	6.4	11	2.5	39	15.1	NA	white
ORG#87-1	2014 Spring	20	29	6.8	5	1.8	2.8	0.56	19	2.8	10	1.9	30	16.3	NA	white
ORG#87-2	2014 Spring	-5	10	6.5	4.5	2	2.1	0.466667	12	2.9	6	2	17	9.5	NA	white
ORG#87-3	2014 Spring	-5	25	9.6	6.7	2.9	4.2	0.626866	30.5	3.9	12	2.54167	22	16.5	NA	white
ORG#87-4	2014 Spring	4	18	8.3	6.5	1.8	3.5	0.538462	21	3.7	8	2.625	29	12.2	NA	white
ORG#87-5	2014 Spring	3	NA	NA	NA	NA	NA	NA	NA	NA	NA	NA	NA	NA	NA	NA
ORG#102-1	2014 Spring	6	25	7.3	5.3	2	2.8	0.528302	24	4.1	9	2.66667	28	13.8	NA	white
ORG#102-2	2014 Spring	4	16	5.5	3.8	1.7	2.4	0.631579	17	3	8	2.125	17	8.8	NA	white
ORG#102-3	2014 Spring	12	23	7.2	4.9	2.3	3	0.612245	23.5	4.1	9	2.61111	32	15.8	NA	white
ORG#102-4	2014 Spring	18	27	7.5	5.5	2	3.3	0.6	21.5	4.6	11	1.95455	37	15.1	NA	white
ORG#102-5	2014 Spring	-3	11	5.9	3.2	2.7	2.5	0.78125	19	3	6	3.16667	12	11.9	NA	white
ORG#103-1	2014 Spring	-6	8	6.5	4.1	2.4	2.6	0.634146	18	2.9	7	2.57143	13	11.8	NA	white
ORG#103-2	2014 Spring	3	16	6	3.7	2.3	2.7	0.72973	24	3.9	9	2.66667	22	12.7	NA	white
ORG#103-3	2014 Spring	10	21	9.7	3.6	6.1	2.6	0.722222	24	3.6	9	2.66667	25	16.8	NA	white
ORG#103-4	2014 Spring	10	19	6.5	4.2	2.3	3.7	0.880952	22.5	3.9	7	3.21429	25	15.5	NA	white
ORG#103-5	2014 Spring	12	19	7.2	4.8	2.4	3.2	0.666667	26	4	9	2.88889	25	16.7	NA	white
ORG#108-1	2014 Spring	13	21	8.1	5.4	2.7	3.9	0.722222	27	3.2	11	2.45455	35	15.5	NA	white
ORG#108-2	2014 Spring	18	27	10.3	6.7	3.6	4.5	0.671642	28.5	6.6	13	2.19231	49	17.3	NA	white
ORG#108-3	2014 Spring	10	19	7.2	4.6	2.6	3.2	0.695652	27	4.5	9	3	35	NA	NA	white
ORG#108-4	2014 Spring	6	18	6.3	5.3	1	2.7	0.509434	25.5	2.9	8	3.1875	21	11.1	NA	white
ORG#108-5	2014 Spring	4	16	6.2	3.9	2.3	2.4	0.615385	26.5	3.1	9	2.94444	21	9.9	NA	white
ORG#121-1	2014 Spring	18	28	9.1	6.3	2.8	3.7	0.587302	36	4.3	8	4.5	33	11.8	NA	white
ORG#121-2	2014 Spring	16	23	9.8	6.5	3.3	4.3	0.661538	21.5	5.6	9	2.38889	26	14.2	NA	white
ORG#121-3	2014 Spring	12	19	8	5.5	2.5	3.5	0.636364	30.5	4.8	8	3.8125	26	14.9	NA	white
ORG#121-4	2014 Spring	4	17	6.1	4	2.1	2.9	0.725	29	2.9	6	4.83333	27	12.6	NA	white
ORG#121-5	2014 Spring	12	20	9.8	6.9	2.9	4.5	0.652174	26.5	4.3	7	3.78571	21	14.7	NA	white
ORG#126-1	2014 Spring	12	20	7	4.7	2.3	3.6	0.765957	20	4.4	8	2.5	31	16.7	NA	white
ORG#126-2	2014 Spring	20	29	8.8	6.1	2.7	3.8	0.622951	11.5	5.8	10	1.15	38	14	NA	white
ORG#126-3	2014 Spring	18	26	11.2	7.5	3.7	4.5	0.6	16	7.3	11	1.45455	41	12.6	NA	white
ORG#126-4	2014 Spring	21	31	13.5	10.5	3	7	0.666667	26	9.9	13	2	44	18.5	NA	white
ORG#126-5	2014 Spring	10	16	8.5	5.3	3.2	3.5	0.660377	26	5.1	9	2.88889	22	13.3	NA	white
ORG#134-1	2014 Spring	34	43	17.3	12.5	4.8	11	0.88	20	12.8	19	1.05263	52	29.4	NA	white
ORG#134-2	2014 Spring	40	46	16	11.2	4.8	9.8	0.875	17.5	16.9	17	1.02941	37	25.3	NA	white
ORG#134-3	2014 Spring	20	31	13	8.6	4.4	7.7	0.895349	27	8.8	14	1.92857	54	20.7	NA	white
ORG#134-4	2014 Spring	48	56	15	10.2	4.8	11	1.07843	20.5	13.6	19	1.07895	26	11.7	NA	white
ORG#134-5	2014 Spring	NA	NA	NA	NA	NA	NA	NA	NA	NA	NA	NA	NA	NA	NA	NA
ORG#142-1	2014 Spring	NA	NA	NA	NA	NA	NA	NA	NA	NA	NA	NA	NA	NA	NA	NA
ORG#142-2	2014 Spring	16	24	9.7	6.9	2.8	3.7	0.536232	28	5.6	10	2.8	38	15.9	NA	white
ORG#142-3	2014 Spring	NA	NA	8	5.2	2.8	5	0.961538	6	11.2	18	0.333333	NA	NA	NA	NA
ORG#142-4	2014 Spring	16	19	8	4.9	3.1	3.1	0.632653	27	4.4	10	2.7	24	14.4	NA	white
ORG#142-5	2014 Spring	48	NA	NA	NA	NA	NA	NA	NA	NA	NA	NA	NA	NA	NA	NA
ORG#144-1	2014 Spring	20	30	12.5	8.7	3.8	6.7	0.770115	21	8.6	12	1.75	52	25.4	NA	white
ORG#144-2	2014 Spring	39	NA	NA	NA	NA	NA	NA	12	9.7	15	0.8	NA	NA	NA	white
ORG#144-3	2014 Spring	43	NA	NA	NA	NA	NA	NA	22	11.6	14	1.57143	NA	NA	NA	white
ORG#144-4	2014 Spring	43	NA	NA	NA	NA	NA	NA	15	8.2	16	0.9375	NA	NA	NA	white
ORG#144-5	2014 Spring	43	56	12.5	8.1	4.4	7	0.864198	20	8.4	14	1.42857	NA	NA	NA	white
ORG#145-1	2014 Spring	NA	NA	NA	NA	NA	NA	NA	NA	NA	NA	NA	NA	NA	NA	NA
ORG#145-2	2014 Spring	7	18	7.5	5.2	2.3	3.4	0.653846	23	5.1	9	2.55556	31	15.8	NA	white
ORG#145-3	2014 Spring	3	15	6.8	4	2.8	3	0.75	25	4.3	9	2.77778	29	14.1	NA	white
ORG#145-4	2014 Spring	1	15	6	4	2	2.7	0.675	30	3.3	8	3.75	26	9.5	NA	white
ORG#145-5	2014 Spring	-5	7	5.8	3.4	2.4	2.3	0.676471	20.5	NA	6	3.41667	15	10.7	NA	white
ORG#155-1	2014 Spring	7	19	8.8	4.5	4.3	3.2	0.711111	35.5	3.7	9	3.94444	30	14.6	NA	white
ORG#155-2	2014 Spring	14	NA	NA	NA	NA	NA	NA	NA	NA	NA	NA	NA	NA	NA	NA
ORG#155-3	2014 Spring	3	13	6.8	3.6	3.2	2.2	0.611111	18.5	3	7	2.64286	19	10.7	NA	white
ORG#155-4	2014 Spring	-6	7	6.1	3.5	2.6	3.1	0.885714	18	2.8	7	2.57143	2	5.2	NA	white
ORG#155-5	2014 Spring	-2	19	8.5	6	2.5	4.1	0.683333	30.5	5.5	10	3.05	38	16.9	NA	white
ORG#159-1	2014 Spring	-4	8	6.7	4.1	2.6	3	0.731707	15	4.36	6	2.5	12	10.25	NA	white
ORG#159-2	2014 Spring	16	25	6	3.5	2.5	2.5	0.714286	18.5	2.75	7	2.64286	19	14.87	NA	white
ORG#159-3	2014 Spring	3	16	6.3	4.1	2.2	3	0.731707	17	3.1	7	2.42857	15	11	NA	white
ORG#159-4	2014 Spring	-2	13	4.8	3.7	1.1	2.3	0.621622	16	2.99	6	2.66667	17	10.93	NA	white
ORG#159-5	2014 Spring	-6	7	6.2	3.9	2.3	3.4	0.871795	16	NA	7	2.28571	14	8.43	NA	white
ORG#161-1	2014 Spring	18	27	7.1	3.5	3.6	3.3	0.942857	23	4.04	11	2.09091	31	13.54	NA	white
ORG#161-2	2014 Spring	0	11	5.9	4	1.9	2.6	0.65	15	2.97	7	2.14286	16	11.28	NA	white
ORG#161-3	2014 Spring	3	15	5.5	3.5	2	2.8	0.8	19.5	2.77	8	2.4375	17	8.98	NA	white
ORG#161-4	2014 Spring	18	27	8.7	5.7	3	3.6	0.631579	26	5.1	11	2.36364	35	13.59	NA	white
ORG#161-5	2014 Spring	3	14	5.4	3.5	1.9	2.4	0.685714	22.5	3.06	8	2.8125	19	8.61	NA	white
TO1434	2014 Spring	-4	10	5.2	3.2	2	2.1	0.65625	13.5	2.89	8	1.6875	10	8.31	NA	white
TO1434	2014 Spring	-4	11	6	4.2	1.8	2.9	0.690476	19.5	3.06	6	3.25	17	9.17	NA	white
TO1434	2014 Spring	-7	3	5.6	3.6	2	2.4	0.666667	23.5	2.81	6	3.91667	13	8.5	NA	white
TO1434	2014 Spring	1	12	4.6	3	1.6	2.8	0.933333	14	2.04	7	2	11	9.18	NA	white
TO1434	2014 Spring	-2	10	5.4	3.5	1.9	2.6	0.742857	20	2.62	7	2.85714	15	11.06	NA	white
TO1434	2014 Spring	-7	3	4.4	2.5	1.8	2.1	0.84	15	2.22	6	2.5	11	NA	NA	white
TO1434	2014 Spring	-3	7	5	3.3	1.7	2.1	0.636364	10.8	2.79	6	1.8	11	NA	NA	white
TO1434	2014 Spring	10	19	6	4.3	1.7	2.8	0.651163	32.5	3.5	9	3.61111	30	11	NA	white
TO1434	2014 Spring	12	22	6.7	4.1	2.6	3.8	0.926829	21	3.35	8	2.625	19	13.6	NA	white
TO1434	2014 Spring	18	25	11.5	8.2	3.3	5	0.609756	34	5.86	10	3.4	43	13.24	NA	white
ORG#10-2-1	2014 Fall	28	42	22.5	16	6.5	15	0.9375	23	21.25	16	1.4375	62	NA	NA	white
ORG#10-2-2	2014 Fall	28	42	25	18.5	6.5	14	0.756757	32.5	21.23	15	2.16667	65	23.99	NA	white
ORG#10-2-3	2014 Fall	26	40	22	18.5	3.5	12	0.648649	25.5	19.24	15	1.7	79	30.23	NA	white
ORG#10-2-4	2014 Fall	NA	NA	NA	NA	NA	NA	NA	NA	NA	NA	NA	NA	NA	NA	NA
ORG#10-2-5	2014 Fall	26	37	17	10.5	6.5	9.5	0.904762	22	9.41	11	2	36	14.96	NA	white
ORG#111-11-1	2014 Fall	NA	NA	NA	NA	NA	NA	NA	NA	NA	NA	NA	NA	NA	NA	NA
ORG#111-11-2	2014 Fall	26	38	22.5	17	5.5	16	0.941176	21	23.45	13	1.61538	71	NA	NA	white
ORG#111-11-3	2014 Fall	28	42	19.5	14	5.5	13	0.928571	26	20.14	16	1.625	60	NA	NA	white
ORG#111-11-4	2014 Fall	28	45	23	17	6	15.5	0.911765	30	20.95	13	2.30769	65	23.77	NA	white
ORG#135-12-1	2014 Fall	26	39	28	18	10	17	0.944444	22	26.29	15	1.46667	86	NA	NA	white
ORG#135-12-2	2014 Fall	26	40	23	18	5	14	0.777778	20	22.97	18	1.11111	78	NA	NA	white
ORG#135-12-3	2014 Fall	26	37	23	16.5	6.5	14	0.848485	30	20.5	16	1.875	74	29.16	NA	white
ORG#135-12-4	2014 Fall	26	39	18.5	15.5	3	13.5	0.870968	19.5	21.99	13	1.5	78	NA	NA	white
ORG#135-12-5	2014 Fall	31	65	18	13	5	10.3	0.792308	18	16.4	14	1.28571	36	19.61	NA	white
ORG#135-14-1	2014 Fall	NA	NA	NA	NA	NA	NA	NA	NA	NA	NA	NA	NA	NA	NA	NA
ORG#135-14-2	2014 Fall	26	41	21.5	17	4.5	12	0.705882	21	20.8	17	1.23529	88	25.8	NA	white
ORG#135-14-3	2014 Fall	26	41	23.5	17	6.5	13.5	0.794118	21.5	20.56	16	1.34375	86	28.46	NA	white
ORG#135-5-1	2014 Fall	26	40	23.5	19.5	4	12.5	0.641026	20	20.81	14	1.42857	66	25.24	NA	white
ORG#135-5-2	2014 Fall	NA	NA	NA	NA	NA	NA	NA	NA	NA	NA	NA	NA	NA	NA	NA
ORG#135-5-3	2014 Fall	26	41	24	18	6	14	0.777778	22	23.5	14	1.57143	87	NA	NA	white
ORG#135-5-4	2014 Fall	NA	NA	NA	NA	NA	NA	NA	NA	NA	NA	NA	NA	NA	NA	NA
ORG#135-5-5	2014 Fall	NA	NA	NA	NA	NA	NA	NA	NA	NA	NA	NA	NA	NA	NA	NA
ORG#142-8-1	2014 Fall	28	50	26.5	20	6.5	19.5	0.975	24	23.42	18	1.33333	59	28.38	NA	white
ORG#142-8-2	2014 Fall	76	95	13	10	3	8.5	0.85	12.5	12.98	16	0.78125	48	22.64	NA	white
ORG#142-8-3	2014 Fall	33	46	25.5	17.5	8	20	1.14286	21	22.92	20	1.05	60	24.35	NA	white
ORG#142-8-4	2014 Fall	54	79	26	19	7	18	0.947368	21.5	24.3	19	1.13158	50	31.2	NA	white
ORG#15-12-1	2014 Fall	NA	NA	NA	NA	NA	NA	NA	NA	NA	NA	NA	NA	NA	NA	NA
ORG#15-12-2	2014 Fall	NA	NA	NA	NA	NA	NA	NA	NA	NA	NA	NA	NA	NA	NA	NA
ORG#15-12-3	2014 Fall	28	41	21	17	4	14.5	0.852941	21.5	21.34	17	1.26471	53	NA	NA	white
ORG#15-12-4	2014 Fall	NA	NA	NA	NA	NA	NA	NA	NA	NA	NA	NA	NA	NA	NA	NA
ORG#15-12-5	2014 Fall	NA	NA	NA	NA	NA	NA	NA	NA	NA	NA	NA	NA	NA	NA	NA
ORG#15-14-1	2014 Fall	26	42	24	19.5	4.5	17.5	0.897436	27	20.95	17	1.58824	65	27.62	NA	white
ORG#15-14-2	2014 Fall	26	40	23	19	4	16	0.842105	22	22.89	14	1.57143	66	NA	NA	white
ORG#15-15-1	2014 Fall	NA	NA	NA	NA	NA	NA	NA	NA	NA	NA	NA	NA	NA	NA	NA
ORG#15-15-2	2014 Fall	NA	NA	NA	NA	NA	NA	NA	NA	NA	NA	NA	NA	NA	NA	NA
ORG#17-8-1	2014 Fall	NA	NA	NA	NA	NA	NA	NA	NA	NA	NA	NA	NA	NA	NA	NA
ORG#17-8-2	2014 Fall	26	39	28	20.5	7.5	19	0.926829	22	26.09	15	1.46667	84	36.18	NA	white
ORG#17-8-3	2014 Fall	28	42	22	15	7	15	1	29.5	22.57	15	1.96667	78	29.16	NA	white
ORG#3-12-1	2014 Fall	NA	NA	NA	NA	NA	NA	NA	NA	NA	NA	NA	NA	NA	NA	NA
ORG#3-12-2	2014 Fall	NA	NA	NA	NA	NA	NA	NA	NA	NA	NA	NA	NA	NA	NA	NA
ORG#3-12-3	2014 Fall	28	43	20.5	15.5	5	12	0.774194	23	16.6	15	1.53333	50	19.55	NA	white
ORG#3-16-1	2014 Fall	NA	NA	NA	NA	NA	NA	NA	NA	NA	NA	NA	NA	NA	NA	NA
ORG#3-16-2	2014 Fall	28	45	20.5	15	5.5	12.5	0.833333	25.5	19.08	13	1.96154	61	26.57	NA	NA
ORG#3-16-3	2014 Fall	NA	NA	NA	NA	NA	NA	NA	NA	NA	NA	NA	NA	NA	NA	NA
ORG#35-2-1	2014 Fall	26	40	23.5	18	5.5	15	0.833333	22	22.02	13	1.69231	67	NA	NA	white
ORG#35-2-2	2014 Fall	NA	NA	NA	NA	NA	NA	NA	NA	NA	NA	NA	NA	NA	NA	NA
ORG#35-2-3	2014 Fall	26	41	24.5	18.5	6	15.5	0.837838	24	24.66	13	1.84615	72	26.88	NA	white
ORG#35-8-1	2014 Fall	28	42	26.5	19	7.5	16	0.842105	26.5	23.27	13	2.03846	61	32.17	NA	white
ORG#35-8-2	2014 Fall	22	28	15.3	10.5	4.8	7.5	0.714286	26	8.42	11	2.36364	43	NA	NA	NA
ORG#35-8-3	2014 Fall	26	39	28	26.5	1.5	18	0.679245	26	25.97	19	1.36842	68	NA	NA	white
ORG#57-10-1	2014 Fall	26	41	23	16.5	6.5	17	1.0303	29.5	24.55	16	1.84375	74	NA	NA	white
ORG#57-10-2	2014 Fall	26	43	24.5	19.5	5	15.5	0.794872	33	22.78	14	2.35714	80	26.46	NA	white
ORG#57-10-3	2014 Fall	NA	NA	NA	NA	NA	NA	NA	NA	NA	NA	NA	NA	NA	NA	NA
ORG#61-13-1	2014 Fall	14	22	17	14	3	8.6	0.614286	20	11.51	12	1.66667	32	11.8	NA	NA
ORG#61-13-2	2014 Fall	14	24	15	11	4	7.2	0.654545	17	6.23	13	1.30769	23	9.51	NA	NA
ORG#61-13-3	2014 Fall	28	45	19	15	4	10.5	0.7	23	17.17	13	1.76923	70	28.14	NA	white
ORG#61-13-4	2014 Fall	28	42	20	16.5	3.5	14.5	0.878788	24.5	20.67	16	1.53125	60	NA	NA	white
ORG#61-13-5	2014 Fall	NA	NA	NA	NA	NA	NA	NA	NA	NA	NA	NA	NA	NA	NA	NA
ORG#61-9-1	2014 Fall	26	41	16.5	15	1.5	11	0.733333	21	15.64	16	1.3125	37	27.18	NA	white
ORG#61-9-2	2014 Fall	NA	NA	NA	NA	NA	NA	NA	NA	NA	NA	NA	NA	NA	NA	NA
ORG#61-9-3	2014 Fall	26	37	22	16.5	5.5	13.7	0.830303	19	20.84	15	1.26667	46	NA	NA	white
ORG#61-9-4	2014 Fall	28	43	24.5	18	6.5	14	0.777778	26.5	23.75	16	1.65625	76	30.08	NA	white
ORG#66-10-1	2014 Fall	26	35	25	17.5	7.5	16.5	0.942857	25.5	22.35	16	1.59375	60	24.45	NA	white
ORG#66-10-2	2014 Fall	28	41	19.5	15	4.5	11.5	0.766667	21	16.3	13	1.61538	51	NA	NA	white
ORG#66-10-3	2014 Fall	32	62	17.5	12.7	4.8	9	0.708661	20	18.41	13	1.53846	56	24.29	NA	white
ORG#66-10-4	2014 Fall	NA	NA	NA	NA	NA	NA	NA	NA	NA	NA	NA	NA	NA	NA	NA
ORG#66-12-1	2014 Fall	26	35	22	16	6	12.5	0.78125	21	18.14	14	1.5	55	23.47	NA	white
ORG#66-12-2	2014 Fall	28	52	22	16	6	14	0.875	29	18.91	18	1.61111	65	26.07	NA	white
ORG#66-12-3	2014 Fall	26	35	24	20	4	17.5	0.875	18	25.2	14	1.28571	74	NA	NA	NA
ORG#66-6-1	2014 Fall	26	36	23.5	18	5.5	14.5	0.805556	24.5	18.1	13	1.88462	65	30.82	NA	white
ORG#66-6-2	2014 Fall	26	32	20.5	15.5	5	12	0.774194	23.5	20.4	16	1.46875	48	NA	NA	NA
ORG#66-6-3	2014 Fall	26	37	26.5	20	6.5	16.5	0.825	24	24.25	14	1.71429	73	NA	NA	white
ORG#68-14-1	2014 Fall	26	40	26	20	6	17.5	0.875	24	22.34	16	1.5	64	NA	NA	white
ORG#68-14-2	2014 Fall	28	41	26	18.5	7.5	15.5	0.837838	24	23.47	16	1.5	70	NA	NA	white
ORG#68-14-3	2014 Fall	28	42	25	17.5	7.5	13	0.742857	26	19.46	15	1.73333	59	26.78	NA	white
ORG#68-2-1	2014 Fall	28	42	28	21.5	6.5	16.5	0.767442	26	25.06	16	1.625	71	NA	NA	white
ORG#68-2-2	2014 Fall	NA	NA	NA	NA	NA	NA	NA	NA	NA	NA	NA	NA	NA	NA	NA
ORG#68-2-3	2014 Fall	NA	NA	NA	NA	NA	NA	NA	NA	NA	NA	NA	NA	NA	NA	NA
ORG#8-8-1	2014 Fall	28	41	28	20.5	7.5	16.5	0.804878	23	25.11	19	1.21053	65	NA	NA	white
ORG#8-8-2	2014 Fall	28	41	21	16	5	14	0.875	22	19.87	15	1.46667	64	NA	NA	white
ORG#8-8-3	2014 Fall	NA	NA	NA	NA	NA	NA	NA	NA	NA	NA	NA	NA	NA	NA	NA
ORG#8-8-4	2014 Fall	NA	NA	NA	NA	NA	NA	NA	NA	NA	NA	NA	NA	NA	NA	NA
ORG#9-12-1	2014 Fall	26	40	28	21	7	18.5	0.880952	27.5	22.64	14	1.96429	99	NA	NA	white
ORG#9-12-2	2014 Fall	26	36	27	21	6	18.5	0.880952	25.5	23.57	15	1.7	87	24.52	NA	white
ORG#9-12-3	2014 Fall	26	37	27	20	7	19	0.95	25	25.11	13	1.92308	94	31.57	NA	white
ORG#9-12-4	2014 Fall	NA	NA	NA	NA	NA	NA	NA	NA	NA	NA	NA	NA	NA	NA	NA
ORG#96-10-1	2014 Fall	26	39	26	19.5	6.5	16	0.820513	24.5	19.57	13	1.88462	57	NA	NA	yellow
ORG#96-10-2	2014 Fall	26	40	25	19.5	5.5	16.5	0.846154	21	23.36	18	1.16667	67	19.06	NA	yellow
ORG#96-10-3	2014 Fall	48	82	18.6	13.5	5.1	16.5	1.22222	26	24.9	18	1.44444	59	28.22	NA	yellow
ORG#96-11-1	2014 Fall	26	40	22	19.5	2.5	13	0.666667	29	20.72	18	1.61111	64	23.68	NA	white
ORG#96-11-2	2014 Fall	28	44	20	15	5	10	0.666667	33	18.52	18	1.83333	53	20.35	NA	white
ORG#96-11-3	2014 Fall	26	34	20	15.5	4.5	10	0.645161	27.5	15.3	12	2.29167	59	NA	NA	white
ORG#96-7-1	2014 Fall	26	35	25	19	6	14.5	0.763158	21	23.19	15	1.4	49	20.02	NA	yellow
ORG#96-7-2	2014 Fall	26	37	25	18	7	16.5	0.916667	23	19.58	15	1.53333	66	NA	NA	yellow
ORG#96-7-3	2014 Fall	26	41	25.5	18	7.5	16	0.888889	28	18.13	18	1.55556	74	22.11	NA	yellow
ORG#96-8-1	2014 Fall	28	41	19.5	15.5	4	11.5	0.741935	33	18.65	15	2.2	50	21.85	NA	yellow
ORG#96-8-2	2014 Fall	26	35	24.5	20	4.5	16.5	0.825	23.5	22.1	14	1.67857	40	NA	NA	yellow
ORG#96-8-3	2014 Fall	28	43	21.5	16.5	5	12.5	0.757576	33	15.9	13	2.53846	53	28.09	NA	yellow
ORG#9-9-1	2014 Fall	31	NA	NA	NA	NA	NA	NA	NA	NA	NA	NA	NA	NA	NA	NA
ORG#9-9-2	2014 Fall	33	50	20	16	4	14	0.875	25	21.49	14	1.78571	93	29.49	NA	white
TO1434	2014 Fall	26	40	22	18.5	3.5	13.5	0.72973	23.5	19.4	15	1.56667	69	29.54	NA	white
TO1434	2014 Fall	28	43	23	17.5	5.5	11.5	0.657143	28.5	21.22	16	1.78125	50	31.25	NA	white
TO1434	2014 Fall	28	42	25	19	6	13.5	0.710526	26	23.11	13	2	68		NA	white
TO1434	2014 Fall	28	45	22	15.5	6.5	13.5	0.870968	33	23.49	13	2.53846	61	33.4	NA	white
TO1434	2014 Fall	26	42	27	20	7	15.5	0.775	27.5	25.58	18	1.52778	64	25.88	NA	white
ORG#3-7-1	2015 Spring	10	19	12.5	8.6	3.9	6	0.697674	23.5	7.33	8	2.9375	31	14.06	3	white
ORG#3-7-2	2015 Spring	8	14	11.4	8.4	3	5	0.595238	22	5.11	8	2.75	7	16.48	3	white
ORG#3-7-3	2015 Spring	10	19	13.2	10	3.2	6.7	0.67	25.5	8.02	8	3.1875	31	18.85	3	white
ORG#3-7-4	2015 Spring	12	34	4.7	3	1.7	1.6	0.533333	18	1.97	5	3.6	NA	NA	NA	white
ORG#3-7-5	2015 Spring	10	19	12.8	8.6	4.2	6	0.697674	25.5	6.93	9	2.83333	31	15.88	3	white
ORG#8-11-1	2015 Spring	13	26	11	8	3	5.7	0.7125	30	6.66	11	2.72727	35	17.11	3	white
ORG#8-11-2	2015 Spring	21	32	12.5	7.7	4.8	5.8	0.753247	37.5	6.77	7	5.35714	34	13.62	5	white
ORG#8-11-4	2015 Spring	13	24	14.3	10	4.3	7.2	0.72	23.5	8.37	10	2.35	33	18.13	3	white
ORG#9-3-2	2015 Spring	10	17	10.9	7.8	3.1	6.5	0.833333	22.5	6.59	8	2.8125	32	16.18	2	white
ORG#9-3-3	2015 Spring	10	19	12.5	8.8	3.7	6.7	0.761364	18	8.01	8	2.25	36	19.79	3	white
ORG#9-3-4	2015 Spring	10	22	10.1	8	2.1	5	0.625	23	5.46	9	2.55556	37	21.63	4	white
ORG#9-3-5	2015 Spring	6	17	14	10	4	8	0.8	27.5	7.8	8	3.4375	45	15.78	3	white
ORG#9-8-1	2015 Spring	6	16	9.4	7	2.4	6.4	0.914286	27	6.02	8	3.375	27	13.93	2	white
ORG#9-8-3	2015 Spring	12	22	12.5	9	3.5	6.5	0.722222	23.5	7.51	9	2.61111	38	18.91	3	white
ORG#9-8-5	2015 Spring	8	17	11	8	3	5.7	0.7125	27	6.25	8	3.375	31	17.05	3	white
ORG#9-9-1	2015 Spring	8	NA	NA	NA	NA	NA	NA	NA	NA	NA	NA	NA	NA	NA	NA
ORG#9-9-2	2015 Spring	10	22	11.7	9.2	2.5	6.5	0.706522	28	8.08	11	2.54545	46	23.24	4	white
ORG#9-9-3	2015 Spring	10	20	12.2	9.5	2.7	6.5	0.684211	22.5	8.46	10	2.25	41	18.05	3	white
ORG#9-9-4	2015 Spring	8	17	13	9.8	3.2	7.5	0.765306	19	8	9	2.11111	36	16.88	3	white
ORG#9-9-5	2015 Spring	12	22	9.5	6.5	3	5	0.769231	20.5	6.5	9	2.27778	NA	NA	4	white
ORG#9-10-1	2015 Spring	6	13	10.5	8	2.5	5.7	0.7125	23	7.43	8	2.875	30	14.9	2	white
ORG#9-10-2	2015 Spring	6	17	11.5	8.3	3.2	6	0.722892	27.5	6.78	8	3.4375	33	13.57	3	white
ORG#9-10-3	2015 Spring	6	14	8	6.6	1.4	4	0.606061	28	4.7	8	3.5	33	15.29	3	white
ORG#9-10-4	2015 Spring	6	14	7.5	5.5	2	3.8	0.690909	28.5	4.38	7	4.07143	29	16.37	2	white
ORG#9-10-5	2015 Spring	6	17	9.5	6.7	2.8	5.3	0.791045	21	7.42	8	2.625	29	14.11	NA	white
ORG#9-11-1	2015 Spring	8	20	12.5	9.5	3	6.5	0.684211	26	8.25	10	2.6	37	15.6	3	white
ORG#9-11-2	2015 Spring	12	24	16.4	14	2.4	9.6	0.685714	24	9.86	11	2.18182	50	20.97	4	white
ORG#9-11-3	2015 Spring	15	27	15.9	12	3.9	8.5	0.708333	34	9.1	10	3.4	29	15.12	4	white
ORG#9-11-4	2015 Spring	10	20	15	10.5	4.5	8	0.761905	23.5	9.9	8	2.9375	29	17.96	2	white
ORG#9-12-1	2015 Spring	8	15	9	6.7	2.3	4.7	0.701493	26.5	4.65	7	3.78571	28	13.05	3	white
ORG#9-12-2	2015 Spring	6	17	11	8.6	2.4	6.4	0.744186	25.5	6.3	7	3.64286	33	17.8	3	white
ORG#9-12-3	2015 Spring	8	16	10	7.5	2.5	4	0.533333	25	5.53	8	3.125	28	15.02	2	white
ORG#9-12-4	2015 Spring	10	16	10.6	8.6	2	5.5	0.639535	24	5.98	7	3.42857	31	13.64	2	white
ORG#9-12-5	2015 Spring	6	16	11.5	8.5	3	6	0.705882	26.5	7	6	4.41667	36	15.69	3	white
ORG#9-13-1	2015 Spring	NA	33	12.2	8.4	3.8	6	0.714286	29	8.79	9	3.22222	37	15.87	4	white
ORG#9-13-2	2015 Spring	12	20	11.2	8	3.2	5	0.625	23	6.67	9	2.55556	NA	NA	3	white
ORG#9-13-3	2015 Spring	6	16	10.5	7.5	3	6	0.8	22.5	6.63	7	3.21429	30	15.38	2	white
ORG#9-13-4	2015 Spring	8	18	9	6	3	4.5	0.75	26.5	5.67	7	3.78571	34	16.5	2	white
ORG#9-13-5	2015 Spring	10	18	12	8	4	6.2	0.775	23.5	6.8	8	2.9375	32	18.92	2	white
ORG#9-15-1	2015 Spring	10	19	11.5	6.8	4.7	6	0.882353	24	7.44	8	3	31	16.97	3	white
ORG#9-15-2	2015 Spring	8	17	13.2	9.5	3.7	7	0.736842	22	8.18	8	2.75	31	16.75	3	white
ORG#9-15-3	2015 Spring	16	25	10.5	7.6	2.9	5.5	0.723684	34.5	4.59	8	4.3125	34	13.99	3	white
ORG#9-15-4	2015 Spring	10	19	13.8	10	3.8	8.2	0.82	28.5	8.88	9	3.16667	39	21.51	3	white
ORG#9-15-5	2015 Spring	8	19	12	9.5	2.5	6.5	0.684211	27.5	8.47	9	3.05556	46	22.08	3	white
ORG#10-4-1	2015 Spring	25	NA	19.5	14	5.5	9.5	0.678571	37	14.97	NA	NA	59	25.86	8	white
ORG#10-4-2	2015 Spring	21	34	18	12.5	5.5	10.5	0.84	36	14.84	14	2.57143	54	21.96	6	white
ORG#10-4-3	2015 Spring	29	38	21	16	5	13.5	0.84375	41	16.95	14	2.92857	60	28.28	10	white
ORG#10-4-4	2015 Spring	NA	40	16.5	11.5	5	10.5	0.913043	36	15.14	14	2.57143	57	41.2	11	white
ORG#10-4-5	2015 Spring	20	32	15.5	11	4.5	9	0.818182	36	12.97	15	2.4	47	19.61	8	white
ORG#15-4-1	2015 Spring	14	26	16.6	11.7	4.9	9.5	0.811966	28	11	11	2.54545	44	17.59	4	white
ORG#15-4-2	2015 Spring	8	19	9.7	6.5	3.2	4	0.615385	26.5	6.52	9	2.94444	21	14.02	4	white
ORG#15-4-3	2015 Spring	12	20	12	9.3	2.7	5.7	0.612903	22	8.48	10	2.2	35	15.15	3	white
ORG#15-4-4	2015 Spring	12	24	16	11.5	4.5	8.4	0.730435	26.5	11.36	11	2.40909	44	16.18	5	white
ORG#15-4-5	2015 Spring	12	24	13.6	10.6	3	7.7	0.726415	22.5	11.77	12	1.875	42	20.96	4	white
ORG#19-6-1	2015 Spring	8	18	12.2	8.8	3.4	5.8	0.659091	25	7.56	9	2.77778	34	15.71	3	white
ORG#19-6-2	2015 Spring	6	17	13	9.1	3.9	6	0.659341	29	6.62	9	3.22222	28	14.65	3	white
ORG#19-6-3	2015 Spring	10	20	13.3	9.4	3.9	7.3	0.776596	28	9.13	11	2.54545	42	19.15	4	white
ORG#19-6-4	2015 Spring	12	24	15	11.3	3.7	8.2	0.725664	25	11.76	10	2.5	NA	18.36	6	white
ORG#19-6-5	2015 Spring	NA	29	15	12	3	8.5	0.708333	30	11.1	11	2.72727	39	18.24	6	white
ORG#19-12-1	2015 Spring	10	22	16.5	11	5.5	8.6	0.781818	20	10.56	10	2	20	20.07	3	white
ORG#19-12-2	2015 Spring	12	23	15.7	11	4.7	8.1	0.736364	26.5	11.29	11	2.40909	41	19.71	3	white
ORG#19-12-3	2015 Spring	13	23	15.6	11.5	4.1	8	0.695652	22	10.15	11	2	51	24.33	4	white
ORG#19-12-4	2015 Spring	12	24	16.4	11.5	4.9	8.9	0.773913	25	11.56	11	2.27273	41	19.62	4	white
ORG#19-12-5	2015 Spring	20	33	12.5	9.5	3	8	0.842105	32.5	11.4	10	3.25	36	21.52	5	white
ORG#19-15-1	2015 Spring	12	24	12.5	8	4.5	5.6	0.7	30.5	8.85	11	2.77273	41	19.18	3	white
ORG#19-15-2	2015 Spring	12	21	14.5	10.8	3.7	8	0.740741	23	10.35	9	2.55556	35	13.99	4	white
ORG#19-15-3	2015 Spring	12	24	11.6	7.9	3.7	5.5	0.696203	27	7.35	10	2.7	39	17.48	3	white
ORG#19-15-4	2015 Spring	10	19	13	9.3	3.7	7	0.752688	25	10.4	10	2.5	33	21.72	4	white
ORG#19-15-5	2015 Spring	10	20	14.8	11.1	3.7	7	0.630631	22	7.81	8	2.75	39	15.88	3	white
ORG#22-7-1	2015 Spring	16	28	10	6.7	3.3	4.8	0.716418	33	4.35	11	3	36	15.56	3	white
ORG#22-7-2	2015 Spring	23	23	11.3	9	2.3	5.3	0.588889	26.5	7.09	12	2.20833	38	14.68	3	white
ORG#22-7-3	2015 Spring	16	28	16	12	4	8.5	0.708333	31	10.4	11	2.81818	40	21.51	5	white
ORG#22-7-4	2015 Spring	10	30	12.6	8.6	4	6.7	0.77907	36.5	8.31	8	4.5625	35	17.7	3	white
ORG#22-7-5	2015 Spring	12	25	15	11	4	8.5	0.772727	25.5	13.35	11	2.31818	34	19.98	3	white
ORG#33-4-1	2015 Spring	10	22	10.6	7	3.6	4.9	0.7	12	8.12	9	1.33333	28	14.78	3	white
ORG#33-4-2	2015 Spring	10	21	12.8	9.2	3.6	6	0.652174	23.5	9.32	10	2.35	49	20.74	4	white
ORG#33-4-3	2015 Spring	12	22	11.6	8.6	3	5.1	0.593023	24.5	7.89	8	3.0625	35	17.98	3	white
ORG#33-4-4	2015 Spring	23	NA	11	7	4	5.5	0.785714	NA	10.1	8	NA	51	NA	5	white
ORG#33-4-5	2015 Spring	13	26	12	8	4	5.3	0.6625	25	7.59	9	2.77778	37	17.92	2	white
ORG#33-12-1	2015 Spring	NA	NA	NA	NA	NA	NA	NA	NA	NA	NA	NA	NA	NA	NA	NA
ORG#33-12-2	2015 Spring	8	16	11	7.8	3.2	5	0.641026	27.5	5.69	8	3.4375	27	11.91	2	white
ORG#33-12-3	2015 Spring	NA	NA	NA	NA	NA	NA	NA	NA	NA	NA	NA	NA	NA	NA	NA
ORG#33-12-4	2015 Spring	12	24	15.2	10.8	4.4	8.7	0.805556	24	10.08	10	2.4	28	17.46	4	white
ORG#33-12-5	2015 Spring	12	24	15	11.3	3.7	8.3	0.734513	24	10.3	12	2	46	20.49	3	white
ORG#34-4-1	2015 Spring	19	28	13	9	4	5.5	0.611111	27.5	7.44	12	2.29167	22	18.75	3	white
ORG#34-4-2	2015 Spring	10	21	7	4	3	3	0.75	15	3.08	6	2.5	16	7.82	1	white
ORG#34-4-3	2015 Spring	10	20	8.6	5.7	2.9	2.8	0.491228	19	3.81	8	2.375	24	10.88	1	white
ORG#34-4-4	2015 Spring	NA	26	9.9	7.8	2.1	4.3	0.551282	26	5	10	2.6	34	16.61	2	white
ORG#34-4-5	2015 Spring	13	26	13.5	10	3.5	6.5	0.65	26	7.45	11	2.36364	40	13.73	3	white
ORG#34-5-1	2015 Spring	23	31	8.2	5.2	3	3.2	0.615385	18.5	3	11	1.68182	22	13.29	2	white
ORG#34-5-2	2015 Spring	10	22	6.6	4.5	2.1	3	0.666667	16	2.73	7	2.28571	20	13.23	1	white
ORG#34-5-3	2015 Spring	12	22	7.3	4.6	2.7	3.5	0.76087	16	3.81	9	1.77778	19	9.5	2	white
ORG#34-5-4	2015 Spring	10	19	7.4	4.6	2.8	2.6	0.565217	17.5	3.45	7	2.5	20	13.36	1	white
ORG#34-8-1	2015 Spring	8	18	14.6	9	5.6	5.6	0.622222	23.5	7.74	10	2.35	36	18.62	3	white
ORG#34-8-2	2015 Spring	22	30	5	3.3	1.7	2	0.606061	23	4.69	8	2.875	11	14.03	2	white
ORG#34-8-3	2015 Spring	10	18	12.7	8.5	4.2	6.3	0.741176	23	8.99	9	2.55556	33	19.22	3	white
ORG#34-8-4	2015 Spring	12	23	10	6.6	3.4	3.5	0.530303	19	4.78	9	2.11111	22	14.72	3	white
ORG#34-8-5	2015 Spring	10	22	13.8	10.8	3	6.2	0.574074	19.5	10.29	10	1.95	39	19.84	4	white
ORG#34-12-1	2015 Spring	19	27	6.5	5	1.5	2.8	0.56	19.5	3.49	7	2.78571	22	13.69	1	white
ORG#34-12-2	2015 Spring	10	19	7.6	4.6	3	3	0.652174	21	3.7	8	2.625	23	14.98	2	white
ORG#34-12-3	2015 Spring	8	17	9.3	6	3.3	3.5	0.583333	18.5	5.77	8	2.3125	22	13.35	2	white
ORG#34-12-4	2015 Spring	10	19	7.2	5	2.2	2.4	0.48	18.5	3.47	9	2.05556	16	11.7	2	white
ORG#34-12-5	2015 Spring	10	20	11.1	7.4	3.7	3.9	0.527027	24	5.34	8	3	29	14.08	4	white
ORG#34-14-2	2015 Spring	12	24	12.8	10.8	2	5.6	0.518519	26.5	6.61	10	2.65	35	15.78	4	white
ORG#34-14-3	2015 Spring	12	22	8.5	5.7	2.8	3	0.526316	23	4.24	9	2.55556	29	15.69	2	white
ORG#34-14-4	2015 Spring	10	18	10	6.5	3.5	4.5	0.692308	27	5.39	9	3	33	16.95	3	white
ORG#34-14-5	2015 Spring	12	19	9	6.5	2.5	4.4	0.676923	24.5	5.44	9	2.72222	23	15.88	3	white
ORG#34-15-1	2015 Spring	10	21	5.7	4	1.7	2	0.5	16.5	3.58	7	2.35714	21	12.94	2	white
ORG#34-15-2	2015 Spring	10	20	9	5.5	3.5	3.4	0.618182	20.5	4.89	8	2.5625	25	13	3	white
ORG#34-15-3	2015 Spring	12	22	9.3	6	3.3	3.5	0.583333	23	4.63	10	2.3	32	16.69	3	white
ORG#34-15-4	2015 Spring	10	20	7.5	5.4	2.1	3.8	0.703704	18	4.06	9	2	27	10.48	2	white
ORG#34-15-5	2015 Spring	10	21	7.6	5	2.6	3	0.6	21.5	4.13	9	2.38889	27	15.1	2	white
ORG#48-3-1	2015 Spring	8	14	9	6.3	2.7	4.1	0.650794	21.5	4.45	7	3.07143	23	14.8	3	white
ORG#48-3-2	2015 Spring	8	14	10.2	7.2	3	5	0.694444	24.5	5.83	8	3.0625	21	13.52	3	white
ORG#48-3-3	2015 Spring	8	15	10.9	7.5	3.4	5.5	0.733333	21	6.79	8	2.625	23	14.33	2	white
ORG#48-3-4	2015 Spring	8	18	7.5	5	2.5	3.2	0.64	19.5	4.93	8	2.4375	23	14.22	3	white
ORG#48-3-5	2015 Spring	6	14	5	3.5	1.5	2.5	0.714286	21	3.53	6	3.5	12	9.97	2	white
ORG#48-4-2	2015 Spring	8	16	11.8	8.5	3.3	6	0.705882	25.5	7.93	9	2.83333	27	13.53	3	white
ORG#48-4-3	2015 Spring	10	23	15	10	5	8.5	0.85	22.5	10.69	10	2.25	47	20.29	5	white
ORG#48-11-1	2015 Spring	8	14	10.8	7.5	3.3	4.5	0.6	24.5	5.83	7	3.5	26	16.02	3	white
ORG#48-11-2	2015 Spring	8	14	12.8	9.5	3.3	5.7	0.6	22.5	5.7	8	2.8125	23	15.33	3	white
ORG#48-11-3	2015 Spring	17	25	11	8.7	2.3	5.5	0.632184	36	5.96	10	3.6	30	12.38	0	white
ORG#48-11-4	2015 Spring	8	14	11.5	8.5	3	5.5	0.647059	26.5	7.38	8	3.3125	27	13.5	4	white
ORG#48-11-5	2015 Spring	6	14	13.5	10	3.5	7	0.7	21.5	8.57	9	2.38889	26	16.34	3	white
ORG#57-15-1	2015 Spring	8	18	11.6	7.8	3.8	5.8	0.74359	24.5	6.57	8	3.0625	28	17.01	3	white
ORG#57-15-2	2015 Spring	13	24	9	6.5	2.5	4.2	0.646154	17	6.01	8	2.125	30	15.01	2	white
ORG#57-15-3	2015 Spring	10	19	11	7.3	3.7	5.5	0.753425	27	7.01	10	2.7	28	19.67	4	white
ORG#57-15-4	2015 Spring	14	27	14.5	11.8	2.7	7	0.59322	40	9.2	12	3.33333	46	19.91	NA	white
ORG#57-15-5	2015 Spring	12	23	11	8.5	2.5	6.5	0.764706	20	7.37	9	2.22222	34	13.25	2	white
ORG#61-2-1	2015 Spring	10	22	7	4.5	2.5	2.8	0.622222	21	3.3	9	2.33333	30	13.91	2	white
ORG#61-2-2	2015 Spring	16	27	5.3	3.7	1.6	2.1	0.567568	15.5	3.13	10	1.55	21	12.55	2	white
ORG#61-2-3	2015 Spring	12	21	6.2	3.5	2.7	2.5	0.714286	14.5	2.67	8	1.8125	18	9.9	1	white
ORG#61-2-4	2015 Spring	NA	26	7.5	5.5	2	2	0.363636	23	3.57	8	2.875	24	16.12	1	white
ORG#61-2-5	2015 Spring	12	20	5.5	3.6	1.9	3	0.833333	17.5	2.64	8	2.1875	19	10.61	1	white
ORG#61-4-1	2015 Spring	19	28	6	3.5	2.5	3.2	0.914286	20	3.17	10	2	19	11.35	2	white
ORG#61-4-2	2015 Spring	12	19	6.8	4	2.8	2.6	0.65	16	2.98	7	2.28571	19	14.22	NA	white
ORG#61-4-3	2015 Spring	12	20	5	3.5	1.5	2.3	0.657143	12	2.77	6	2	16	9.29	2	white
ORG#61-4-4	2015 Spring	10	20	6	4	2	2.8	0.7	19.5	3.44	8	2.4375	22	10.58	2	white
ORG#61-4-5	2015 Spring	10	22	6.3	4	2.3	2.8	0.7	15	3.37	7	2.14286	21	10.65	3	white
ORG#61-5-1	2015 Spring	19	30	12	9	3	5.5	0.611111	29.5	6.43	11	2.68182	42	15.6	5	white
ORG#61-5-2	2015 Spring	NA	NA	NA	NA	NA	NA	NA	NA	NA	NA	NA	NA	NA	NA	NA
ORG#61-5-3	2015 Spring	12	21	7	4.6	2.4	2.8	0.608696	18	3.32	8	2.25	20	10.2	1	white
ORG#61-5-4	2015 Spring	22	31	4.9	3	1.9	2.1	0.7	18	2.77	10	1.8	14	15.65	1	white
ORG#61-5-5	2015 Spring	10	22	9.2	6.4	2.8	3.5	0.546875	22	4.97	10	2.2	31	14.25	3	white
ORG#61-12-1	2015 Spring	12	22	5	3.5	1.5	2	0.571429	14	3	8	1.75	17	9.26	2	white
ORG#61-12-2	2015 Spring	12	22	5.5	3.6	1.9	2.5	0.694444	19	3.63	8	2.375	18	10.23	2	white
ORG#61-12-3	2015 Spring	12	21	6	3.5	2.5	3	0.857143	17.5	2.66	7	2.5	20	9.84	1	white
ORG#61-12-4	2015 Spring	14	28	6	4	2	2.5	0.625	20	3.82	10	2	25	13.8	2	white
ORG#61-12-5	2015 Spring	10	20	6.1	4.5	1.6	2.8	0.622222	18.5	2.49	8	2.3125	22	9.89	2	white
ORG#61-13-1	2015 Spring	12	23	12.5	9.5	3	6	0.631579	23	9.18	10	2.3	34	16.96	7	white
ORG#61-13-2	2015 Spring	16	31	5	3	2	2	0.666667	16.5	2.76	8	2.0625	14	8.89	1	white
ORG#61-13-3	2015 Spring	8	17	9	7.2	1.8	3.4	0.472222	23.5	6.1	8	2.9375	34	17.64	4	white
ORG#61-13-4	2015 Spring	10	19	6.3	4.5	1.8	2.6	0.577778	15	3.5	7	2.14286	21	13.08	1	white
ORG#61-13-5	2015 Spring	10	20	6	4.3	1.7	2	0.465116	17.5	3.04	7	2.5	22	10.89	1	white
ORG#62-4-1	2015 Spring	8	13	9.3	6	3.3	4.6	0.766667	17	5.18	7	2.42857	21	12.57	2	white
ORG#62-4-2	2015 Spring	8	16	11	7.5	3.5	5.5	0.733333	20	7.34	8	2.5	27	12.87	3	white
ORG#62-4-3	2015 Spring	6	16	11.3	7.3	4	5.5	0.753425	22	6.97	8	2.75	26	13.81	2	white
ORG#62-4-4	2015 Spring	10	17	11.9	8.2	3.7	5.8	0.707317	20	7.19	7	2.85714	25	15.08	3	white
ORG#62-4-5	2015 Spring	6	16	10.6	7	3.6	4.1	0.585714	26.5	5.41	7	3.78571	24	15.72	3	white
ORG#66-6-1	2015 Spring	8	13	9.6	6.2	3.4	4	0.645161	23	5.32	8	2.875	18	15	2	white
ORG#66-6-2	2015 Spring	8	15	9	5.5	3.5	4.5	0.818182	25.5	4.66	8	3.1875	25	13.4	3	white
ORG#66-6-3	2015 Spring	8	16	10.7	7	3.7	4.7	0.671429	23.5	5.97	8	2.9375	25	13.99	3	white
ORG#66-6-4	2015 Spring	6	14	7.5	5	2.5	3.5	0.7	25.5	4.42	6	4.25	24	14.93	3	white
ORG#66-6-5	2015 Spring	8	15	9.6	6.6	3	5	0.757576	18	5.76	6	3	22	15.07	2	white
ORG#66-12-1	2015 Spring	6	14	11.3	8	3.3	5.5	0.6875	24.5	7.76	8	3.0625	32	13.82	3	white
ORG#66-12-2	2015 Spring	12	24	9.5	7.5	2	4.5	0.6	27	4.98	11	2.45455	33	16.44	3	white
ORG#66-12-3	2015 Spring	8	15	8.6	6	2.6	4.1	0.683333	21.5	5.15	8	2.6875	29	13.41	2	white
ORG#66-12-4	2015 Spring	8	14	10.3	7.5	2.8	5	0.666667	25	5.76	8	3.125	26	13.92	3	white
ORG#66-12-5	2015 Spring	6	14	11	7.6	3.4	5.4	0.710526	24	7.51	7	3.42857	33	15.46	3	white
ORG#68-1-1	2015 Spring	10	18	10.6	7.3	3.3	4.5	0.616438	23.5	5.32	8	2.9375	19	17.47	2	white
ORG#68-1-2	2015 Spring	12	22	6.3	4.1	2.2	3	0.731707	23	3.17	8	2.875	18	12.38	2	white
ORG#68-1-3	2015 Spring	NA	33	7	4.5	2.5	4	0.888889	30	4.5	7	4.28571	19	12.62	NA	white
ORG#68-1-4	2015 Spring	NA	NA	9.5	6.5	3	5	0.769231	NA	7.85	11	NA	47	NA	8	white
ORG#68-1-5	2015 Spring	8	14	10.5	7	3.5	5.3	0.757143	24	5.45	8	3	23	12.03	3	white
ORG#71-7-2	2015 Spring	10	20	12	8.5	3.5	6.4	0.752941	29.5	7.73	10	2.95	36	14.89	4	white
ORG#71-7-3	2015 Spring	17	28	9	6.2	2.8	4.2	0.677419	26.5	4.2	10	2.65	19	18.56	0	white
ORG#71-7-4	2015 Spring	NA	NA	NA	NA	NA	NA	NA	NA	NA	NA	NA	NA	NA	0	NA
ORG#71-7-5	2015 Spring	8	19	14	12	2	7.4	0.616667	26	8.53	9	2.88889	34	16.17	3	white
ORG#71-10-1	2015 Spring	12	21	13	9.2	3.8	7.1	0.771739	21	7.76	9	2.33333	27	16.12	4	white
ORG#71-10-2	2015 Spring	14	25	13.5	10.7	2.8	8	0.747664	26	9.23	10	2.6	31	20.36	4	white
ORG#71-10-3	2015 Spring	12	24	12.6	9.3	3.3	6.2	0.666667	20	8.04	9	2.22222	29	13.86	4	white
ORG#71-10-4	2015 Spring	12	26	15.5	12	3.5	7.2	0.6	22.5	9.33	9	2.5	31	19.47	4	white
ORG#71-10-5	2015 Spring	12	19	10	6.5	3.5	5	0.769231	17	8.81	8	2.125	28	17.16	3	white
ORG#96-4-2	2015 Spring	8	16	10	7	3	5	0.714286	28	6.12	8	3.5	24	12.5	3	white
ORG#96-4-3	2015 Spring	8	16	13	11	2	5.4	0.490909	27.5	7.11	8	3.4375	27	13.6	4	white
ORG#96-4-4	2015 Spring	8	18	15	10.5	4.5	7.5	0.714286	30	8.6	9	3.33333	39	20.33	3	white
ORG#96-5-2	2015 Spring	8	16	11.7	8.8	2.9	5.5	0.625	22.5	7.38	8	2.8125	25	14.29	3	white
ORG#96-5-3	2015 Spring	22	24	9.3	6.5	2.8	3.8	0.584615	20	4.05	10	2	4	8.13	5	white
ORG#96-5-4	2015 Spring	10	19	11	7.8	3.2	5.2	0.666667	30	5.46	10	3	22	15.11	3	white
ORG#96-5-5	2015 Spring	14	24	8.6	6.5	2.1	3.3	0.507692	20	4.53	6	3.33333	4	7.73	7	white
ORG#98-1-1	2015 Spring	27	37	14	11.5	2.5	7	0.608696	35	9.37	13	2.69231	32	15.37	9	white
ORG#98-1-3	2015 Spring	21	34	12.5	8.2	4.3	6.6	0.804878	NA	8.88	11	NA	38	NA	5	white
ORG#98-1-4	2015 Spring	13	24	13.4	9.1	4.3	6.1	0.67033	23	9.3	11	2.09091	30	16	4	white
ORG#98-1-5	2015 Spring	12	24	11.2	8.7	2.5	6	0.689655	22.5	8.84	11	2.04545	36	16.32	4	white
ORG#98-2-1	2015 Spring	NA	NA	NA	NA	NA	NA	NA	NA	NA	NA	NA	NA	NA	NA	NA
ORG#98-2-2	2015 Spring	NA	NA	NA	NA	NA	NA	NA	NA	NA	NA	NA	NA	NA	NA	NA
ORG#98-2-3	2015 Spring	NA	NA	NA	NA	NA	NA	NA	NA	NA	NA	NA	NA	NA	NA	NA
ORG#98-2-4	2015 Spring	8	17	10	7	3	4.5	0.642857	23	5.15	8	2.875	24	12.41	2	white
ORG#98-2-5	2015 Spring	NA	38	15	12	3	10.5	0.875	26	14.71	14	1.85714	37	31.34	6	white
ORG#102-5-1	2015 Spring	10	19	11	7.7	3.3	5.2	0.675325	22	7.2	9	2.44444	9	17.15	3	white
ORG#102-5-2	2015 Spring	12	21	11.2	7.5	3.7	5.6	0.746667	18	6.05	7	2.57143	24	13.67	2	white
ORG#102-5-3	2015 Spring	6	14	11	8.8	2.2	5	0.568182	22	7.21	8	2.75	27	15.16	3	white
ORG#102-5-4	2015 Spring	6	14	12.7	9	3.7	7.4	0.822222	24.5	9.14	8	3.0625	31	16.62	3	white
ORG#102-5-5	2015 Spring	NA	30	6	4.5	1.5	2.5	0.555556	31.5	3.51	9	3.5	15	7.51	2	white
ORG#103-5-1	2015 Spring	8	17	10.5	7	3.5	5.3	0.757143	27.5	6.44	8	3.4375	33	18.37	3	white
ORG#103-5-2	2015 Spring	8	18	12.5	8.5	4	7	0.823529	19	9.94	7	2.71429	30	20.43	3	white
ORG#103-5-3	2015 Spring	8	16	10.5	7.5	3	5	0.666667	7	6.79	NA	NA	29	14.33	3	white
ORG#103-5-4	2015 Spring	8	15	10	6.5	3.5	5	0.769231	25	4.95	7	3.57143	32	15.08	3	white
ORG#103-5-5	2015 Spring	10	18	11.5	7.7	3.8	5.5	0.714286	24	6.72	8	3	32	20.9	2	white
ORG#116-7-2	2015 Spring	8	17	13	9.2	3.8	5.3	0.576087	21	7.5	8	2.625	23	13.2	2	white
ORG#116-7-4	2015 Spring	10	21	7.9	5	2.9	2.4	0.48	15.5	4.07	8	1.9375	20	7.77	0	white
ORG#116-7-5	2015 Spring	10	18	13.7	9.7	4	5.5	0.56701	22	6.99	8	2.75	19	16.26	3	white
ORG#121-1-1	2015 Spring	NA	NA	NA	NA	NA	NA	NA	NA	NA	NA	NA	NA	NA	NA	NA
ORG#121-1-2	2015 Spring	NA	NA	NA	NA	NA	NA	NA	NA	NA	NA	NA	NA	NA	NA	NA
ORG#121-1-3	2015 Spring	6	14	9	6	3	4.2	0.7	23	4.72	7	3.28571	24	16.33	3	white
ORG#121-1-4	2015 Spring	11	34	12	8	4	5	0.625	37.5	7.7	12	3.125	35	20.62	6	white
ORG#121-1-5	2015 Spring	6	16	11.8	8.1	3.7	5.3	0.654321	24	5.63	6	4	25	11.64	3	white
ORG#122-5-1	2015 Spring	6	17	8.1	5.6	2.5	3.7	0.660714	21	5.09	8	2.625	22	11.55	2	white
ORG#122-5-2	2015 Spring	8	16	11	7.5	3.5	4.3	0.573333	24	5.25	6	4	22	12.52	2	white
ORG#122-5-3	2015 Spring	6	14	12.5	7.8	4.7	5	0.641026	22.5	6.87	6	3.75	23	18.64	2	white
ORG#122-5-4	2015 Spring	8	19	15	11	4	7	0.636364	24	9.63	8	3	32	18.71	3	white
ORG#122-5-5	2015 Spring	12	18	13.3	9.5	3.8	6	0.631579	28	7.55	8	3.5	29	16.93	3	white
ORG#135-14-1	2015 Spring	17	27	7.5	5.2	2.3	3.2	0.615385	26	4.11	8	3.25	25	12.01	2	white
ORG#135-14-2	2015 Spring	6	18	9.5	6.8	2.7	3.8	0.558824	27	5.97	8	3.375	32	14.97	3	white
ORG#135-14-3	2015 Spring	8	16	10.5	7	3.5	4	0.571429	16.5	4.17	7	2.35714	29	14.87	2	white
ORG#135-14-4	2015 Spring	12	22	10	7.4	2.6	4.6	0.621622	26.5	6.14	8	3.3125	31	13.3	3	white
ORG#135-14-5	2015 Spring	25	38	10.5	8.5	2	5.5	0.647059	32.5	9.54	13	2.5	46	20.01	6	white
ORG#147-2-1	2015 Spring	8	17	10.5	7.5	3	5.3	0.706667	22.5	6.92	8	2.8125	28	16.2	2	white
ORG#147-2-2	2015 Spring	15	28	12.3	9	3.3	6	0.666667	35	8.75	11	3.18182	42	19.52	4	white
ORG#147-2-3	2015 Spring	6	14	10.4	7.5	2.9	5.1	0.68	22	6.35	7	3.14286	32	15.63	2	white
ORG#147-2-4	2015 Spring	6	17	11.7	8.5	3.2	5.1	0.6	22.5	7.21	8	2.8125	26	14.65	2	white
ORG#147-2-5	2015 Spring	6	14	11	7.8	3.2	5.8	0.74359	22	6.48	8	2.75	26	16.98	2	white
To1434	2015 Spring	10	19	13.8	9	4.8	6.6	0.733333	19	7.92	8	2.375	32	18.05	2	white
To1434	2015 Spring	8	17	12.2	8.2	4	5.3	0.646341	25	7.66	7	3.57143	28	13.05	2	white
To1434	2015 Spring	19	24	10.3	6.8	3.5	6	0.882353	27.5	5.64	11	2.5	22	20.68	NA	white
To1434	2015 Spring	NA	NA	NA	NA	NA	NA	NA	NA	NA	NA	NA	NA	NA	NA	NA
To1434	2015 Spring	10	18	8.5	6	2.5	4.1	0.683333	26.5	3.71	7	3.78571	24	13.71	3	white
TO1434	2015 Fall	10	19	13	9.4	3.6	5.9	0.62766	26	5.17	12	2.16667	19	10.17	3	white
TO1434	2015 Fall	15	25	10.5	7.5	3	4.5	0.6	28.5	4.97	13	2.19231	21	10.99	5	white
ORG#3-7-6	2015 Fall	-3	7	8	5	3	3.5	0.7	21	4.16	9	2.33333	11	11.58	2	white
ORG#3-7-7	2015 Fall	2	10	8.5	5.6	2.9	4	0.714286	27	4.3	8	3.375	19	9.45	2	white
ORG#3-7-8	2015 Fall	-3	5	7.6	4.2	3.4	3.3	0.785714	20.5	3.65	9	2.27778	16	7.97	1	white
ORG#3-7-9	2015 Fall	-2	7	7	4.7	2.3	3.7	0.787234	22	4.05	9	2.44444	19	8.94	2	white
ORG#3-7-10	2015 Fall	-2	8	7	5.7	1.3	3.5	0.614035	21.5	4.04	7	3.07143	16	6.99	1	white
ORG#8-13-6	2015 Fall	NA	NA	NA	NA	NA	NA	NA	NA	NA	NA	NA	NA	NA	NA	NA
ORG#8-13-7	2015 Fall	NA	NA	NA	NA	NA	NA	NA	NA	NA	NA	NA	NA	NA	NA	NA
ORG#8-13-8	2015 Fall	3	10	9	6.5	2.5	5.5	0.846154	24.5	5.01	8	3.0625	20	9.69	1	white
ORG#8-13-9	2015 Fall	NA	NA	NA	NA	NA	NA	NA	NA	NA	NA	NA	NA	NA	NA	NA
ORG#8-13-10	2015 Fall	NA	NA	NA	NA	NA	NA	NA	NA	NA	NA	NA	NA	NA	NA	NA
ORG#9-1-6	2015 Fall	19	25	15.4	13	2.4	7.2	0.553846	25.5	8.34	12	2.125	42	20.08	3	white
ORG#9-1-7	2015 Fall	-3	5	7	4.5	2.5	3	0.666667	20	3.72	9	2.22222	23	12.25	2	white
ORG#9-1-8	2015 Fall	-3	5	6.8	5	1.8	3.5	0.7	20	3.87	8	2.5	18	9.83	1	white
ORG#9-1-9	2015 Fall	NA	NA	NA	NA	NA	NA	NA	NA	NA	NA	NA	NA	NA	NA	NA
ORG#9-1-10	2015 Fall	-2	6	7.5	5	2.5	3.2	0.64	17.5	3.79	8	2.1875	21	10.59	1	white
ORG#9-9-6	2015 Fall	-3	6	6.9	5.1	1.8	3.5	0.686275	22	3.66	8	2.75	26	10.86	1	white
ORG#9-9-7	2015 Fall	-3	5	8	4.5	3.5	3.3	0.733333	21.5	3.44	9	2.38889	21	10.6	2	white
ORG#9-9-8	2015 Fall	1	8	7.5	4.5	3	3.5	0.777778	19.5	3.88	9	2.16667	21	10.04	2	white
ORG#9-9-9	2015 Fall	6	13	10.5	7.8	2.7	4.5	0.576923	21	5.48	10	2.1	13	11.59	2	white
ORG#9-9-10	2015 Fall	1	12	9.5	7.5	2	5.8	0.773333	25	6.63	11	2.27273	22	11.91	2	white
ORG#9-10-6	2015 Fall	-3	4	6.5	4.6	1.9	4.7	1.02174	23	4.04	9	2.55556	23	13.5	1	white
ORG#9-10-7	2015 Fall	-3	7	5.6	4	1.6	2.5	0.625	18	3.24	8	2.25	14	10.49	1	white
ORG#9-10-8	2015 Fall	15	25	12.5	9.5	3	7.3	0.768421	26	5.92	12	2.16667	37	18.05	4	white
ORG#9-10-9	2015 Fall	-3	5	6.8	4.2	2.6	3.1	0.738095	20	4.09	9	2.22222	22	9.58	2	white
ORG#9-10-10	2015 Fall	-3	5	6.5	5	1.5	3.7	0.74	27	4.4	9	3	24	10.56	1	white
ORG#9-11-6	2015 Fall	2	13	8.5	6.4	2.1	4.5	0.703125	16.5	3.8	10	1.65	18	8.63	2	white
ORG#9-11-7	2015 Fall	1	8	7.5	4.5	3	3.6	0.8	21.5	3.6	9	2.38889	24	9.56	1	white
ORG#9-11-8	2015 Fall	1	NA	NA	NA	NA	NA	NA	NA	NA	NA	NA	NA	NA	NA	NA
ORG#9-11-9	2015 Fall	NA	NA	NA	NA	NA	NA	NA	NA	NA	NA	NA	NA	NA	NA	NA
ORG#9-11-10	2015 Fall	NA	NA	NA	NA	NA	NA	NA	NA	NA	NA	NA	NA	NA	NA	NA
ORG#9-12-6	2015 Fall	-3	5	5.5	3.5	2	3.5	1	15	3.71	9	1.66667	16	9.36	1	white
ORG#9-12-7	2015 Fall	13	21	13.5	10	3.5	8.5	0.85	22	6.69	10	2.2	24	19.32	2	white
ORG#9-12-8	2015 Fall	-3	8	6.5	4.1	2.4	3.3	0.804878	30	3.59	9	3.33333	27	11.28	2	white
ORG#9-12-9	2015 Fall	-4	4	7.8	4.6	3.2	3.6	0.782609	21	3.51	9	2.33333	18	9.91	1	white
ORG#9-12-10	2015 Fall	29	41	11.5	9.7	1.8	9	0.927835	46	11.17	15	3.06667	63	19.88	NA	white
ORG#9-13-6	2015 Fall	NA	NA	NA	NA	NA	NA	NA	NA	NA	NA	NA	NA	NA	NA	NA
ORG#9-13-7	2015 Fall	-1	10	8.8	7.5	1.3	4.3	0.573333	24.5	4.97	9	2.72222	27	11.23	1	white
ORG#9-13-8	2015 Fall	-3	7	6.4	4.4	2	3.7	0.840909	20	3.51	8	2.5	19	10.75	1	white
ORG#9-13-9	2015 Fall	5	29	13.5	10.5	3	7.1	0.67619	32	6.44	11	2.90909	19	15.06	7	white
ORG#9-13-10	2015 Fall	10	24	12	10	2	7	0.7	20	8	12	1.66667	30	17.39	3	white
ORG#9-15-6	2015 Fall	NA	NA	NA	NA	NA	NA	NA	NA	NA	NA	NA	NA	NA	NA	NA
ORG#9-15-7	2015 Fall	1	NA	NA	NA	NA	NA	NA	NA	NA	NA	NA	NA	NA	NA	NA
ORG#9-15-8	2015 Fall	-1	7	6.6	4.7	1.9	3.5	0.744681	23	3.9	9	2.55556	24	8.66	1	white
ORG#9-15-9	2015 Fall	-2	8	8.4	6	2.4	4.5	0.75	23	4.47	8	2.875	20	12.08	2	white
ORG#9-15-10	2015 Fall	NA	NA	NA	NA	NA	NA	NA	NA	NA	NA	NA	NA	NA	NA	NA
ORG#10-4-6	2015 Fall	-1	7	7	5.2	1.8	3.4	0.653846	24	3.61	9	2.66667	21	12.49	1	white
ORG#10-4-7	2015 Fall	NA	NA	NA	NA	NA	NA	NA	NA	NA	NA	NA	NA	NA	NA	NA
ORG#10-4-8	2015 Fall	NA	NA	NA	NA	NA	NA	NA	NA	NA	NA	NA	NA	NA	NA	NA
ORG#10-4-9	2015 Fall	-2	6	6	3.5	2.5	2.5	0.714286	16	2.12	8	2	12	10.16	1	white
ORG#10-4-10	2015 Fall	NA	NA	NA	NA	NA	NA	NA	NA	NA	NA	NA	NA	NA	NA	NA
ORG# 15-4-6	2015 Fall	13	20	14.2	11.2	3	2.5	0.223214	20	7.29	13	1.53846	28	15.18	3	white
ORG# 15-4-7	2015 Fall	10	17	9	6.5	2.5	3.3	0.507692	27.5	4.16	12	2.29167	17	9.23	3	white
ORG# 15-4-8	2015 Fall	20	25	18	14	4	10.5	0.75	21	11.17	14	1.5	33	20.83	4	white
ORG# 15-4-9	2015 Fall	4	10	7.8	5.6	2.2	4	0.714286	26	4.72	10	2.6	17	10.47	2	white
ORG# 15-4-10	2015 Fall	2	12	7	4.8	2.2	3.8	0.791667	25	4.02	10	2.5	14	10.98	2	white
ORG# 19-6-6	2015 Fall	4	10	7	5	2	3.7	0.74	22	5.02	9	2.44444	13	9.62	2	white
ORG# 19-6-7	2015 Fall	29	43	14	11	3	9.5	0.863636	33	15.5	16	2.0625	49	22.8	8	white
ORG# 19-6-8	2015 Fall	25	37	20.5	15	5.5	13.4	0.893333	33	18.32	15	2.2	17	31.97	10	white
ORG# 19-6-9	2015 Fall	-1	9	8.3	6.7	1.6	4.3	0.641791	30.5	4.56	10	3.05	22	11.42	3	white
ORG# 19-6-10	2015 Fall	26	41	21	15.5	5.5	16.5	1.06452	36	21.25	18	2	53	26.82	14	white
ORG# 19-12-6	2015 Fall	NA	NA	NA	NA	NA	NA	NA	NA	NA	NA	NA	NA	NA	NA	NA
ORG# 19-12-7	2015 Fall	NA	NA	NA	NA	NA	NA	NA	NA	NA	NA	NA	NA	NA	NA	NA
ORG# 19-12-8	2015 Fall	36	47	21	16.6	4.4	15.5	0.933735	29.5	20.6	17	1.73529	59	30.61	10	white
ORG# 19-12-9	2015 Fall	NA	NA	NA	NA	NA	NA	NA	NA	NA	NA	NA	NA	NA	NA	NA
ORG# 19-12-10	2015 Fall	NA	NA	NA	NA	NA	NA	NA	NA	NA	NA	NA	NA	NA	NA	NA
ORG# 19-15-6	2015 Fall	5	15	8.5	6	2.5	4.3	0.716667	29	5.46	12	2.41667	19	10.4	3	white
ORG# 19-15-7	2015 Fall	-1	10	6.7	5.5	1.2	3.6	0.654545	27.5	3.8	10	2.75	15	9.91	2	white
ORG# 19-15-8	2015 Fall	2	10	8.1	6	2.1	4.4	0.733333	29.5	5.95	11	2.68182	17	10.57	3	white
ORG# 19-15-9	2015 Fall	-1	8	6	5.2	0.8	3.8	0.730769	24	4.35	9	2.66667	18	10.14	1	white
ORG# 19-15-10	2015 Fall	13	17	11.2	8.5	2.7	5.2	0.611765	27.5	5.83	12	2.29167	22	14.61	3	white
ORG#22-7-6	2015 Fall	NA	NA	NA	NA	NA	NA	NA	NA	NA	NA	NA	NA	NA	NA	NA
ORG#22-7-7	2015 Fall	NA	NA	NA	NA	NA	NA	NA	NA	NA	NA	NA	NA	NA	NA	NA
ORG#22-7-8	2015 Fall	12	21	16	12	4	7.5	0.625	24	7.57	12	2	26	23.1	3	white
ORG#22-7-9	2015 Fall	NA	NA	NA	NA	NA	NA	NA	NA	NA	NA	NA	NA	NA	NA	NA
ORG#22-7-10	2015 Fall	19	25	14.6	11	3.6	7	0.636364	24	8.36	14	1.71429	34	14.59	2	white
ORG#33-4-6	2015 Fall	-1	NA	7.5	5.9	1.6	3.6	0.610169	29	4.32	10	2.9	18	8.75	2	white
ORG#33-4-7	2015 Fall	2	12	7.4	5.5	1.9	2.8	0.509091	29	4.61	10	2.9	21	10.85	NA	white
ORG#33-4-8	2015 Fall	NA	NA	NA	NA	NA	NA	NA	NA	NA	NA	NA	NA	NA	NA	NA
ORG#33-4-9	2015 Fall	17	25	14.5	11	3.5	8	0.727273	24	10	13	1.84615	36	15.56	3	white
ORG#33-4-10	2015 Fall	NA	45	12.5	9.5	3	8	0.842105	25.5	14.74	17	1.5	45	16.01	6	white
ORG# 34-4-6	2015 Fall	NA	NA	NA	NA	NA	NA	NA	NA	NA	NA	NA	NA	NA	NA	NA
ORG# 34-4-7	2015 Fall	24	38	13	9.5	3.5	6	0.631579	30	7.21	16	1.875	36	17.78	5	white
ORG# 34-4-8	2015 Fall	2	11	7	5	2	3	0.6	25	3.7	9	2.77778	24	8.62	2	white
ORG# 34-4-9	2015 Fall	1	11	8	5	3	3.7	0.74	27	3.74	12	2.25	20	9.06	4	white
ORG# 34-4-10	2015 Fall	3	13	7.8	5.9	1.9	4.5	0.762712	28	3.53	12	2.33333	18	9.97	3	white
ORG# 34-5-6	2015 Fall	NA	NA	NA	NA	NA	NA	NA	NA	NA	NA	NA	NA	NA	NA	NA
ORG# 34-5-7	2015 Fall	NA	NA	NA	NA	NA	NA	NA	NA	NA	NA	NA	NA	NA	NA	NA
ORG# 34-5-8	2015 Fall	1	NA	NA	NA	NA	NA	NA	NA	NA	NA	NA	NA	NA	NA	NA
ORG# 34-5-9	2015 Fall	-2	10	8.3	6.3	2	4	0.634921	22	4.51	9	2.44444	18	11.11	2	white
ORG# 34-5-10	2015 Fall	43	50	11.6	8.5	3.1	6.2	0.729412	18	6.91	15	1.2	20	13.26	1	white
ORG# 34-8-6	2015 Fall	10	20	10.5	7	3.5	3.6	0.514286	23.5	5.1	15	1.56667	27	12.13	4	white
ORG# 34-8-7	2015 Fall	5	13	10	6.5	3.5	5.1	0.784615	27.5	6.26	11	2.5	23	11.34	3	white
ORG# 34-8-8	2015 Fall	5	NA	NA	NA	NA	NA	NA	NA	NA	NA	NA	NA	NA	NA	NA
ORG# 34-8-9	2015 Fall	10	21	16	11	5	8	0.727273	22	7.95	11	2	27	14.68	2	white
ORG# 34-8-10	2015 Fall	NA	NA	NA	NA	NA	NA	NA	NA	NA	NA	NA	NA	NA	NA	NA
ORG# 34-12-6	2015 Fall	-3	8	9.3	5.5	3.8	4	0.727273	22	3.74	9	2.44444	25	9.34	2	white
ORG# 34-12-7	2015 Fall	NA	NA	NA	NA	NA	NA	NA	NA	NA	NA	NA	NA	NA	NA	NA
ORG# 34-12-8	2015 Fall	17	28	13.5	8.2	5.3	6.5	0.792683	24	6.71	14	1.71429	41	14.9	3	white
ORG# 34-12-9	2015 Fall	23	35	8.8	6.5	2.3	3.5	0.538462	20	3.33	12	1.66667	26	17.5	2	white
ORG# 34-12-10	2015 Fall	NA	12	8.5	5.5	3	4.5	0.818182	24.5	4.74	11	2.22727	18	11.75	3	white
ORG# 34-14-6	2015 Fall	-3	4	6	4.6	1.4	3.1	0.673913	18.5	3.13	7	2.64286	15	10.44	1	white
ORG# 34-14-7	2015 Fall	5	14	7.7	5.9	1.8	3.9	0.661017	28	4.83	10	2.8	21	12.66	3	white
ORG# 34-14-8	2015 Fall	1	7	8	4.5	3.5	3.5	0.777778	23.5	3.7	9	2.61111	16	9.12	1	white
ORG# 34-14-9	2015 Fall	-1	10	7.5	5.5	2	3.7	0.672727	27.5	4.8	9	3.05556	20	10.6	1	white
ORG# 34-14-10	2015 Fall	16	28	10.7	7.1	3.6	5.8	0.816901	17	4.59	12	1.41667	44	8.28	4	white
ORG# 34-15-6	2015 Fall	-1	10	7.5	5.5	2	4.2	0.763636	22	4.52	9	2.44444	19	10.43	2	white
ORG# 34-15-7	2015 Fall	NA	NA	NA	NA	NA	NA	NA	NA	NA	NA	NA	NA	NA	NA	NA
ORG# 34-15-8	2015 Fall	NA	NA	NA	NA	NA	NA	NA	NA	NA	NA	NA	NA	NA	NA	NA
ORG# 34-15-9	2015 Fall	-1	7	6.5	4.5	2	3.5	0.777778	19	3.37	10	1.9	17	10.63	1	white
ORG# 34-15-10	2015 Fall	4	13	7	5.1	1.9	3.8	0.745098	23	4.06	13	1.76923	20	10.82	2	white
ORG#35-2-6	2015 Fall	19	27	14.7	11	3.7	7.5	0.681818	26.5	7.65	13	2.03846	26	13.53	4	white
ORG#35-2-7	2015 Fall	12	20	10.8	7.5	3.3	5.5	0.733333	22	6.13	13	1.69231	28	13.23	2	white
ORG#35-2-8	2015 Fall	NA	NA	NA	NA	NA	NA	NA	NA	NA	NA	NA	NA	NA	NA	NA
ORG# 48-4-6	2015 Fall	25	35	16	11.5	4.5	7.5	0.652174	40	15.18	17	2.35294	46	22.5	7	white
ORG# 48-4-7	2015 Fall	12	20	13.5	10	3.5	7	0.7	21.5	7	12	1.79167	30	12.4	3	white
ORG# 48-4-8	2015 Fall	15	26	16	11.5	4.5	11	0.956522	19	9.89	17	1.11765	28	12.33	9	white
ORG# 48-4-9	2015 Fall	NA	NA	NA	NA	NA	NA	NA	NA	NA	NA	NA	NA	NA	NA	NA
ORG# 48-4-10	2015 Fall	10	17	13.3	11.7	1.6	6.2	0.529915	24.5	7.64	12	2.04167	18	11.04	4	white
ORG# 48-11-6	2015 Fall	NA	NA	NA	NA	NA	NA	NA	NA	NA	NA	NA	NA	NA	NA	NA
ORG# 48-11-7	2015 Fall	NA	NA	NA	NA	NA	NA	NA	NA	NA	NA	NA	NA	NA	NA	NA
ORG# 48-11-8	2015 Fall	NA	NA	NA	NA	NA	NA	NA	NA	NA	NA	NA	NA	NA	NA	NA
ORG# 48-11-9	2015 Fall	4	12	7.5	5.2	2.3	3.5	0.673077	23	4.28	10	2.3	12	8.23	3	white
ORG# 48-11-10	2015 Fall	6	17	10.8	8.2	2.6	4.9	0.597561	28	4.44	11	2.54545	15	9.94	3	white
ORG# 57-15-6	2015 Fall	29	41	19	13	6	10	0.769231	32	15.44	19	1.68421	57	24.41	7	white
ORG# 57-15-7	2015 Fall	28	41	21	16	5	13.5	0.84375	31	21.2	18	1.72222	73	24.39	9	white
ORG# 57-15-8	2015 Fall	27	41	21.5	17	4.5	11.5	0.676471	36	20.39	16	2.25	71	28.42	8	white
ORG# 57-15-9	2015 Fall	27	39	23.2	18	5.2	12	0.666667	32	19.62	19	1.68421	57	28.64	12	white
ORG# 57-15-10	2015 Fall	28	41	22	17	5	13.7	0.805882	31.5	21.72	20	1.575	55	20.14	8	white
ORG#61-4-6	2015 Fall	43	56	10	7	3	4	0.571429	23	4.18	14	1.64286	3	14.13	3	white
ORG#61-4-7	2015 Fall	43	56	11.5	8.5	3	5.5	0.647059	23	4.93	15	1.53333	36	NA	2	white
ORG#61-4-8	2015 Fall	NA	NA	NA	NA	NA	NA	NA	NA	NA	NA	NA	NA	NA	NA	NA
ORG#61-4-9	2015 Fall	42	56	11.1	8.8	2.3	6.1	0.693182	21	6.36	16	1.3125	38	11.93	2	white
ORG#61-4-10	2015 Fall	43	56	12.5	8	4.5	6.4	0.8	21	5.85	19	1.10526	51	18.81	3	white
ORG#61-5-6	2015 Fall	NA	NA	NA	NA	NA	NA	NA	NA	NA	NA	NA	NA	NA	NA	NA
ORG#61-5-7	2015 Fall	NA	NA	NA	NA	NA	NA	NA	NA	NA	NA	NA	NA	NA	NA	NA
ORG#61-5-8	2015 Fall	NA	NA	NA	NA	NA	NA	NA	NA	NA	NA	NA	NA	NA	NA	NA
ORG#61-5-9	2015 Fall	NA	NA	NA	NA	NA	NA	NA	NA	NA	NA	NA	NA	NA	NA	NA
ORG#61-5-10	2015 Fall	NA	NA	NA	NA	NA	NA	NA	NA	NA	NA	NA	NA	NA	NA	NA
ORG#61-13-6	2015 Fall	28	43	20	16	4	10	0.625	28	14.01	16	1.75	64	31.5	5	white
ORG#61-13-7	2015 Fall	NA	NA	NA	NA	NA	NA	NA	NA	NA	NA	NA	NA	NA	NA	NA
ORG#61-13-8	2015 Fall	30	43	20.5	15	5.5	11	0.733333	29	17.63	17	1.70588	73	31.34	7	white
ORG#61-13-9	2015 Fall	NA	NA	NA	NA	NA	NA	NA	NA	NA	NA	NA	NA	NA	NA	NA
ORG#61-13-10	2015 Fall	NA	NA	NA	NA	NA	NA	NA	NA	NA	NA	NA	NA	NA	NA	NA
ORG# 62-4-6	2015 Fall	NA	NA	NA	NA	NA	NA	NA	NA	NA	NA	NA	NA	NA	NA	NA
ORG# 62-4-7	2015 Fall	3	12	7.5	5	2.5	3.5	0.7	25.5	4.47	9	2.83333	10	9.94	2	white
ORG# 62-4-8	2015 Fall	35	41	13.5	9	4.5	8.5	0.944444	26	10.19	11	2.36364	48	25	4	white
ORG# 62-4-9	2015 Fall	1	8	5.7	4.1	1.6	3	0.731707	19	2.82	9	2.11111	11	9.97	1	white
ORG#66-6-6	2015 Fall	17	22	14.5	10	4.5	7	0.7	24	8.08	14	1.71429	28	15.34	5	white
ORG#66-6-7	2015 Fall	3	10	6.2	4.2	2	3.3	0.785714	24	3.67	9	2.66667	14	8.47	2	white
ORG#66-6-8	2015 Fall	17	19	8	6	2	3.5	0.583333	31	4.25	11	2.81818	23	10.1	2	white
ORG#66-6-9	2015 Fall	1	12	7.5	5.2	2.3	4	0.769231	24	4.18	11	2.18182	13	10.45	3	white
ORG#66-6-10	2015 Fall	12	19	10.5	8.5	2	4.5	0.529412	29	4.94	11	2.63636	27	20.98	3	white
ORG#66-12-6	2015 Fall	-1	23	7	5	2	3.6	0.72	21.5	4.31	11	1.95455	10	10.35	3	white
ORG#66-12-7	2015 Fall	-1	8	7.6	4.7	2.9	3.5	0.744681	21.5	3.87	8	2.6875	17	9.2	2	white
ORG#66-12-8	2015 Fall	-3	6	7	6	1	3.7	0.616667	28	4.75	9	3.11111	23	7.88	2	white
ORG#66-12-9	2015 Fall	-1	10	6.5	4.6	1.9	3	0.652174	19.5	4.42	7	2.78571	17	7.71	2	white
ORG#66-12-10	2015 Fall	10	19	7.6	5.5	2.1	3.6	0.654545	27	4.69	10	2.7	29	11.22	2	white
ORG# 68-1-6	2015 Fall	3	12	10	7	3	4.5	0.642857	28	5.82	11	2.54545	20	12.48	3	white
ORG# 68-1-7	2015 Fall	46	59	5.2	4.3	0.9	5	1.16279	15	3.44	11	1.36364	16	11.22	4	white
ORG# 68-1-8	2015 Fall	6	15	10.6	8.5	2.1	5.3	0.623529	24	5.45	10	2.4	23	12	3	white
ORG# 68-1-9	2015 Fall	NA	NA	NA	NA	NA	NA	NA	NA	NA	NA	NA	NA	NA	NA	NA
ORG# 71-10-6	2015 Fall	35	46	20.2	16.5	3.7	13	0.787879	24.5	17.24	16	1.53125	70	21.22	6	white
ORG# 71-10-7	2015 Fall	33	45	24	18.5	5.5	15.5	0.837838	26	22.3	15	1.73333	60	22.28	7	white
ORG# 71-10-8	2015 Fall	41	49	21.5	19	2.5	12.5	0.657895	32	18.82	20	1.6	2.8	23.36	NA	white
ORG#96-11-6	2015 Fall	-1	10	8	6.8	1.2	4	0.588235	32.5	4.07	10	3.25	15	8.36	3	white
ORG#96-11-7	2015 Fall	NA	NA	NA	NA	NA	NA	NA	NA	NA	NA	NA	NA	NA	NA	NA
ORG#96-11-8	2015 Fall	NA	NA	NA	NA	NA	NA	NA	NA	NA	NA	NA	NA	NA	NA	NA
ORG#96-11-9	2015 Fall	17	23	13	10.5	2.5	6.1	0.580952	29	5.96	15	1.93333	16	12.28	4	yellow
ORG#96-11-10	2015 Fall	13	15	8.5	6.3	2.2	4	0.634921	29.5	5.1	11	2.68182	19	13.06	4	yellow
ORG#98-1-6	2015 Fall	NA	NA	NA	NA	NA	NA	NA	NA	NA	NA	NA	NA	NA	NA	NA
ORG#98-1-7	2015 Fall	10	19	11	8	3	5.2	0.65	25	6.7	13	1.92308	30	13.62	3	white
ORG#98-1-8	2015 Fall	4	13	8.5	6	2.5	4.5	0.75	27	5.74	12	2.25	16	10.34	3	white
ORG#98-1-9	2015 Fall	NA	NA	NA	NA	NA	NA	NA	NA	NA	NA	NA	NA	NA	NA	NA
ORG#98-1-10	2015 Fall	2	12	8.5	6.4	2.1	4.5	0.703125	26.5	4.53	10	2.65	NA	NA	3	white
ORG#98-2-6	2015 Fall	-1	12	7.5	5.4	2.1	4.3	0.796296	27	4.03	11	2.45455	20	10.51	3	white
ORG#98-2-7	2015 Fall	38	47	18	14	4	13	0.928571	32	15.99	14	2.28571	50	19.32	5	white
ORG#98-2-8	2015 Fall	-2	8	6.5	5	1.5	3.6	0.72	24	3.41	9	2.66667	20	6.88	3	white
ORG#98-2-9	2015 Fall	NA	NA	NA	NA	NA	NA	NA	NA	NA	NA	NA	NA	NA	NA	NA
ORG#98-2-10	2015 Fall	NA	NA	NA	NA	NA	NA	NA	NA	NA	NA	NA	NA	NA	NA	NA
ORG# 102-5-6	2015 Fall	-1	12	7.4	5.1	2.3	3.8	0.745098	25	4.3	9	2.77778	NA	NA	3	white
ORG# 102-5-7	2015 Fall	7	17	11.5	9	2.5	4.7	0.522222	26	5.9	11	2.36364	25	13.17	3	white
ORG# 102-5-8	2015 Fall	1	10	7.5	6	1.5	4	0.666667	33	4.57	10	3.3	19	10.57	2	white
ORG# 102-5-9	2015 Fall	32	45	16.5	13	3.5	9	0.692308	34	14.26	14	2.42857	45	20.85	4	white
ORG# 102-5-10	2015 Fall	10	19	11.5	9	2.5	5.3	0.588889	26	5.77	12	2.16667	20	12.56	4	white
ORG# 103-5-6	2015 Fall	NA	NA	NA	NA	NA	NA	NA	NA	NA	NA	NA	NA	NA	NA	NA
ORG# 103-5-7	2015 Fall	-3	6	6.6	3.6	3	3	0.833333	23	3.32	9	2.55556	20	10.08	1	white
ORG# 103-5-8	2015 Fall	-1	9	6	5.3	0.7	4.4	0.830189	28	4.12	9	3.11111	19	9.47	2	white
ORG# 103-5-9	2015 Fall	34	49	20	14.5	5.5	17	1.17241	27	22.58	15	1.8	50	35.58	8	white
ORG# 103-5-10	2015 Fall	1	9	7.3	5.3	2	3.6	0.679245	28	4.09	10	2.8	20	11.27	2	white
ORG# 103-13-6	2015 Fall	-1	10	7.1	5.5	1.6	3.6	0.654545	29.5	3.98	8	3.6875	17	9.88	2	white
ORG# 103-13-7	2015 Fall	4	12	9	6.5	2.5	4.5	0.692308	25.5	5.49	10	2.55	12	7.08	4	white
ORG# 103-13-8	2015 Fall	26	43	17	13	4	9.5	0.730769	38	15.07	15	2.53333	55	24.81	NA	white
ORG# 103-13-9	2015 Fall	-1	11	8.2	2.8	5.4	4.3	1.53571	26.5	4.57	10	2.65	20	13.76	3	white
ORG# 103-13-10	2015 Fall	8	17	12	9.1	2.9	5	0.549451	27	6.31	11	2.45455	25	12.33	3	white
ORG# 111-11-6	2015 Fall	NA	NA	NA	NA	NA	NA	NA	NA	NA	NA	NA	NA	NA	NA	NA
ORG# 111-11-7	2015 Fall	2	12	8	5.5	2.5	4	0.727273	22.5	5.08	8	2.8125	19	10.08	2	white
ORG# 111-11-8	2015 Fall	NA	NA	NA	NA	NA	NA	NA	NA	NA	NA	NA	NA	NA	NA	NA
ORG# 111-11-9	2015 Fall	23	32	17	12.8	4.2	11	0.859375	32	13.04	14	2.28571	39	15.28	4	white
ORG# 111-11-10	2015 Fall	-2	8	6	4.5	1.5	3.5	0.777778	21.5	3.79	7	3.07143	18	9.03	2	white
ORG# 116-7-6	2015 Fall	15	21	13.1	10.1	3	5.6	0.554455	25	7.23	12	2.08333	13	17.52	3	white
ORG# 116-7-7	2015 Fall	2	12	6.1	4.5	1.6	3.1	0.688889	31	3.46	11	2.81818	18	9.99	2	white
ORG# 116-7-8	2015 Fall	-1	10	7.5	6.5	1	4	0.615385	30	3.96	11	2.72727	18	9.8	2	white
ORG# 116-7-9	2015 Fall	-1	7	6.5	4	2.5	3	0.75	25	2.78	9	2.77778	17	8.27	1	white
ORG# 116-7-10	2015 Fall	2	12	7.5	5.5	2	3.7	0.672727	26.8	3.62	11	2.43636	17	11.05	2	white
ORG# 121-1-6	2015 Fall	25	33	19	13	6	8.5	0.653846	29	11.92	18	1.61111	42	22.66	7	white
ORG# 121-1-7	2015 Fall	1	10	5	3.5	1.5	2.8	0.8	25	3.03	11	2.27273	15	9.08	2	white
ORG# 121-1-8	2015 Fall	NA	NA	NA	NA	NA	NA	NA	NA	NA	NA	NA	NA	NA	NA	NA
ORG# 121-1-9	2015 Fall	1	NA	7.3	4.2	3.1	2.3	0.547619	25	4.95	13	1.92308	16	11.3	5	white
ORG# 121-1-10	2015 Fall	-2	8	5.5	4	1.5	3	0.75	21	3.75	9	2.33333	15	10.94	2	white
ORG#122-5-6	2015 Fall	5	15	9.7	6.5	3.2	4.9	0.753846	24	6.71	11	2.18182	20	13.66	2	white
ORG#122-5-7	2015 Fall	5	13	8.2	5.7	2.5	4.5	0.789474	25	4.71	10	2.5	12	8.48	2	white
ORG#122-5-8	2015 Fall	-3	6	6.5	4.4	2.1	3.2	0.727273	21.5	3.45	9	2.38889	15	8.82	1	white
ORG#122-5-9	2015 Fall	25	38	19.7	13.5	6.2	9.5	0.703704	37.5	15.39	19	1.97368	64	29.25	9	white
ORG#122-5-10	2015 Fall	NA	NA	NA	NA	NA	NA	NA	NA	NA	NA	NA	NA	NA	NA	NA
ORG# 134-6-6	2015 Fall	4	12	23	7.3	15.7	5.2	0.712329	23	4.16	3.8	6.05263	14	9.27	2	white
ORG# 134-6-7	2015 Fall	5	13	6.7	5	1.7	3.7	0.74	22.5	4.09	9	2.5	12	6.81	1	white
ORG# 134-6-8	2015 Fall	NA	NA	NA	NA	NA	NA	NA	NA	NA	NA	NA	NA	NA	NA	NA
ORG# 134-6-9	2015 Fall	NA	NA	NA	NA	NA	NA	NA	NA	NA	NA	NA	NA	NA	NA	NA
ORG# 134-6-10	2015 Fall	NA	NA	NA	NA	NA	NA	NA	NA	NA	NA	NA	NA	NA	NA	NA
ORG# 135-14-6	2015 Fall	NA	NA	NA	NA	NA	NA	NA	NA	NA	NA	NA	NA	NA	NA	NA
ORG# 135-14-7	2015 Fall	3	13	8.2	6	2.2	4	0.666667	23.5	3.92	11	2.13636	18	9.13	2	white
ORG# 135-14-8	2015 Fall	NA	NA	NA	NA	NA	NA	NA	NA	NA	NA	NA	NA	NA	NA	NA
ORG# 147-2-6	2015 Fall	7	16	7.5	5.5	2	3.6	0.654545	20	3.27	9	2.22222	16	11.1	2	white
ORG# 147-2-7	2015 Fall	1	10	8	5.5	2.5	3.5	0.636364	24.5	4.12	9	2.72222	19	11.69	2	white
ORG# 147-2-8	2015 Fall	34	46	21	17	4	15	0.882353	26	19.4	16	1.625	67	23.36	6	white
ORG# 152-4-6	2015 Fall	5	13	8.5	6.2	2.3	4.3	0.693548	22.5	4.14	10	2.25	16	11.19	2	white
ORG# 152-4-7	2015 Fall	12	19	11	8.1	2.9	5.5	0.679012	21.5	5.85	11	1.95455	22	11.16	2	white
ORG# 152-4-8	2015 Fall	15	22	14.5	10.1	4.4	7.5	0.742574	21	8.65	11	1.90909	33	20.59	4	white
ORG# 152-4-9	2015 Fall	1	6	5.1	3.1	2	2.4	0.774194	12	2.61	7	1.71429	13	8.02	1	white
ORG# 152-4-10	2015 Fall	4	23	5.5	4	1.5	2.5	0.625	23	4.41	9	2.55556	14	9.89	1	white
ORG# 152-11-6	2015 Fall	6	16	11.5	9.5	2	5.5	0.578947	21.5	5.73	12	1.79167	26	12.89	4	white
ORG# 152-11-7	2015 Fall	6	16	8.6	6.5	2.1	4.3	0.661538	27.5	5	11	2.5	29	11.42	3	white
ORG# 152-11-8	2015 Fall	NA	NA	NA	NA	NA	NA	NA	NA	NA	NA	NA	NA	NA	NA	NA
ORG# 152-11-9	2015 Fall	1	10	7.7	5.5	2.2	4.2	0.763636	27	4.52	9	3	18	10.31	2	white
ORG# 152-11-10	2015 Fall	35	49	16	11	5	12	1.09091	27	21.03	14	1.92857	54	24.09	NA	white
ORG#3.2.1	2016 Spring	9	22	NA	NA	NA	NA	NA	19.5	4.3	7	2.79	4	12.82	3	white
ORG#3.2.2	2016 Spring	15	26	8.8	6	2.8	5	0.83	22	5.26	6	3.67	22	19.82	2	white
ORG#3.2.3	2016 Spring	8	22	9	6.4	2.6	4.5	0.7	32	5.2	8	4	26	14.35	4	white
ORG#3.2.4	2016 Spring	7	21	10	6.8	3.2	3.5	0.51	29	5.3	7	4.14	20	14.57	3	white
ORG#3.2.5	2016 Spring	NA	NA	NA	NA	NA	NA	NA	NA	NA	NA	NA	NA	NA	NA	NA
ORG#3.2.6	2016 Spring	20	28	12.5	8.5	4	6.2	0.73	26	8.02	7	3.71	37	22.97	3	white
ORG#3.2.7	2016 Spring	8	22	8.2	5.2	3	3.3	0.63	30	4	8	3.75	27	15.85	3	white
ORG#3.2.8	2016 Spring	8	22	9	6.1	2.9	4.5	0.74	36	4.43	8	4.5	30	12.78	4	white
ORG#3.3.1	2016 Spring	6	22	11.5	7.7	3.8	5	0.65	32	6.5	8	4	26	15.11	4	white
ORG#3.3.2	2016 Spring	10	22	10.2	7	3.2	5.2	0.74	18	6.01	7	2.57	2	NA	5	white
ORG#3.3.3	2016 Spring	6	21	8	5.3	2.7	3.7	0.7	25.5	4.36	8	3.19	26	16.88	3	white
ORG#3.3.4	2016 Spring	6	20	9	6	3	4.2	0.7	22.5	3.8	7	3.21	26	15.46	3	white
ORG#3.3.5	2016 Spring	9	23	11.7	8.3	3.4	5.2	0.63	29.5	7.06	9	3.28	38	17.58	4	white
ORG#3.3.6	2016 Spring	11	25	11.1	8.2	2.9	5.1	0.62	29	5.96	9	3.22	44	17.28	4	white
ORG#3.3.7	2016 Spring	9	24	13	8.5	4.5	6.2	0.73	33.5	8.96	8	4.19	34	20.39	4	white
ORG#7.1.1	2016 Spring	6	22	13	9.5	3.5	6	0.63	32.5	8.05	8	4.06	38	16.99	5	white
ORG#7.1.2	2016 Spring	8	23	11.5	7.1	4.4	5.3	0.75	32.5	5.36	9	3.61	20	16.21	5	white
ORG#7.1.3	2016 Spring	8	22	10	6.7	3.3	4	0.6	31	4.62	8	3.88	25	14.84	4	white
ORG#7.1.4	2016 Spring	10	22	NA	9.6	NA	6.4	0.67	19.5	4.35	5	3.9	4	17.51	5	white
ORG#7.1.5	2016 Spring	34	44	14.5	10.5	4	9.5	0.9	37	11.14	11	3.36	31	23.02	5	white
ORG#7.1.7	2016 Spring	14	27	11.8	8	3.8	4	0.5	31	4.2	7	4.43	31	9.81	4	white
ORG#7.1.9	2016 Spring	10	25	10.6	7.5	3.1	4.5	0.6	32	5.35	8	4	33	18.27	3	white
ORG#8.2.1	2016 Spring	9	23	16	13.3	2.7	7.4	0.56	27	9.73	8	3.38	34	18.95	4	white
ORG#8.2.2	2016 Spring	10	25	9.3	6.3	3	3.4	0.54	34	4.74	7	4.86	29	10.02	3	white
ORG#8.2.3	2016 Spring	9	24	15.5	12.5	3	7	0.56	34.5	10.16	9	3.83	34	20.83	4	white
ORG#8.2.4	2016 Spring	6	22	13.9	9.7	4.2	6.3	0.65	31	8.69	8	3.88	36	16.38	5	white
ORG#8.2.5	2016 Spring	7	23	12	7	5	6.1	0.87	38	6.9	6	6.33	32	13.43	5	white
ORG#8.2.6	2016 Spring	11	25	16	12	4	7.4	0.62	29	10.59	10	2.9	40	21.45	5	white
ORG#8.2.7	2016 Spring	11	25	13	9.2	3.8	5.6	0.61	35	7.21	8	4.38	36	19.94	5	white
ORG#8.2.8	2016 Spring	6	22	12.5	10	2.5	6.2	0.62	30	8	8	3.75	34	16.33	4	white
ORG#8.2.9	2016 Spring	9	23	10	7	3	4.6	0.66	34	5.18	8	4.25	33	17.76	3	white
ORG#8.2.10	2016 Spring	9	23	13	9	4	6	0.67	30	8.62	8	3.75	40	16.17	3	white
ORG#9.4.1	2016 Spring	6	21	10.8	7.5	3.3	5.5	0.73	18	6.49	7	2.57	28	13.35	2	white
ORG#9.4.2	2016 Spring	6	21	10.2	8	2.2	5	0.63	31	5.19	7	4.43	33	17.51	3	white
ORG#9.4.3	2016 Spring	6	20	8	6.1	1.9	3.8	0.62	32	4.31	7	4.57	29	12.95	2	white
ORG#9.4.5	2016 Spring	6	21	9.5	6.5	3	5	0.77	30	5.42	8	3.75	30	13.32	3	white
ORG#9.4.6	2016 Spring	6	19	9.3	6.5	2.8	4.5	0.69	28	4.52	7	4	30	14.49	2	white
ORG#9.4.7	2016 Spring	6	21	7.5	5.5	2	4	0.73	31	3.93	8	3.88	31	11.73	2	white
ORG#9.4.8	2016 Spring	6	23	7.3	5.5	1.8	3	0.55	29	3.72	6	4.83	30	13.59	3	white
ORG#9.16.1	2016 Spring	6	18	10	6.5	3.5	5.5	0.85	23	5.88	7	3.29	37	18.01	2	white
ORG#9.16.2	2016 Spring	6	21	13.8	8.5	5.3	6.6	0.78	30	9.26	8	3.75	33	17	3	white
ORG#9.16.3	2016 Spring	6	17	9.3	7.5	1.8	5.3	0.71	25	4.92	6	4.17	24	17.05	2	white
ORG#9.16.4	2016 Spring	6	21	9.8	7.2	2.6	5.2	0.72	33.5	6.56	7	4.79	35	14.5	3	white
ORG#9.16.5	2016 Spring	9	24	9.5	7	2.5	4	0.57	33.5	4.64	7	4.79	33	20.89	2	white
ORG#9.16.6	2016 Spring	6	22	10.6	8	2.6	5.4	0.68	32.5	5.9	7	4.64	35	16.17	3	white
ORG#9.16.7	2016 Spring	7	22	9.7	6.8	2.9	5	0.74	33	4.66	7	4.71	41	16.53	3	white
ORG#9.16.8	2016 Spring	7	21	9.5	6.6	2.9	4.5	0.68	33.5	6.23	7	4.79	33	14.11	3	white
ORG#19.1.1	2016 Spring	6	22	9.5	6.1	3.4	4.5	0.74	25.5	4.96	8	3.19	33	12.75	4	white
ORG#19.1.2	2016 Spring	10	25	16.7	13	3.7	9.2	0.71	29	11.15	9	3.22	36	18.66	6	white
ORG#19.1.3	2016 Spring	10	25	14.4	10.6	3.8	6	0.57	30	9.62	8	3.75	36	18.91	6	white
ORG#19.1.4	2016 Spring	10	24	11.2	8.5	2.7	5	0.59	27.5	7.29	9	3.06	31	17.37	4	white
ORG#19.1.5	2016 Spring	6	24	15.5	11	4.5	7.3	0.66	35	9.42	9	3.89	41	20.35	5	white
ORG#19.1.6	2016 Spring	8	23	9.5	6.2	3.3	4.4	0.71	35	5.72	8	4.38	31	20.13	3	white
ORG#19.1.7	2016 Spring	7	22	6.7	4.5	2.2	3.2	0.71	26	4	7	3.71	23	13.34	2	white
ORG#19.1.8	2016 Spring	10	25	14.4	10	4.4	7	0.7	36	9.21	8	4.5	43	18.74	7	white
ORG#19.8.1	2016 Spring	9	25	12.9	9.7	3.2	5.2	0.54	31	7.33	9	3.44	30	21.05	5	white
ORG#19.8.2	2016 Spring	7	23	15	11.5	3.5	7	0.61	28.5	10.23	8	3.56	39	19.11	3	white
ORG#19.8.3	2016 Spring	9	22	8.5	6	2.5	4.5	0.75	27	4.77	8	3.38	24	11.79	3	white
ORG#19.8.5	2016 Spring	9	21	9.8	6.5	3.3	5	0.77	26.5	5.63	8	3.31	23	14.05	3	white
ORG#19.8.6	2016 Spring	8	22	10	7	3	5.3	0.76	30	6.14	7	4.29	25	16.33	3	white
ORG#19.8.7	2016 Spring	11	25	11	8	3	4.9	0.61	30.5	5.77	7	4.36	28	16.87	4	white
ORG#19.8.8	2016 Spring	23	32	12.2	7.7	4.5	6	0.78	31	5.78	7	4.43	40	25.02	4	white
ORG#19.14.1	2016 Spring	8	24	11.8	9	2.8	4	0.44	32	6.84	9	3.56	28	18.85	4	white
ORG#19.14.2	2016 Spring	6	22	10.7	8	2.7	5.5	0.69	30.5	5.86	8	3.81	32	12.7	4	white
ORG#19.14.3	2016 Spring	7	22	14.5	11	3.5	6.2	0.56	28	8.5	9	3.11	29	15.44	5	white
ORG#19.14.5	2016 Spring	6	20	6.3	5	1.3	3.4	0.68	28	3.83	6	4.67	25	13.14	2	white
ORG#19.14.7	2016 Spring	23	32	7	4.5	2.5	3	0.67	40	5.54	10	4	36	18.13	5	white
ORG#19.14.8	2016 Spring	6	21	8.7	5.8	2.9	3.5	0.6	31	4.37	8	3.88	33	14.28	3	white
ORG#32.1.1	2016 Spring	9	22	10.2	6.5	3.7	4.4	0.68	30.5	5.02	8	3.81	26	14.67	3	white
ORG#32.1.2	2016 Spring	6	22	9	6.1	2.9	4	0.66	26.5	3.84	5	5.3	28	10.37	2	white
ORG#32.1.3	2016 Spring	8	23	9.5	6	3.5	4.9	0.82	32	5.97	7	4.57	35	18.2	4	white
ORG#32.1.5	2016 Spring	7	19	4.5	2.7	1.8	1.6	0.59	15	2.22	7	2.14	15	10.14	2	white
ORG#32.1.7	2016 Spring	9	23	11.5	9	2.5	5	0.56	33.5	6.13	8	4.19	32	14.95	3	white
ORG#32.3.1	2016 Spring	8	23	10.3	7	3.3	4	0.57	28	5.4	8	3.5	28	15.67	2	white
ORG#32.3.2	2016 Spring	6	22	9.1	6.5	2.6	4.5	0.69	26	3.88	8	3.25	25	13.53	2	white
ORG#32.3.3	2016 Spring	7	22	9.5	5.6	3.9	4	0.71	25	5.14	6	4.17	25	13.73	2	white
ORG#32.3.4	2016 Spring	6	23	8	4.5	3.5	4	0.89	26.5	4.29	8	3.31	28	14.02	3	white
ORG#32.3.6	2016 Spring	8	21	8.5	5.5	3	4.6	0.84	22	5.14	8	2.75	22	13.78	3	white
ORG#32.3.7	2016 Spring	9	25	10	7	3	4.7	0.67	31	4.78	8	3.88	30	17.36	4	white
ORG#32.3.8	2016 Spring	9	23	8.4	5.5	2.9	3.7	0.67	28	4.03	9	3.11	31	16.03	3	white
ORG#33.14.1	2016 Spring	15	28	15.3	11	4.3	7	0.64	30.5	9.73	9	3.39	36	21.83	5	white
ORG#33.14.2	2016 Spring	20	29	12	8.4	3.6	5.3	0.63	30.5	7.81	7	4.36	31	26	4	white
ORG#33.14.3	2016 Spring	28	35	17.7	13.7	4	10.5	0.77	41	11.24	12	3.42	50	29.64	9	white
ORG#33.14.5	2016 Spring	13	26	9.6	7.5	2.1	3.5	0.47	28.5	4.72	7	4.07	27	18.3	3	white
ORG#33.14.8	2016 Spring	14	28	10.5	7	3.5	4.1	0.59	41	6.31	7	5.86	34	23.82	4	white
ORG#34.7.1	2016 Spring	6	22	12.5	9.5	3	5.5	0.58	27	5.73	8	3.38	36	15.34	3	white
ORG#34.7.2	2016 Spring	10	25	9	6.5	2.5	4.5	0.69	27.5	4.83	7	3.93	34	15.44	3	white
ORG#34.7.3	2016 Spring	NA	34	3	2	1	1	0.5	13	1.46	6	2.17	10	11.82	1	white
ORG#34.7.4	2016 Spring	10	27	5.5	2.6	2.9	2.7	1.04	14	2.33	6	2.33	17	11.14	1	white
ORG#34.7.5	2016 Spring	8	24	8.4	6	2.4	4.5	0.75	28.5	4.93	7	4.07	31	15.5	2	white
ORG#34.7.6	2016 Spring	28	31	4.4	3.3	1.1	2	0.61	11	2.29	8	1.38	9	11.33	1	white
ORG#34.7.7	2016 Spring	7	23	10.2	7.3	2.9	4.9	0.67	26	5.61	7	3.71	32	17.39	3	white
ORG#34.7.8	2016 Spring	8	23	8	5.7	2.3	4	0.7	32	5.02	8	4	31	17.32	3	white
ORG#34.10.1	2016 Spring	6	22	12	8.5	3.5	5.7	0.67	33	6.05	8	4.13	38	15.32	6	white
ORG#34.10.2	2016 Spring	6	22	8.6	6.2	2.4	3.5	0.56	31	3.49	8	3.88	25	14.06	4	white
ORG#34.10.3	2016 Spring	6	22	13.5	9.5	4	6.6	0.69	35.5	7.83	7	5.07	31	12.8	4	white
ORG#34.10.4	2016 Spring	8	22	11.3	6.7	4.6	5.5	0.82	28.5	6.26	8	3.56	28	16.53	4	white
ORG#34.10.5	2016 Spring	7	21	11	7	4	5.2	0.74	30.5	6.67	8	3.81	29	14.09	3	white
ORG#34.10.6	2016 Spring	8	23	NA	NA	NA	NA	NA	27.5	6.47	8	3.44	29	15.31	4	white
ORG#34.10.7	2016 Spring	9	23	11.3	7.8	3.5	5.5	0.71	34	6.41	8	4.25	32	13.95	3	white
ORG#34.13.1	2016 Spring	NA	NA	NA	NA	NA	NA	NA	NA	NA	NA	NA	NA	NA	NA	NA
ORG#34.13.2	2016 Spring	15	30	10	6.6	3.4	5	0.76	29	5.72	8	3.63	36	20.81	5	white
ORG#34.13.3	2016 Spring	11	28	15	10	5	6.5	0.65	33	10.19	9	3.67	46	19.74	6	white
ORG#34.13.4	2016 Spring	48	NA	NA	NA	NA	NA	NA	NA	NA	NA	NA	NA	NA	NA	NA
ORG#34.13.5	2016 Spring	14	28	12.8	8	4.8	5	0.63	30	8.61	10	3	42	22.92	5	white
ORG#34.13.6	2016 Spring	8	23	14.5	9.3	5.2	6	0.65	29	7.96	8	3.63	33	17.31	3	white
ORG#34.13.8	2016 Spring	17	28	8.6	6	2.6	3.3	0.55	32	4.79	8	4	36	20.81	3	white
ORG#35.9.1	2016 Spring	9	25	14.5	9.5	5	7	0.74	38	9.46	8	4.75	38	23.57	5	white
ORG#35.9.2	2016 Spring	9	24	14	11.2	2.8	6.5	0.58	35	8.36	9	3.89	35	20.56	4	white
ORG#35.9.3	2016 Spring	8	23	8.5	6	2.5	4	0.67	32	4.55	8	4	25	14.21	3	white
ORG#35.9.4	2016 Spring	10	23	10.3	6.5	3.8	4.2	0.65	30	5.21	7	4.29	24	14.45	3	white
ORG#35.9.6	2016 Spring	8	22	10.3	6.5	3.8	4.5	0.69	32	5.54	8	4	28	13.7	3	white
ORG#35.9.8	2016 Spring	9	23	10.3	7	3.3	4.5	0.64	29.5	5.99	8	3.69	29	14.55	3	white
ORG#35.9.9	2016 Spring	8	22	7.3	5.1	2.2	3.4	0.67	32	15.39	7	4.57	4.14	NA	3	white
ORG#35.9.10	2016 Spring	7	20	6	3.8	2.2	3	0.79	26	3.59	7	3.71	25	13.79	2	white
ORG#40.1.1	2016 Spring	9	22	12.8	7.5	5.3	5.8	0.77	29	7.02	8	3.63	31	17.01	4	white
ORG#40.1.2	2016 Spring	7	NA	NA	NA	NA	NA	NA	NA	NA	NA	NA	NA	NA	NA	NA
ORG#40.1.3	2016 Spring	21	21	8	5.3	2.7	3	0.57	26.5	3.14	7	3.79	18	9.92	3	white
ORG#40.1.4	2016 Spring	6	20	8.5	5.5	3	4.4	0.8	21	5.5	6	3.5	25	16.49	2	white
ORG#40.1.6	2016 Spring	7	22	8.3	5.5	2.8	4.4	0.8	33	5.25	8	4.13	26	15.61	3	white
ORG#40.1.7	2016 Spring	8	22	9.6	6.6	3	4.6	0.7	29	5.43	8	3.63	31	14.96	4	white
ORG#40.1.8	2016 Spring	7	22	7	4.8	2.2	3.5	0.73	31	3.53	7	4.43	25	15.03	3	white
ORG#40.3.1	2016 Spring	10	23	13	9	4	5.5	0.61	30	6.69	8	3.75	39	16.1	4	white
ORG#40.3.2	2016 Spring	9	23	9.5	6.3	3.2	3.6	0.57	29.5	6.1	7	4.21	30	17.33	3	white
ORG#40.3.3	2016 Spring	10	25	9.1	6.7	2.4	3.5	0.52	26	4.98	7	3.71	27	19.03	3	white
ORG#40.3.5	2016 Spring	8	22	9	5.7	3.3	4	0.7	32	5.38	8	4	32	17.37	3	white
ORG#40.3.6	2016 Spring	8	22	11.5	8	3.5	5.2	0.65	29.5	7.21	7	4.21	30	15.59	4	white
ORG#40.3.7	2016 Spring	7	23	11.8	7.5	4.3	5.5	0.73	31.5	7.88	7	4.5	33	17.27	3	white
ORG#48.14.1	2016 Spring	9	24	13.5	8.5	5	5.9	0.69	31	7.84	8	3.88	32	18.17	4	white
ORG#48.14.2	2016 Spring	14	28	9.5	6.1	3.4	4	0.66	34	5.02	9	3.78	29	15.51	4	white
ORG#48.14.3	2016 Spring	9	23	10.4	7.5	2.9	4.5	0.6	28	7.79	7	4	26	13.33	3	white
ORG#48.14.4	2016 Spring	15	25	15.3	10.9	4.4	6.9	0.63	29	8.27	8	3.63	33	14.8	6	white
ORG#48.14.5	2016 Spring	11	22	9.5	7	2.5	4	0.57	25.5	4.14	7	3.64	27	15.56	4	white
ORG#48.14.6	2016 Spring	11	24	10.9	7	3.9	4.5	0.64	29	6.35	6	4.83	22	15.43	3	white
ORG#48.14.7	2016 Spring	11	25	11.1	7.4	3.7	5	0.68	34	7.38	7	4.86	34	17.8	4	white
ORG#48.14.8	2016 Spring	10	23	9	6	3	4	0.67	30	5.39	6	5	24	12.25	2	white
ORG#48.14.10	2016 Spring	10	24	7.5	5	2.5	3	0.6	31.5	4.02	5	6.3	26	14.86	3	white
ORG#57.2.1	2016 Spring	8	23	10.9	7.5	3.4	5.5	0.73	34.5	6.43	8	4.31	37	14.85	5	white
ORG#57.2.2	2016 Spring	6	22	9.1	6	3.1	4.5	0.75	34	3.93	7	4.86	30	12.83	3	white
ORG#57.2.4	2016 Spring	8	22	11.1	8	3.1	5.4	0.68	34	6.13	8	4.25	30	14.91	5	white
ORG#57.2.5	2016 Spring	6	21	10	6.3	3.7	5	0.79	29	4.67	7	4.14	23	12.8	3	white
ORG#57.2.8	2016 Spring	6	21	9	6	3	5	0.83	26	4.5	7	3.71	27	14.47	2	white
ORG#57.2.9	2016 Spring	8	22	13	9	4	6	0.67	35.5	8.12	9	3.94	33	9.05	5	white
ORG#57.2.10	2016 Spring	14	29	14.5	9.5	5	8.5	0.89	40	9.35	6	6.67	43	19.11	4	white
ORG#58.15.5	2016 Spring	14	26	10.8	8.6	2.2	4.3	0.5	30	6.53	8	3.75	34	13.15	3	white
ORG#58.15.6	2016 Spring	9	22	9.4	6.4	3	4	0.63	32	4.66	8	4	27	13.32	2	white
ORG#58.15.8	2016 Spring	20	29	10.6	7.5	3.1	4.5	0.6	24.5	4.92	9	2.72	29	19.19	3	white
ORG#61.1.1	2016 Spring	6	22	7	4.8	2.2	3	0.63	23.5	3.49	7	3.36	27	12.05	2	white
ORG#61.1.2	2016 Spring	13	28	NA	NA	NA	NA	NA	11	2.45	7	1.57	7	8.06	1	white
ORG#61.1.3	2016 Spring	19	26	5	3.2	1.8	2.2	0.69	8	2.12	5	1.6	4	8.21	1	white
ORG#61.1.4	2016 Spring	11	25	13	10	3	5.7	0.57	24	8.12	7	3.43	36	17.72	3	white
ORG#61.1.5	2016 Spring	10	26	6.5	4	2.5	2.5	0.63	11.5	3	5	2.3	7	20.46	1	white
ORG#61.1.6	2016 Spring	7	NA	NA	NA	NA	NA	NA	NA	NA	NA	NA	NA	NA	NA	NA
ORG#61.1.7	2016 Spring	7	22	8.7	5.5	3.2	4.4	0.8	21	4.58	7	3	23	13.71	2	white
ORG#61.1.8	2016 Spring	NA	44	4.7	2.5	2.2	3	1.2	23	1.18	7	3.29	14	9.72	1	white
ORG#61.14.1	2016 Spring	6	24	NA	NA	NA	NA	NA	25	4.28	8	3.13	29	15.94	3	white
ORG#61.14.2	2016 Spring	7	22	9	6.7	2.3	5	0.75	22.5	3.92	7	3.21	24	13.2	2	white
ORG#61.14.3	2016 Spring	6	22	9	6	3	4.5	0.75	20.5	4.58	8	2.56	25	15.74	3	white
ORG#61.14.4	2016 Spring	7	23	4.2	3	1.2	2.3	0.77	11	2.78	6	1.83	6	12.83	1	white
ORG#61.14.5	2016 Spring	7	21	7.7	4.7	3	3.1	0.66	24	4.18	7	3.43	24	14.82	2	white
ORG#61.14.6	2016 Spring	6	22	8	5.6	2.4	4.2	0.75	32.5	4.77	8	4.06	28	16.09	3	white
ORG#61.14.7	2016 Spring	10	23	13	9.5	3.5	5.5	0.58	25	8.42	8	3.13	31	15.03	2	white
ORG#61.14.8	2016 Spring	6	20	8.5	6	2.5	4.5	0.75	23.5	4.14	7	3.36	26	12.18	2	white
ORG#61.15.1	2016 Spring	NA	NA	NA	NA	NA	NA	NA	NA	NA	NA	NA	NA	NA	NA	NA
ORG#61.15.2	2016 Spring	14	29	8	5.4	2.6	3.2	0.59	29	3.13	7	4.14	24	17.02	3	white
ORG#61.15.3	2016 Spring	34	41	5	3.7	1.3	2.5	0.68	18	3.04	9	2	13	21.36	2	white
ORG#61.15.5	2016 Spring	NA	34	5.7	2.8	2.9	2	0.71	10	2.57	7	1.43	10	NA	1	white
ORG#61.15.7	2016 Spring	14	27	13	9.5	3.5	6.4	0.67	32.5	8.7	9	3.61	36	23.36	5	white
ORG#68.4.1	2016 Spring	28	34	10	7.5	2.5	4.3	0.57	22.4	6.23	8	2.8	19	21.33	3	white
ORG#68.4.2	2016 Spring	9	21	11.9	7.4	4.5	5.4	0.73	23	6.66	8	2.88	25	13.44	3	white
ORG#68.4.3	2016 Spring	9	24	12	8	4	6	0.75	31.5	7.64	8	3.94	34	18.43	4	white
ORG#68.4.4	2016 Spring	7	22	11.5	7	4.5	5	0.71	31	6.22	7	4.43	31	15.41	3	white
ORG#68.4.5	2016 Spring	8	22	13	8.5	4.5	6	0.71	28.5	7.7	8	3.56	30	13.67	6	white
ORG#68.4.6	2016 Spring	10	23	10.5	6.5	4	4.3	0.66	30.5	5.52	9	3.39	27	15.09	3	white
ORG#68.4.7	2016 Spring	11	26	13	8	5	5	0.63	35	6.98	9	3.89	28	21.09	5	white
ORG#68.4.8	2016 Spring	8	23	12.1	8	4.1	5.5	0.69	30	5.91	8	3.75	31	14.04	3	white
ORG#68.10.1	2016 Spring	16	25	12.5	8.5	4	6	0.71	31	5.85	8	3.88	34	16.66	5	white
ORG#68.10.2	2016 Spring	7	21	10	6.3	3.7	4.7	0.75	24	5.29	7	3.43	10	8.41	3	white
ORG#68.10.3	2016 Spring	6	20	11.6	8	3.6	6	0.75	27.5	5.95	7	3.93	23	13.89	3	white
ORG#68.10.4	2016 Spring	7	22	9.9	6.3	3.6	4.5	0.71	32	5.26	8	4	15	13.07	5	white
ORG#68.10.5	2016 Spring	8	24	12.5	9.7	2.8	6.1	0.63	31	7.85	9	3.44	33	15.75	4	white
ORG#68.10.6	2016 Spring	8	22	11.4	7	4.4	5.7	0.81	28.5	5.37	8	3.56	4	NA	2	white
ORG#68.10.7	2016 Spring	8	23	8.6	6.2	2.4	4.5	0.73	31	4.69	7	4.43	26	15	3	white
ORG#68.10.8	2016 Spring	7	17	7.6	6	1.6	3.4	0.57	25	3.89	6	4.17	16	12.83	2	white
ORG#71.6.1	2016 Spring	10	25	16.6	12.5	4.1	9	0.72	30	9.82	8	3.75	32	21.01	5	white
ORG#71.6.4	2016 Spring	15	27	11.3	8.5	2.8	5.8	0.68	25	6.42	7	3.57	25	15.38	3	white
ORG#71.6.5	2016 Spring	19	28	13	10.5	2.5	6.3	0.6	27	6.02	8	3.38	31	15.75	3	white
ORG#71.6.6	2016 Spring	11	24	10.5	6.5	4	4	0.62	21	5.44	7	3	22	16.43	3	white
ORG#71.6.7	2016 Spring	26	34	9.3	5.5	3.8	3.5	0.64	32.5	4.43	10	3.25	26	16	3	white
ORG#71.6.8	2016 Spring	14	29	16.1	12.8	3.3	7.8	0.61	33	8.96	9	3.67	33	17.18	8	white
ORG#71.6.9	2016 Spring	31	31	10.4	6.7	3.7	4.4	0.66	38	5.02	7	5.43	35	20.19	3	white
ORG#71.6.10	2016 Spring	10	22	10	7.4	2.6	4	0.54	24	5.44	7	3.43	20	15.04	2	white
ORG#84.1.1	2016 Spring	7	21	13	8.4	4.6	6.5	0.77	27	7.56	7	3.86	27	16.24	3	white
ORG#84.1.3	2016 Spring	7	22	11.1	6.6	4.5	NA	NA	29	6.44	8	3.63	31	15.9	4	white
ORG#84.1.4	2016 Spring	14	26	12	8.5	3.5	5	0.59	31	7.06	8	3.88	27	20.32	3	white
ORG#84.1.5	2016 Spring	11	23	9.4	6.3	3.1	4.2	0.67	27	5.08	7	3.86	26	12.32	3	white
ORG#84.1.6	2016 Spring	9	22	8.5	5.6	2.9	4	0.71	27.5	4.55	6	4.58	26	16.91	2	white
ORG#84.1.7	2016 Spring	9	23	9.5	7	2.5	4	0.57	29.5	5.13	7	4.21	25	12.33	2	white
ORG#84.1.8	2016 Spring	9	25	14.5	9.2	5.3	6.4	0.7	33	9.38	9	3.67	41	18.37	5	white
ORG#84.3.1	2016 Spring	6	22	11.8	7.5	4.3	5.3	0.71	29.5	6.58	7	4.21	26	14.58	3	white
ORG#84.3.2	2016 Spring	6	22	14	9	5	6.3	0.7	32	7.9	7	4.57	32	14.48	4	white
ORG#84.3.3	2016 Spring	7	21	11.5	8.1	3.4	5.4	0.67	23.5	5.92	6	3.92	25	13.85	3	white
ORG#84.3.4	2016 Spring	8	23	9.6	6.4	3.2	5.1	0.8	28.5	5.93	7	4.07	31	14.97	3	white
ORG#84.3.5	2016 Spring	6	21	8.5	6	2.5	4	0.67	27	4.98	6	4.5	23	11.89	2	white
ORG#84.3.6	2016 Spring	8	21	7.8	5.3	2.5	3.2	0.6	27	4.26	6	4.5	21	11.16	3	white
ORG#84.3.7	2016 Spring	8	22	11.5	8	3.5	5	0.63	26.5	5.83	6	4.42	26	15.13	3	white
ORG#84.3.8	2016 Spring	8	22	11	8	3	5	0.63	28	6.65	6	4.67	30	15.14	3	white
ORG#84.4.2	2016 Spring	9	25	13.6	10.1	3.5	6	0.59	32.5	8.13	7	4.64	36	18.91	5	white
ORG#84.4.3	2016 Spring	14	27	14.9	9.6	5.3	5.1	0.53	26	7.51	9	2.89	36	21.63	1	white
ORG#84.4.4	2016 Spring	12	28	12.8	8	4.8	6	0.75	30.5	6.51	8	3.81	33	16.98	3	white
ORG#84.4.5	2016 Spring	13	24	8.6	5.6	3	4.5	0.8	26	4.42	8	3.25	28	16.1	2	white
ORG#84.4.6	2016 Spring	14	26	12	8.7	3.3	4.9	0.56	32	6.92	8	4	31	24.95	4	white
ORG#84.4.7	2016 Spring	10	25	12.5	9	3.5	6	0.67	29.5	8.56	8	3.69	36	20.53	4	white
ORG#84.4.8	2016 Spring	11	26	10	7.2	2.8	4.5	0.63	34	4.67	9	3.78	32	19.31	3	white
ORG#84.5.1	2016 Spring	9	23	10	6.9	3.1	4.7	0.68	21.5	6.14	7	3.07	31	14.01	3	white
ORG#84.5.3	2016 Spring	22	29	10.6	7	3.6	4.6	0.66	30	5.35	7	4.29	27	19.84	3	white
ORG#84.5.5	2016 Spring	6	20	6	3.5	2.5	2.5	0.71	20	3.07	5	4	14	12.84	2	white
ORG#84.5.7	2016 Spring	6	21	7.6	5.5	2.1	3.5	0.64	27	3.5	6	4.5	27	11.62	3	white
ORG#84.5.8	2016 Spring	9	22	7.8	5.4	2.4	3.2	0.59	31	3.95	7	4.43	20	13.29	3	white
ORG#84.8.2	2016 Spring	13	25	11.4	7.8	3.6	5	0.64	32	5.79	7	4.57	27	16.84	3	white
ORG#84.8.3	2016 Spring	NA	NA	NA	NA	NA	NA	NA	NA	NA	NA	NA	NA	NA	NA	NA
ORG#84.8.4	2016 Spring	NA	NA	NA	NA	NA	NA	NA	NA	NA	NA	NA	NA	NA	NA	NA
ORG#84.8.5	2016 Spring	6	22	8	5.5	2.5	3.5	0.64	28	4.18	7	4	20	16.52	3	white
ORG#84.8.6	2016 Spring	14	27	NA	NA	NA	NA	NA	27.5	5.73	8	3.44	26	14.35	3	white
ORG#84.8.7	2016 Spring	9	22	9.5	6.7	2.8	4.1	0.61	26.5	5.61	7	3.79	27	14.63	2	white
ORG#84.8.8	2016 Spring	8	22	11.5	7.3	4.2	4.5	0.62	26.5	5.83	7	3.79	27	15.79	4	white
ORG#96.9.1	2016 Spring	11	23	10.5	7	3.5	3.6	0.51	27	5.66	6	4.5	21	12.61	3	white
ORG#96.9.2	2016 Spring	7	22	10.5	7.6	2.9	5	0.66	26.5	5.78	7	3.79	17	12.37	4	white
ORG#96.9.3	2016 Spring	15	29	9.7	6.4	3.3	3.5	0.55	31	4.87	7	4.43	28	14.43	3	white
ORG#96.9.4	2016 Spring	7	23	10	7.4	2.6	4.2	0.57	28	5.34	8	3.5	25	14.38	4	white
ORG#96.9.5	2016 Spring	16	28	3.4	2.5	0.9	1.2	0.48	23	2.26	9	2.56	15	13.1	2	white
ORG#96.9.7	2016 Spring	NA	NA	NA	NA	NA	NA	NA	NA	NA	NA	NA	NA	NA	NA	NA
ORG#96.9.8	2016 Spring	7	22	6.8	4.5	2.3	3	0.67	28.5	4.34	7	4.07	19	16.18	3	white
ORG#96.15.1	2016 Spring	14	28	12.2	8.5	3.7	5.1	0.6	39.5	7.85	7	5.64	39	20.96	5	yellow
ORG#96.15.2	2016 Spring	14	28	13.8	10	3.8	6	0.6	41.5	8.7	8	5.19	53	21.78	0	white
ORG#96.15.4	2016 Spring	10	25	10.7	5.9	4.8	4.1	0.69	32.5	4.98	7	4.64	32	18.23	4	white
ORG#96.15.5	2016 Spring	23	34	8.5	5.7	2.8	3.6	0.63	38	4.68	7	5.43	26	9.23	3	white
ORG#96.15.6	2016 Spring	9	23	8.6	5.6	3	3.4	0.61	30	4.67	7	4.29	25	14.11	3	white
ORG#96.15.7	2016 Spring	9	25	9.2	6.6	2.6	4.2	0.64	36	5.75	8	4.5	34	23.06	4	white
ORG#103.15.1	2016 Spring	6	21	11.8	8	3.8	5.5	0.69	29	5.98	7	4.14	28	13.67	4	white
ORG#103.15.2	2016 Spring	6	22	11.6	8	3.6	5.6	0.7	36	6.51	7	5.14	34	17.39	4	white
ORG#103.15.3	2016 Spring	6	17	10.5	6.3	4.2	5	0.79	22.5	5.46	7	3.21	18	15.58	2	white
ORG#103.15.4	2016 Spring	6	20	12	8	4	6	0.75	NA	5.88	NA	NA	NA	NA	NA	white
ORG#103.15.5	2016 Spring	7	21	10.6	6.9	3.7	5.3	0.77	27	6.1	7	3.86	28	15.35	2	white
ORG#103.15.6	2016 Spring	7	21	8.5	6	2.5	4.3	0.72	28	5.71	7	4	34	13.73	3	white
ORG#103.15.8	2016 Spring	6	21	9.5	6	3.5	5.5	0.92	30	5.52	7	4.29	26	12.97	3	white
ORG#103.15.9	2016 Spring	6	22	10.9	7.7	3.2	5	0.65	32.5	5.46	8	4.06	36	18.3	4	white
ORG#103.15.10	2016 Spring	6	21	10.1	7.5	2.6	5	0.67	29	5.2	7	4.14	27	15.27	3	white
ORG#125.8.2	2016 Spring	6	22	10.5	6.5	4	4.5	0.69	32.5	5.28	8	4.06	25	13.71	5	white
ORG#125.8.3	2016 Spring	9	23	10	7	3	4.4	0.63	29.5	6.23	9	3.28	33	18.14	4	white
ORG#125.8.4	2016 Spring	14	27	14.5	11	3.5	6.5	0.59	36	7.36	9	4	41	28.25	4	white
ORG#125.8.5	2016 Spring	7	22	7	5	2	3.3	0.66	27.5	4.01	7	3.93	23	11.93	3	white
ORG#125.8.6	2016 Spring	NA	NA	NA	NA	NA	NA	NA	NA	NA	NA	NA	NA	NA	NA	NA
ORG#125.8.7	2016 Spring	7	23	11.5	7.5	4	5.4	0.72	37	6.7	8	4.63	36	13.27	3	white
ORG#125.8.8	2016 Spring	8	22	10.5	7.3	3.2	4.3	0.59	33	5.61	8	4.13	34	18.67	4	white
ORG#125.15.1	2016 Spring	13	25	17.7	12.8	4.9	8.2	0.64	31	9.68	6	5.17	48	18.85	4	yellow
ORG#125.15.5	2016 Spring	15	26	15	10.3	4.7	6	0.58	30.5	7.92	8	3.81	35	14.15	5	yellow
ORG#125.15.6	2016 Spring	NA	24	11	7	4	4	0.57	18	7.87	7	2.57	33	19.33	4	yellow
ORG #143.4.1	2016 Spring	NA	NA	NA	NA	NA	NA	NA	NA	NA	NA	NA	NA	NA	NA	NA
ORG #143.4.2	2016 Spring	6	21	10.6	7.2	3.4	4.7	0.65	27	5.15	6	4.5	28	14.5	3	white
ORG #143.4.3	2016 Spring	NA	26	NA	8.8	NA	6	0.68	33.5	4.86	NA	NA	38	16.71	3	white
ORG #143.4.4	2016 Spring	13	28	12.3	8.5	3.8	6.3	0.74	39	6.68	7	5.57	30	18.9	3	white
ORG #143.4.6	2016 Spring	7	24	11.1	8.2	2.9	5.5	0.67	34.5	7.26	9	3.83	30	14.56	4	white
ORG #143.4.7	2016 Spring	8	22	11.2	8	3.2	4.5	0.56	37	5.61	7	5.29	26	17.2	3	white
ORG #143.4.9	2016 Spring	6	21	9.4	6.4	3	4.4	0.69	30.5	4.51	7	4.36	29	16.24	3	white
ORG #143.4.10	2016 Spring	NA	NA	NA	NA	NA	NA	NA	NA	NA	NA	NA	NA	NA	NA	NA
ORG #159.3.1	2016 Spring	7	22	13.5	8.8	4.7	6.1	0.69	30	6.34	8	3.75	41	17.49	4	white
ORG #159.3.3	2016 Spring	6	20	14.1	9	5.1	6.5	0.72	27.5	8.02	7	3.93	27	14.92	2	white
ORG #159.3.4	2016 Spring	7	23	7.8	4	3.8	3	0.75	12	3.1	7	1.71	4	9.72	1	white
ORG #159.3.5	2016 Spring	10	NA	NA	NA	NA	NA	NA	NA	NA	NA	NA	NA	NA	NA	NA
ORG #159.3.6	2016 Spring	8	24	12.7	10	2.7	5.5	0.55	36	6.54	8	4.5	36	15.17	5	white
ORG #159.3.7	2016 Spring	9	25	13	9.5	3.5	5.2	0.55	35.5	9.3	10	3.55	36	17.88	4	white
ORG #159.3.8	2016 Spring	6	21	9.5	6	3.5	4.3	0.72	25	5.84	8	3.13	21	12.46	3	white
ORG #159.3.9	2016 Spring	27	32	12.5	8.3	4.2	6	0.72	37	7.15	8	4.63	43	24.6	6	white
ORG #159.3.10	2016 Spring	8	23	9.1	6	3.1	4.1	0.68	32.5	4.69	9	3.61	33	15.8	3	white
TO1434	2016 Spring	10	24	12.3	8.5	3.8	5.4	0.64	33	6.63	6	5.5	27	18.2	4	white
TO1434	2016 Spring	27	37	7.6	6	1.6	3.7	0.62	25.5	6.34	12	2.13	28	15.44	6	white
TO1434	2016 Spring	14	28	13.4	8.5	4.9	6.3	0.74	36	7.93	8	4.5	38	21.5	5	white
ORG#2.1.1	2017 Spring	33	45	14.8	10	4.8	9	0.9	32	9.3	10	3.2	28.9	8.15	8	white
ORG#2.1.2	2017 Spring	25	33	12.5	8	4.5	6	0.75	22	8.28	8	2.75	36	17.3	4	white
ORG#2.1.4	2017 Spring	15	24	17.2	12.1	5.1	8.5	0.702479	33	12.21	9	3.66667	43	24.91	6	white
ORG#14.10.13.2	2017 Spring	13	21	7	4.5	2.5	2.8	0.622222	18	3.9	7	2.57143	19	15.96	3	white
ORG#14.10.13.3	2017 Spring	12	21	14.8	9.5	5.3	5	0.526316	32	10.91	9	3.55556	40	22.4	6	white
ORG#14.10.13.5	2017 Spring	12	22	15	9	6	6	0.666667	29.5	10.15	8	3.6875	37	22.72	5	white
ORG#159.3.3.1	2017 Spring	14	22	14.5	9.5	5	5.4	0.568421	34	7.28	8	4.25	35	19.39	4	white
ORG#159.3.3.2	2017 Spring	14	22	13	9.5	3.5	5.3	0.557895	27	7.75	8	3.375	42	21.48	4	white
ORG#159.3.3.3	2017 Spring	16	24	11.5	7	4.5	4.2	0.6	35.5	5.84	9	3.94444	34	14.82	4	white
ORG#159.3.3.4	2017 Spring	13	23	15.3	9.9	5.4	6.3	0.636364	33.6	9.76	9	3.73333	44	17.07	5	white
ORG#159.3.3.5	2017 Spring	14	23	14.3	9.1	5.2	6.4	0.703297	33	9.6	8	4.125	39	18	5	white
ORG#22.26.1	2017 Spring	16	24	18.9	14.4	4.5	9	0.625	32	11.36	8	4	43	20.06	4	white
ORG#22.26.3	2017 Spring	15	24	15.5	10.5	5	7	0.666667	30.5	10.11	10	3.05	23	19.85	6	white
ORG#22.26.4	2017 Spring	15	24	16.3	11	5.3	7	0.636364	31	9.12	10	3.1	37	19.4	5	white
ORG#9.11.16.1	2017 Spring	12	21	13.5	9	4.5	6.9	0.766667	27.5	9.86	8	3.4375	39	28.86	5	white
ORG#9.11.16.2	2017 Spring	15	23	11.5	9.2	2.3	5.7	0.619565	21.5	8.88	10	2.15	35	15.08	5	white
ORG#9.11.16.3	2017 Spring	12	22	11.2	8.6	2.6	4.6	0.534884	22	7.6	7	3.14286	35	19.6	4	white
ORG#9.11.16.4	2017 Spring	14	22	12.4	9	3.4	5	0.555556	28	7.02	8	3.5	36	19.17	5	white
ORG#68.01.15.3.1	2017 Spring	14	23	16	10.8	5.2	7.3	0.675926	34	10.72	7	4.85714	28	18.28	6	white
ORG#68.01.15.3.2	2017 Spring	15	24	13.4	10.3	3.1	5	0.485437	38	6.85	9	4.22222	31	15.64	6	white
ORG#68.01.15.3.3	2017 Spring	14	23	11.7	8	3.7	5	0.625	37	6.9	9	4.11111	38	17.73	4	white
ORG#68.01.15.3.4	2017 Spring	12	22	14.2	11	3.2	6.7	0.609091	36.8	9.56	9	4.08889	42	23.12	5	white
ORG#68.01.15.3.5	2017 Spring	12	22	13.4	9.5	3.9	7.5	0.789474	30	9.74	8	3.75	39	19.49	5	white
ORG#48.03.14.1	2017 Spring	12	22	14	10	4	6.5	0.65	36.4	8.86	9	4.04444	37	21.85	5	white
ORG#48.03.14.2	2017 Spring	13	23	13.6	8.6	5	6	0.697674	33	8	8	4.125	40	16.5	7	white
ORG#48.03.14.3	2017 Spring	16	25	11.7	7.7	4	4.3	0.558442	29	5.84	7	4.14286	29	18.02	3	white
ORG#48.03.14.5	2017 Spring	14	24	12.3	8	4.3	5.3	0.6625	32	6.25	8	4	47	18.14	5	white
ORG#48.11.12.1	2017 Spring	14	24	16.2	11.8	4.4	7.1	0.601695	34	9.13	7	4.85714	36	18.56	6	white
ORG#48.11.12.2	2017 Spring	14	23	14.8	11.2	3.6	6.5	0.580357	36	7.88	9	4	34	14.88	5	white
ORG#48.11.12.3	2017 Spring	12	22	16	12	4	8	0.666667	32	11.38	8	4	40	21.19	6	white
ORG#48.11.12.4	2017 Spring	14	23	12	8.5	3.5	5.5	0.647059	37	5.6	7	5.28571	39	14.6	4	white
ORG#48.11.12.5	2017 Spring	15	22	14.7	10.5	4.2	7	0.666667	30	8.19	9	3.33333	40	19.59	4	white
ORG#96.01.11.1	2017 Spring	13	24	16.7	11.5	5.2	8.4	0.730435	43	10.12	8	5.375	38	21.34	10	yellow
ORG#96.01.11.2	2017 Spring	12	22	15	11.2	3.8	6.8	0.607143	37	10.05	10	3.7	37	20.81	8	yellow
ORG#96.01.11.3	2017 Spring	12	23	12.8	9.5	3.3	6	0.631579	36.5	8.48	7	5.21429	35	16.24	6	yellow
ORG#96.01.11.4	2017 Spring	13	23	17.5	12.5	5	8.4	0.672	33	12.72	10	3.3	44	17	9	yellow
ORG#125.07.11.1	2017 Spring	14	23	12.1	8.4	3.7	4.8	0.571429	37	7.4	8	4.625	39	17.59	5	white
ORG#125.07.11.3	2017 Spring	15	24	14	9.6	4.4	4.8	0.5	34	9.29	9	3.77778	43	17.49	5	white
ORG#125.07.11.4	2017 Spring	14	23	13	10	3	4.3	0.43	25	7.9	7	3.57143	41	16.32	4	white
ORG#9.08.11.1	2017 Spring	14	24	13.1	9.1	4	5.4	0.593407	36.6	6.34	7	5.22857	41	15.8	3	white
ORG#9.08.11.3	2017 Spring	13	23	14.7	9.7	5	7.3	0.752577	34	8.24	8	4.25	52	19.12	5	white
ORG#9.08.11.4	2017 Spring	15	24	12.5	7.4	5.1	6	0.810811	28	8.6	8	3.5	51	16.92	5	white
ORG#151.3.11.1	2017 Spring	12	21	10.8	7.1	3.7	4.7	0.661972	34	5.31	7	4.85714	30	13.95	3	white
ORG#151.3.11.3	2017 Spring	14	24	6.5	4.5	2	2.3	0.511111	25	3.57	6	4.16667	28	10.97	3	white
ORG#151.3.11.5	2017 Spring	14	22	15.2	12.5	2.7	6	0.48	35	5.96	7	5	38	19.01	3	white
ORG#58.08.13.1	2017 Spring	13	22	12.7	9	3.7	5.7	0.633333	30.5	6.74	8	3.8125	40	17.84	4	white
ORG#58.08.13.2	2017 Spring	12	21	14.1	10.5	3.6	5.5	0.52381	31.5	8.59	9	3.5	42	16.74	5	white
ORG#58.08.13.3	2017 Spring	12	22	17.1	11.7	5.4	8	0.683761	32	10.47	9	3.55556	39	25.5	4	white
ORG#58.08.13.4	2017 Spring	15	22	16.7	11.7	5	7.5	0.641026	28.5	10.24	9	3.16667	33	22.31	6	white
ORG#58.08.13.5	2017 Spring	14	22	13	9.8	3.2	4.5	0.459184	29	6.51	8	3.625	28	17.62	4	white
ORG#22.16.16.1	2017 Spring	12	18	6.8	4.5	2.3	3.9	0.866667	26	3.82	6	4.33333	17	13	3	white
ORG#22.16.16.2	2017 Spring	13	23	15	10.6	4.4	7	0.660377	30.5	9.33	10	3.05	46	16.38	8	white
ORG#22.16.16.3	2017 Spring	15	24	12.6	9.5	3.1	5.4	0.568421	32	8.86	10	3.2	47	16.57	5	white
ORG#22.16.16.4	2017 Spring	14	23	13	9	4	6.6	0.733333	26.5	9.61	9	2.94444	47	19.9	7	white
ORG#57.07.15.2	2017 Spring	13	23	12.5	8.8	3.7	6.7	0.761364	38	7.65	8	4.75	43	16.53	5	white
ORG#57.07.15.3	2017 Spring	15	23	10.5	7.5	3	4.6	0.613333	27.5	7	8	3.4375	38	17.8	4	white
ORG#57.07.15.4	2017 Spring	14	23	13.5	9.5	4	6	0.631579	34	8.92	8	4.25	31	18.43	7	white
ORG#57.07.15.5	2017 Spring	14	22	12.5	8.6	3.9	5.5	0.639535	26	9.87	9	2.88889	41	22.57	5	white
ORG#22.19.2	2017 Spring	15	24	12.4	9	3.4	5.4	0.6	35.5	8.11	10	3.55	49	16.54	7	white
ORG#22.19.4	2017 Spring	14	24	14	10.5	3.5	5.4	0.514286	32.5	9.62	10	3.25	51	20.93	6	white
ORG#22.19.5	2017 Spring	15	24	12.5	8.4	4.1	5.7	0.678571	26.5	9.72	10	2.65	32	16.96	7	white
ORG#61.09.14.4.1	2017 Spring	14	23	17	14	3	9	0.642857	27.3	11.66	8	3.4125	12	27.5	4	white
ORG#61.09.14.4.3	2017 Spring	13	23	17.3	12.7	4.6	9	0.708661	33	10.13	9	3.66667	44	21.5	6	white
ORG#61.09.14.4.4	2017 Spring	14	22	11.9	8.5	3.4	6	0.705882	24.5	8.6	8	3.0625	37	23.32	5	white
ORG#103.05.11.1	2017 Spring	14	23	14.8	10.3	4.5	7.3	0.708738	34.5	11.68	9	3.83333	45	15.87	7	white
ORG#103.05.11.2	2017 Spring	15	23	14.6	10.7	3.9	7.2	0.672897	28	11.32	8	3.5	46	19.26	4	white
ORG#103.05.11.3	2017 Spring	12	21	14.5	11	3.5	8	0.727273	32.3	9.42	8	4.0375	38	20.85	4	white
ORG#103.05.11.4	2017 Spring	15	23	18.2	13.5	4.7	9.5	0.703704	31.3	13.26	9	3.47778	41	23	6	white
ORG#103.05.11.5	2017 Spring	14	22	11	7.5	3.5	4.8	0.64	32	5.91	9	3.55556	28	20.88	3	white
ORG#19.15.12.3	2017 Spring	16	24	15.5	10.6	4.9	6.8	0.641509	28.5	8.38	8	3.5625	31	15.05	4	white
ORG#19.15.12.4	2017 Spring	14	22	13.4	9.3	4.1	6	0.645161	26	8.43	8	3.25	24	15.36	4	white
ORG#19.15.12.5	2017 Spring	17	25	15	11	4	6.1	0.554545	26	7.87	8	3.25	33	16.6	4	white
ORG#8.2.6.2	2017 Spring	15	24	12.5	9.7	2.8	4.5	0.463918	20.5	7.55	8	2.5625	26	16.12	3	white
ORG#8.2.6.3	2017 Spring	16	25	16.6	14.5	2.1	5.9	0.406897	26	8.18	7	3.71429	35	23.98	5	white
ORG#8.2.6.4	2017 Spring	15	24	13	10	3	4.2	0.42	31.5	6.17	8	3.9375	31	14.6	4	white
ORG#8.2.6.5	2017 Spring	14	23	10.7	8.5	2.2	3.8	0.447059	26	7.62	9	2.88889	36	17.93	5	white
ORG#121.4.14.2	2017 Spring	13	21	11.5	8.3	3.2	5	0.60241	23	8.45	8	2.875	32	19.77	4	white
ORG#121.4.14.4	2017 Spring	12	21	14.4	10	4.4	7	0.7	24	9.1	7	3.42857	29	17.73	5	white
ORG#121.4.14.5	2017 Spring	12	21	12.9	9.4	3.5	5.5	0.585106	29	8.08	8	3.625	24	19.06	3	white
ORG#68.02.11.1.1	2017 Spring	15	25	12.5	7.6	4.9	5	0.657895	32	6.74	7	4.57143	38	13.97	5	white
ORG#68.02.11.1.2	2017 Spring	14	23	15.3	12	3.3	6	0.5	25	9.6	8	3.125	39	16.5	4	white
ORG#68.02.11.1.3	2017 Spring	13	23	11.5	8	3.5	5.5	0.6875	23.5	9.03	9	2.61111	28	18.85	6	white
ORG#68.02.11.1.4	2017 Spring	14	23	13	10.3	2.7	5	0.485437	28	9.24	8	3.5	37	16.25	5	white
ORG#34.05.13.1	2017 Spring	26	39	4.5	2.5	2	1.7	0.68	15.5	2.67	8	1.9375	17	15.78	2	white
ORG#34.05.13.3	2017 Spring	26	39	5	2.7	2.3	2	0.740741	16	2.28	7	2.28571	12	9.98	2	white
ORG#34.05.13.4	2017 Spring	26	37	6	3	3	1.8	0.6	22	2.36	8	2.75	18	12.87	2	white
ORG#61.04.15.1	2017 Spring	18	29	6	3	3	2	0.666667	13	2.86	8	1.625	15	17.1	1	white
ORG#61.04.15.2	2017 Spring	29	36	3	2	1	0.8	0.4	11	1.43	9	1.22222	10	14.51	2	white
ORG#61.04.15.4	2017 Spring	26	33	4.2	2.7	1.5	2	0.740741	11	2.38	9	1.22222	14	15.43	3	white
ORG#61.04.15.5	2017 Spring	26	33	3	2	1	1.7	0.85	10	2.1	9	1.11111	9	9.43	1	white
ORG#96.04.14.11.1	2017 Spring	14	23	16	10.5	5.5	8.6	0.819048	34.5	12.57	9	3.83333	45	19.11	7	white
ORG#96.04.14.11.2	2017 Spring	13	23	15	11	4	6.5	0.590909	35	10.94	9	3.88889	49	16.32	4	white
ORG#96.04.14.11.3	2017 Spring	20	27	12.6	9	3.6	5.2	0.577778	26	7.26	7	3.71429	30	16.08	5	white
ORG#96.04.14.11.4	2017 Spring	12	23	12.9	9.7	3.2	4.5	0.463918	36	7.28	9	4	25	19.43	5	white
ORG#144.4.11.1	2017 Spring	15	24	18	11.3	6.7	7.6	0.672566	24.5	12.91	9	2.72222	41	21.33	5	white
ORG#144.4.11.2	2017 Spring	15	23	15.6	9.7	5.9	5.4	0.556701	19.7	10.43	9	2.18889	32	20.21	3	white
ORG#144.4.11.3	2017 Spring	17	25	18	11.7	6.3	11.1	0.948718	20	11.41	9	2.22222	45	24.28	5	white
ORG#144.4.11.4	2017 Spring	15	24	16.7	12	4.7	6.1	0.508333	26	10.06	9	2.88889	32	21.33	5	white
ORG#144.4.11.5	2017 Spring	16	24	18	11.3	6.7	7.2	0.637168	31.5	10.41	8	3.9375	37	18.6	6	white
ORG#144.9.14.1	2017 Spring	13	23	14	8.8	5.2	7.3	0.829545	29.5	9	8	3.6875	41	8.99	5	white
ORG#144.9.14.3	2017 Spring	14	23	16.8	11.2	5.6	8	0.714286	29.5	11	8	3.6875	37	21.2	6	white
ORG#144.9.14.4	2017 Spring	15	24	16.1	11	5.1	7	0.636364	31.5	10.53	9	3.5	46	17.46	5	white
ORG#109.2.17.1	2017 Spring	16	25	20	14.5	5.5	9.5	0.655172	25	12.02	10	2.5	49	27.12	6	white
ORG#109.2.17.2	2017 Spring	15	24	18.2	13	5.2	8.6	0.661538	25	14.42	10	2.5	42	21.75	8	white
ORG#109.2.17.3	2017 Spring	15	25	17	13	4	8.2	0.630769	28.5	14.3	10	2.85	56	29.3	6	white
ORG#109.2.17.4	2017 Spring	15	25	16.9	12	4.9	8	0.666667	28	10.04	10	2.8	51	26.31	5	white
ORG#109.2.17.5	2017 Spring	17	27	18.8	14	4.8	9.2	0.657143	25.5	12.46	9	2.83333	45	24.83	7	white
TO1434	2017 Spring	14	23	14.8	10.5	4.3	7.1	0.67619	37.5	8.69	8	4.6875	41	21.08	6	white
TO1434	2017 Spring	22	33	16	11.5	4.5	9	0.782609	35.5	8.57	10	3.55	35	31.94	6	white
TO1434	2017 Spring	13	21	15.4	10.4	5	7	0.673077	31	9.62	8	3.875	32	20.71	4	white
TO1434	2017 Spring	14	23	17.8	12.5	5.3	7.5	0.6	27	11.21	8	3.375	36	13.47	6	white
TO1434	2017 Spring	14	23	16	11.2	4.8	7	0.625	33.5	9.2	8	4.1875	34	17.44	5	white
TO1434	2017 Spring	14	23	11.8	7.4	4.4	5	0.675676	34	6.21	7	4.85714	27	16.26	3	white
TO1434	2017 Spring	12	21	14.3	10	4.3	6.3	0.63	28.5	8.62	8	3.5625	41	20.91	3	white
TO1434	2017 Spring	14	23	15.3	10.8	4.5	7.6	0.703704	29.5	10.51	9	3.27778	46	20.41	7	white
TO1434	2017 Spring	15	23	9	6.7	2.3	4	0.597015	20.3	7	9	2.25556	34	17.7	5	white
ORG#2.4.1	2017 Fall	2	11	7	4.7	2.3	3.3	0.702128	22.5	2.67	11	2.04545	22	14.67	2	white
ORG#2.4.2	2017 Fall	-1	9	7.5	4.5	3	3.3	0.733333	24	3.09	10	2.4	22	17.88	3	white
ORG#2.4.3	2017 Fall	5	NA	NA	NA	NA	NA	NA	NA	NA	NA	NA	NA	NA	NA	NA
ORG#2.4.4	2017 Fall	NA	NA	NA	NA	NA	NA	NA	NA	NA	NA	NA	NA	NA	NA	NA
ORG#2.4.5	2017 Fall	3	10	7.8	5.2	2.6	3.4	0.653846	21	3.49	10	2.1	19	16.97	2	white
ORG#2.4.6	2017 Fall	-4	6	7.7	4.2	3.5	3	0.714286	25.5	3.15	9	2.83333	20	14.18	3	white
ORG#2.4.7	2017 Fall	0	5	7	3.7	3.3	3	0.810811	23.5	2.36	7	3.35714	19	13.26	2	white
ORG#2.4.8	2017 Fall	7	16	7.8	5.8	2	4.2	0.724138	20	4.6	7	2.85714	18	29.82	2	white
ORG#2.4.9	2017 Fall	8	21	10	6.7	3.3	5.5	0.820896	26	5.7	8	3.25	20	31.97	2	white
ORG#2.4.10	2017 Fall	-4	6	7.5	5	2.5	3.3	0.66	24.5	2.97	9	2.72222	18	17.28	3	white
ORG#14.10.13.1	2017 Fall	15	32	13.8	9.8	4	7	0.714286	28	9.9	13	2.15385	39	39.5	7	white
ORG#14.10.13.2	2017 Fall	8	NA	NA	NA	NA	NA	NA	NA	NA	NA	NA	NA	NA	NA	NA
ORG#14.10.13.3	2017 Fall	NA	NA	NA	NA	NA	NA	NA	NA	NA	NA	NA	NA	NA	NA	NA
ORG#14.10.13.4	2017 Fall	NA	NA	NA	NA	NA	NA	NA	NA	NA	NA	NA	NA	NA	NA	NA
ORG#14.10.13.5	2017 Fall	NA	NA	NA	NA	NA	NA	NA	NA	NA	NA	NA	NA	NA	NA	NA
ORG#14.10.13.6	2017 Fall	NA	NA	NA	NA	NA	NA	NA	NA	NA	NA	NA	NA	NA	NA	NA
ORG#14.10.13.7	2017 Fall	7	17	10	7.3	2.7	5	0.684932	15	6.37	7	2.14286	17	30.42	1	white
ORG#14.10.13.8	2017 Fall	8	23	11.1	8.5	2.6	5	0.588235	25	7.08	9	2.77778	33	19.72	3	white
ORG#14.10.13.9	2017 Fall	7	18	7.2	4.9	2.3	3.2	0.653061	19	3.55	9	2.11111	16	30.09	2	white
ORG#14.10.13.10	2017 Fall	-2	6	6.8	5	1.8	3.5	0.7	25	3.35	10	2.5	25	19.34	3	white
ORG#32.20.1	2017 Fall	4	16	7.6	5.2	2.4	3	0.576923	23	3.88	11	2.09091	24	24.78	3	white
ORG#32.20.2	2017 Fall	NA	NA	NA	NA	NA	NA	NA	NA	NA	NA	NA	NA	NA	NA	NA
ORG#32.20.3	2017 Fall	2	17	8.5	5.3	3.2	3.8	0.716981	35	3.95	10	3.5	34	23.69	4	white
ORG#32.20.4	2017 Fall	21	42	13	9	4	6.6	0.733333	28	10.4	15	1.86667	32	26.66	6	white
ORG#32.20.5	2017 Fall	5	17	8.4	4.5	3.9	3	0.666667	32.5	4.53	10	3.25	24	24.46	2	white
ORG#32.20.6	2017 Fall	-4	6	7.5	4.5	3	3	0.666667	27.5	2.87	8	3.4375	18	16.9	3	white
ORG#32.20.7	2017 Fall	0	8	7.2	4.4	2.8	2.7	0.613636	22	3.37	10	2.2	21	17.55	2	white
ORG#32.20.8	2017 Fall	3	13	7.5	4.3	3.2	2.8	0.651163	30.5	3.63	10	3.05	16	NA	3	white
ORG#32.20.9	2017 Fall	-2	8	6.5	4.3	2.2	2.6	0.604651	24.5	3.22	9	2.72222	18	15.92	3	white
ORG#32.20.10	2017 Fall	-2	6	9	4	5	3	0.75	27	3.04	9	3	17	15.9	3	white
ORG#159.3.3.1	2017 Fall	8	18	8	5.4	2.6	3.6	0.666667	22	5.72	10	2.2	20	21.2	2	white
ORG#159.3.3.2	2017 Fall	7	17	8	4.5	3.5	3	0.666667	25.5	4.69	10	2.55	19	28.75	3	white
ORG#159.3.3.3	2017 Fall	7	17	7.5	4.3	3.2	3	0.697674	18	4.18	10	1.8	22	23.99	2	white
ORG#159.3.3.4	2017 Fall	4	12	6.5	4	2.5	2.7	0.675	19.5	2.86	10	1.95	15	21.31	3	white
ORG#159.3.3.5	2017 Fall	7	15	7	4.8	2.2	3.1	0.645833	22	4.74	9	2.44444	20	26.32	3	white
ORG#159.3.3.6	2017 Fall	7	23	8.5	5.8	2.7	3.3	0.568966	26	5.01	12	2.16667	15	18.45	4	white
ORG#159.3.3.7	2017 Fall	-2	12	5.9	4.6	1.3	2.6	0.565217	15	2.94	9	1.66667	26	19.87	1	white
ORG#159.3.3.8	2017 Fall	7	20	9	6	3	4.6	0.766667	29	5.19	10	2.9	26	22.56	2	white
ORG#159.3.3.9	2017 Fall	0	9	7.1	3.7	3.4	2.4	0.648649	26	3.21	11	2.36364	17	16.06	3	white
ORG#159.3.3.10	2017 Fall	3	13	7.7	4.7	3	2.5	0.531915	21.5	3.1	10	2.15	19	33.33	3	white
ORG#22.26.1	2017 Fall	7	13	8.2	4.6	3.6	3	0.652174	17	3.51	10	1.7	18	16.92	2	white
ORG#22.26.2	2017 Fall	7	20	7.6	5.1	2.5	3.5	0.686275	28.5	4.16	11	2.59091	20	27.57	2	white
ORG#22.26.3	2017 Fall	7	17	8	6	2	4	0.666667	21	5.2	10	2.1	15	23.55	2	white
ORG#22.26.4	2017 Fall	7	17	7.3	4.7	2.6	3	0.638298	17.5	4.68	11	1.59091	20	30.55	3	white
ORG#22.26.5	2017 Fall	7	16	7	4.8	2.2	2.9	0.604167	17.5	3.76	10	1.75	15	30.01	2	white
ORG#22.26.6	2017 Fall	8	17	7.3	5	2.3	3.4	0.68	15	3.84	9	1.66667	14	18.43	2	white
ORG#22.26.7	2017 Fall	6	14	6.7	4.5	2.2	2.5	0.555556	21	3.8	8	2.625	17	21.09	2	white
ORG#22.26.8	2017 Fall	5	10	6.9	4.5	2.4	3	0.666667	17	3.04	10	1.7	15	16.26	2	white
ORG#22.26.9	2017 Fall	6	14	6.8	4.7	2.1	2.5	0.531915	18	3.95	10	1.8	16	20.6	2	white
ORG#22.26.10	2017 Fall	7	16	8.7	6.4	2.3	3.5	0.546875	18.5	5.98	10	1.85	17	38.53	3	white
ORG#9.11.16.1	2017 Fall	5	17	7.8	6	1.8	3.5	0.583333	28	3.71	10	2.8	24	24.18	2	white
ORG#9.11.16.2	2017 Fall	7	18	7.3	5.5	1.8	3.8	0.690909	28.5	3.84	10	2.85	29	32.22	2	white
ORG#9.11.16.3	2017 Fall	7	17	7.8	5.8	2	3.6	0.62069	19	4.58	9	2.11111	18	28.48	2	white
ORG#9.11.16.4	2017 Fall	6	21	8	5.7	2.3	3.4	0.596491	33	4.31	10	3.3	35	29.03	3	white
ORG#9.11.16.5	2017 Fall	6	14	6.5	4.7	1.8	3	0.638298	22	3.92	10	2.2	20	24.23	1	white
ORG#9.11.16.6	2017 Fall	7	18	8.8	7	1.8	4	0.571429	25	4.83	10	2.5	24	29.92	4	white
ORG#9.11.16.7	2017 Fall	0	11	6.7	5.2	1.5	3	0.576923	24.5	3.04	10	2.45	22	18.57	3	white
ORG#9.11.16.8	2017 Fall	7	17	7.5	5.5	2	5	0.909091	15	4.64	7	2.14286	15	24.19	2	white
ORG#9.11.16.9	2017 Fall	-2	8	7	3.5	3.5	2.4	0.685714	18.5	3.1	8	2.3125	17	20.11	2	white
ORG#9.11.16.10	2017 Fall	7	16	8.2	6.4	1.8	3.9	0.609375	20	4.84	10	2	22	29.69	3	white
ORG#68.01.15.5.1	2017 Fall	3	13	7.5	4.2	3.3	3	0.714286	27	3.63	10	2.7	23	19.48	4	white
ORG#68.01.15.5.2	2017 Fall	4	13	7.6	4	3.6	2.8	0.7	22	3.5	8	2.75	20	20.89	3	white
ORG#68.01.15.5.3	2017 Fall	3	16	8.2	5.2	3	3.5	0.673077	31	4.69	11	2.81818	30	22.57	4	white
ORG#68.01.15.5.4	2017 Fall	2	14	7.8	4.8	3	2.7	0.5625	29.5	3.37	9	3.27778	27	21.79	3	white
ORG#68.01.15.5.5	2017 Fall	2	13	6.2	4.2	2	2.5	0.595238	29.5	2.86	11	2.68182	22	21.67	3	white
ORG#68.01.15.5.6	2017 Fall	2	9	6.7	4.6	2.1	3	0.652174	23.5	2.97	9	2.61111	18	16.48	3	white
ORG#68.01.15.5.7	2017 Fall	-4	6	6.8	4.2	2.6	3	0.714286	25.5	3.27	9	2.83333	18	15.83	3	white
ORG#68.01.15.5.8	2017 Fall	6	15	6.4	3.7	2.7	2.5	0.675676	29	3.47	9	3.22222	21	27.16	2	white
ORG#68.01.15.5.9	2017 Fall	NA	NA	NA	NA	NA	NA	NA	NA	NA	NA	NA	NA	NA	NA	NA
ORG#68.01.15.5.10	2017 Fall	NA	NA	NA	NA	NA	NA	NA	NA	NA	NA	NA	NA	NA	NA	NA
ORG#48.03.14.1	2017 Fall	3	13	6.3	3.9	2.4	2.6	0.666667	22.5	3.64	10	2.25	21	19.72	2	white
ORG#48.03.14.2	2017 Fall	0	11	7.3	4.8	2.5	2.5	0.520833	27	2.95	11	2.45455	20	15.32	3	white
ORG#48.03.14.3	2017 Fall	7	15	7.7	5.2	2.5	3.4	0.653846	19.5	3.52	10	1.95	17	22.73	2	white
ORG#48.03.14.4	2017 Fall	6	14	7.5	4.6	2.9	3.1	0.673913	22	3.47	10	2.2	21	29.4	2	white
ORG#48.03.14.5	2017 Fall	0	10	7.5	4.8	2.7	3	0.625	23.5	2.83	10	2.35	20	16.7	3	white
ORG#48.03.14.6	2017 Fall	-2	NA	NA	NA	NA	NA	NA	NA	NA	NA	NA	NA	NA	NA	NA
ORG#48.03.14.7	2017 Fall	0	14	6.9	4.4	2.5	2.6	0.590909	27	3.25	9	3	12	17.72	3	white
ORG#48.03.14.8	2017 Fall	2	NA	NA	NA	NA	NA	NA	NA	NA	NA	NA	NA	NA	NA	NA
ORG#48.03.14.9	2017 Fall	-4	3	7	3.3	3.7	2.3	0.69697	20	2.76	7	2.85714	12	10.29	2	white
ORG#48.03.14.10	2017 Fall	4	10	6.5	4	2.5	2.7	0.675	19	3.09	9	2.11111	15	17.25	1	white
ORG#96.10.13.1	2017 Fall	2	14	6.7	4.3	2.4	2.5	0.581395	29.5	2.69	10	2.95	15	25.74	3	yellow
ORG#96.10.13.2	2017 Fall	3	14	7.2	4.3	2.9	3	0.697674	23	3.32	8	2.875	16	24.09	2	yellow
ORG#96.10.13.3	2017 Fall	6	17	8	5.5	2.5	3.3	0.6	28	4.58	9	3.11111	19	23.8	3	yellow
ORG#96.10.13.4	2017 Fall	6	17	8	6.5	1.5	3.6	0.553846	27	4.27	10	2.7	10	21.07	3	yellow
ORG#96.10.13.5	2017 Fall	0	10	6.1	4.3	1.8	3	0.697674	24.5	2.82	10	2.45	17	22.46	4	yellow
ORG#96.10.13.6	2017 Fall	2	12	7.5	4.6	2.9	3.2	0.695652	20	2.87	7	2.85714	19	16.64	2	yellow
ORG#96.10.13.7	2017 Fall	0	10	6.1	4.3	1.8	2.7	0.627907	19.5	2.94	9	2.16667	16	13.81	2	yellow
ORG#96.10.13.8	2017 Fall	7	20	9	7	2	4.5	0.642857	26	5.11	9	2.88889	18	20.02	2	yellow
ORG#96.10.13.9	2017 Fall	2	10	7.4	4.4	3	2.8	0.636364	22	2.74	9	2.44444	15	14.52	3	yellow
ORG#96.10.13.10	2017 Fall	7	16	6.2	4.5	1.7	1.7	0.377778	23	2.83	8	2.875	9	23.02	3	yellow
ORG#9.08.11.1	2017 Fall	7	16	7.8	5	2.8	3.2	0.64	30	5.6	8	3.75	28	28.44	3	white
ORG#9.08.11.2	2017 Fall	2	13	7.2	4.7	2.5	2.3	0.489362	29	3.09	11	2.63636	31	20.45	2	white
ORG#9.08.11.3	2017 Fall	0	10	6.5	4	2.5	3	0.75	30	3.18	9	3.33333	28	14.82	2	white
ORG#9.08.11.4	2017 Fall	7	18	8	5.6	2.4	4	0.714286	25.5	4.42	9	2.83333	31	21.56	2	white
ORG#9.08.11.5	2017 Fall	-2	8	8.5	4	4.5	3.2	0.8	31	3.83	9	3.44444	31	16.6	3	white
ORG#9.08.11.6	2017 Fall	0	12	6.9	4.6	2.3	3	0.652174	18	3.21	9	2	23	16.29	2	white
ORG#9.08.11.7	2017 Fall	-2	9	8.2	4.2	4	3.2	0.761905	23	3.14	9	2.55556	22	16.66	2	white
ORG#9.08.11.8	2017 Fall	-2	7	7	4	3	2.7	0.675	25.5	2.49	7	3.64286	21	9.78	2	white
ORG#9.08.11.9	2017 Fall	-4	5	7.3	6	1.3	3	0.5	25.5	2.86	6	4.25	18	16.1	2	white
ORG#9.08.11.10	2017 Fall	-2	9	6	4.2	1.8	3.4	0.809524	28.5	3.01	9	3.16667	28	17.91	3	white
ORG#58.08.13.1	2017 Fall	0	10	7.6	4.8	2.8	3.5	0.729167	27	3.63	11	2.45455	26	15.45	3	white
ORG#58.08.13.2	2017 Fall	4	10	6.6	3.8	2.8	2.5	0.657895	20	3.03	11	1.81818	17	12.93	3	white
ORG#58.08.13.3	2017 Fall	23	46	16.3	12.3	4	10.2	0.829268	25	13.88	13	1.92308	47	31.28	5	white
ORG#58.08.13.4	2017 Fall	2	11	8.2	5	3.2	2.7	0.54	22	3.12	10	2.2	18	18.32	2	white
ORG#58.08.13.5	2017 Fall	30	49	18	11.5	6.5	9	0.782609	30	13.23	11	2.72727	46	17.26	5	white
ORG#58.08.13.6	2017 Fall	-4	7	6.9	4.8	2.1	2.8	0.583333	25.5	3.31	9	2.83333	21	14.76	3	white
ORG#58.08.13.7	2017 Fall	16	NA	NA	NA	NA	NA	NA	NA	NA	NA	NA	NA	NA	NA	NA
ORG#58.08.13.8	2017 Fall	2	10	6.6	3.9	2.7	2.6	0.666667	17	3.27	9	1.88889	17	15.42	2	white
ORG#58.08.13.9	2017 Fall	-4	8	7.4	4.1	3.3	2.6	0.634146	28.5	2.55	9	3.16667	24	17.12	3	white
ORG#58.08.13.10	2017 Fall	3	10	7.5	4.3	3.2	2.7	0.627907	21	3.23	10	2.1	21	18.27	2	white
ORG#57.07.15.1	2017 Fall	4	22	7	5	2	3.5	0.7	27	3.72	9	3	24	15.52	3	white
ORG#57.07.15.2	2017 Fall	5	13	7.2	4.2	3	2.5	0.595238	23.5	2.9	9	2.61111	16	18.11	2	white
ORG#57.07.15.3	2017 Fall	3	14	6.5	4	2.5	3	0.75	30	3.01	9	3.33333	19	24.64	2	white
ORG#57.07.15.4	2017 Fall	3	12	7.4	4.6	2.8	3.3	0.717391	24	2.93	10	2.4	21	19.64	3	white
ORG#57.07.15.5	2017 Fall	0	15	7.7	4.5	3.2	2.8	0.622222	22	3.32	9	2.44444	20	21.29	4	white
ORG#57.07.15.6	2017 Fall	0	9	8.5	5	3.5	3	0.6	24.5	3.03	9	2.72222	18	13.79	2	white
ORG#57.07.15.7	2017 Fall	6	16	7.7	5.2	2.5	3.2	0.615385	26	3.41	9	2.88889	21	27.22	3	white
ORG#57.07.15.8	2017 Fall	-4	NA	NA	NA	NA	NA	NA	NA	NA	NA	NA	NA	NA	NA	NA
ORG#57.07.15.9	2017 Fall	-2	6	6.5	4	2.5	2.6	0.65	22.5	2.5	8	2.8125	17	13.33	3	white
ORG#57.07.15.10	2017 Fall	0	9	6.6	4	2.6	2.8	0.7	20.5	3.13	8	2.5625	18	14.29	2	white
ORG#22.16.16.1	2017 Fall	26	46	12.7	10.6	2.1	5.1	0.481132	28.5	10.33	11	2.59091	32	16.38	8	white
ORG#22.16.16.2	2017 Fall	7	17	7.2	5.5	1.7	3.6	0.654545	25	5.21	10	2.5	27	22.34	2	white
ORG#22.16.16.3	2017 Fall	6	14	7.6	5.2	2.4	3.1	0.596154	18.5	3.33	9	2.05556	19	24.64	2	white
ORG#22.16.16.4	2017 Fall	7	15	7.5	5	2.5	3.2	0.64	18	5.27	11	1.63636	19	30.11	3	white
ORG#22.16.16.5	2017 Fall	42	69	16.8	13.8	3	11	0.797101	33.5	18.54	13	2.57692	62	32.38	11	white
ORG#22.16.16.6	2017 Fall	-4	NA	NA	NA	NA	NA	NA	NA	NA	NA	NA	NA	NA	NA	NA
ORG#22.16.16.7	2017 Fall	-2	7	7.3	4	3.3	2.7	0.675	23	2.84	9	2.55556	19	17.86	3	white
ORG#22.16.16.8	2017 Fall	7	21	8.7	6.8	1.9	4.1	0.602941	25	4.42	10	2.5	26	12.57	3	white
ORG#22.16.16.9	2017 Fall	8	39	6.8	5.7	1.1	3.5	0.614035	24	6.66	27	0.888889	21	16.28	19	white
ORG#22.16.16.10	2017 Fall	7	17	6.5	4.5	2	3	0.666667	28	4.2	10	2.8	27	28.07	2	white
ORG#22.19.1	2017 Fall	7	17	6.1	4.3	1.8	2.7	0.627907	19	4.32	9	2.11111	19	21.66	2	white
ORG#22.19.2	2017 Fall	7	17	7.2	5	2.2	3.5	0.7	23.5	4.07	10	2.35	21	16.15	3	white
ORG#22.19.3	2017 Fall	3	10	7	4.5	2.5	3.1	0.688889	22.5	3.33	11	2.04545	23	17.48	3	white
ORG#22.19.4	2017 Fall	NA	NA	NA	NA	NA	NA	NA	NA	NA	NA	NA	NA	NA	NA	NA
ORG#22.19.5	2017 Fall	6	16	7.2	4.5	2.7	2.8	0.622222	28	3.61	10	2.8	24	22.97	3	white
ORG#22.19.6	2017 Fall	0	9	7.5	4	3.5	2.4	0.6	22.5	2.99	10	2.25	17	16.68	4	white
ORG#22.19.7	2017 Fall	2	10	6.3	4.3	2	6.5	1.51163	22	3.04	9	2.44444	22	14.13	2	white
ORG#22.19.8	2017 Fall	NA	NA	NA	NA	NA	NA	NA	NA	NA	NA	NA	NA	NA	NA	NA
ORG#22.19.9	2017 Fall	5	12	8	5	3	3	0.6	21	3.26	10	2.1	20	24.69	2	white
ORG#22.19.10	2017 Fall	7	16	7.1	5	2.1	3.4	0.68	21	4.96	10	2.1	23	28.08	2	white
ORG#103.05.11.1	2017 Fall	NA	NA	NA	NA	NA	NA	NA	NA	NA	NA	NA	NA	NA	NA	NA
ORG#103.05.11.2	2017 Fall	NA	NA	NA	NA	NA	NA	NA	NA	NA	NA	NA	NA	NA	NA	NA
ORG#103.05.11.3	2017 Fall	NA	NA	NA	NA	NA	NA	NA	NA	NA	NA	NA	NA	NA	NA	NA
ORG#103.05.11.4	2017 Fall	NA	NA	NA	NA	NA	NA	NA	NA	NA	NA	NA	NA	NA	NA	NA
ORG#103.05.11.5	2017 Fall	8	21	8	5.5	2.5	4.5	0.818182	24	5.57	9	2.66667	19	16.86	2	white
ORG#103.05.11.6	2017 Fall	NA	NA	NA	NA	NA	NA	NA	NA	NA	NA	NA	NA	NA	NA	NA
ORG#103.05.11.7	2017 Fall	6	16	7.7	5	2.7	3.6	0.72	28	3.45	11	2.54545	20	21.68	3	white
ORG#103.05.11.8	2017 Fall	NA	NA	NA	NA	NA	NA	NA	NA	NA	NA	NA	NA	NA	NA	NA
ORG#103.05.11.9	2017 Fall	8	21	8.5	6.3	2.2	3.5	0.555556	22	3.93	7	3.14286	20	16.08	2	white
ORG#103.05.11.10	2017 Fall	NA	NA	NA	NA	NA	NA	NA	NA	NA	NA	NA	NA	NA	NA	NA
ORG#61.09.14.4.1	2017 Fall	7	16	9.1	6.7	2.4	4.5	0.671642	19	5.59	10	1.9	22	21.54	2	white
ORG#61.09.14.4.2	2017 Fall	2	9	6.2	4	2.2	2.8	0.7	21	3.29	10	2.1	24	17.18	3	white
ORG#61.09.14.4.3	2017 Fall	7	17	7	5.3	1.7	4	0.754717	13	5.4	9	1.44444	21	24.5	3	white
ORG#61.09.14.4.4	2017 Fall	3	14	8.3	5.5	2.8	3.7	0.672727	25.5	4.04	8	3.1875	22	26.8	2	white
ORG#61.09.14.4.5	2017 Fall	7	16	9.7	7.3	2.4	4.3	0.589041	19.5	5.85	10	1.95	20	24.89	3	white
ORG#61.09.14.4.6	2017 Fall	0	8	8	4.5	3.5	2.9	0.644444	19.5	3.06	9	2.16667	18	21.02	3	white
ORG#61.09.14.4.7	2017 Fall	2	9	7.4	4.6	2.8	2.6	0.565217	17.7	3.54	9	1.96667	16	16.44	3	white
ORG#61.09.14.4.8	2017 Fall	2	10	7.4	4.1	3.3	2.9	0.707317	21.5	3.18	8	2.6875	22	15.1	2	white
ORG#61.09.14.4.9	2017 Fall	2	8	7.2	4.8	2.4	2.5	0.520833	24	3.22	8	3	20	16.57	3	white
ORG#61.09.14.4.10	2017 Fall	7	16	7.1	4.4	2.7	2.9	0.659091	19	3.81	9	2.11111	22	17.47	2	white
ORG#38.16.1	2017 Fall	0	10	6.5	4	2.5	3	0.75	23.8	3.63	10	2.38	20	17.23	3	white
ORG#38.16.2	2017 Fall	7	16	8.2	6	2.2	3.5	0.583333	18	5.14	9	2	18	25.47	3	white
ORG#38.16.3	2017 Fall	NA	NA	NA	NA	NA	NA	NA	NA	NA	NA	NA	NA	NA	NA	NA
ORG#38.16.4	2017 Fall	7	18	8.8	6.2	2.6	4.7	0.758065	19	6.32	11	1.72727	25	22.59	3	white
ORG#38.16.5	2017 Fall	4	12	6.8	4.2	2.6	2.8	0.666667	21.5	3.19	10	2.15	19	21.56	2	white
ORG#38.16.6	2017 Fall	5	11	7	4	3	2.2	0.55	23	2.85	9	2.55556	21	23.02	2	white
ORG#38.16.7	2017 Fall	0	9	6.4	3.8	2.6	2.3	0.605263	20	3.02	9	2.22222	17	16.1	3	white
ORG#38.16.8	2017 Fall	-2	8	6.4	4	2.4	2.6	0.65	15.5	2.96	8	1.9375	16	13.15	2	white
ORG#38.16.9	2017 Fall	6	14	6.8	3.9	2.9	2.3	0.589744	20.5	3.22	9	2.27778	17	21.03	2	white
ORG#38.16.10	2017 Fall	20	42	18	12.5	5.5	9	0.72	28.5	15.09	17	1.67647	48	30.24	7	white
ORG#19.15.12.1	2017 Fall	7	15	7.5	4.8	2.7	3.5	0.729167	19.5	4.43	9	2.16667	13	21.6	2	white
ORG#19.15.12.2	2017 Fall	7	17	9	6	3	3	0.5	22	5.07	9	2.44444	22	31.29	2	white
ORG#19.15.12.3	2017 Fall	NA	NA	NA	NA	NA	NA	NA	NA	NA	NA	NA	NA	NA	NA	NA
ORG#19.15.12.4	2017 Fall	7	17	8.5	6.1	2.4	4.2	0.688525	19	5.44	9	2.11111	17	30.21	2	white
ORG#19.15.12.5	2017 Fall	NA	NA	NA	NA	NA	NA	NA	NA	NA	NA	NA	NA	NA	NA	NA
ORG#19.15.12.6	2017 Fall	3	14	7.3	4.6	2.7	3	0.652174	26	3.47	9	2.88889	20	25.17	3	white
ORG#19.15.12.7	2017 Fall	7	15	7.2	4.4	2.8	2.6	0.590909	25	3.79	9	2.77778	18	25.67	3	white
ORG#19.15.12.8	2017 Fall	8	17	8.7	6.5	2.2	4.5	0.692308	18	4.94	9	2	15	20.42	2	white
ORG#19.15.12.9	2017 Fall	6	15	8.1	5	3.1	3.2	0.64	21	4.66	9	2.33333	16	25.83	2	white
ORG#19.15.12.10	2017 Fall	7	17	8.7	6.5	2.2	4.1	0.630769	20	6.28	10	2	17	30.11	3	white
ORG#8.2.6.1	2017 Fall	5	17	8.6	5.7	2.9	3.1	0.54386	19	4.29	10	1.9	21	22.69	3	white
ORG#8.2.6.2	2017 Fall	7	17	8.4	6.5	1.9	4.6	0.707692	24	4.31	10	2.4	18	15.74	4	white
ORG#8.2.6.3	2017 Fall	7	14	8.2	5	3.2	2.9	0.58	20	3.78	9	2.22222	20	28.1	2	white
ORG#8.2.6.4	2017 Fall	7	17	7.5	4.9	2.6	3	0.612245	28	4.01	10	2.8	18	21.11	3	white
ORG#8.2.6.5	2017 Fall	7	16	7.5	5.8	1.7	3.6	0.62069	22	4.1	10	2.2	18	14.49	3	white
ORG#8.2.6.6	2017 Fall	-2	9	7.3	4	3.3	2.9	0.725	21	3.09	9	2.33333	15	17.27	2	white
ORG#8.2.6.7	2017 Fall	2	11	6.9	4.6	2.3	3	0.652174	22	3.29	9	2.44444	17	22.57	3	white
ORG#8.2.6.8	2017 Fall	7	18	8.5	6.7	1.8	4.5	0.671642	20	5.32	10	2	24	23.32	3	white
ORG#8.2.6.9	2017 Fall	4	16	9	5.5	3.5	3.7	0.672727	25	4.18	9	2.77778	27	28.91	3	white
ORG#8.2.6.10	2017 Fall	7	17	9	6.7	2.3	4.5	0.671642	23	5.84	9	2.55556	23	16.95	2	white
ORG#33.01.11.2.1	2017 Fall	8	17	10.3	5.7	4.6	2.6	0.45614	27	2.98	9	3	19	25.7	3	white
ORG#33.01.11.2.2	2017 Fall	3	13	7.7	5.3	2.4	3.3	0.622642	26	3.6	11	2.36364	27	38.33	2	white
ORG#33.01.11.2.3	2017 Fall	4	12	7.3	4.1	3.2	3	0.731707	26.8	3.25	11	2.43636	26	19.54	2	white
ORG#33.01.11.2.4	2017 Fall	2	12	7.5	4.6	2.9	4.5	0.978261	27.5	2.97	10	2.75	21	17.24	2	white
ORG#33.01.11.2.5	2017 Fall	4	11	7.3	4.3	3	3	0.697674	20.5	3.29	9	2.27778	16	13.52	2	white
ORG#33.01.11.2.6	2017 Fall	0	9	7.4	4.2	3.2	2.5	0.595238	22	2.65	10	2.2	18	14.08	3	white
ORG#33.01.11.2.7	2017 Fall	2	10	7.1	4.7	2.4	3.1	0.659574	27.5	3.52	10	2.75	23	21.92	4	white
ORG#33.01.11.2.8	2017 Fall	5	14	6.5	3.5	3	2.4	0.685714	29	4.01	10	2.9	23	22.64	3	white
ORG#33.01.11.2.9	2017 Fall	-2	9	6.3	3.3	3	2.2	0.666667	24	2.73	10	2.4	20	13.17	3	white
ORG#33.01.11.2.10	2017 Fall	7	20	NA	NA	2	4	NA	29.5	4.26	10	2.95	23	23.18	3	white
ORG#68.02.11.1.1	2017 Fall	4	16	7.6	5.1	2.5	3	0.588235	29.5	6.26	10	2.95	21	18.72	3	white
ORG#68.02.11.1.2	2017 Fall	6	11	7.3	4.4	2.9	3	0.681818	22	2.87	10	2.2	18	10.78	2	white
ORG#68.02.11.1.3	2017 Fall	3	13	6.9	4.2	2.7	3	0.714286	23	3.24	10	2.3	17	15.14	2	white
ORG#68.02.11.1.4	2017 Fall	7	15	7	4	3	3	0.75	19	3.55	9	2.11111	16	17.81	2	white
ORG#68.02.11.1.5	2017 Fall	6	15	7.3	3.7	3.6	2.7	0.72973	24.5	3.63	10	2.45	21	22.65	3	white
ORG#68.02.11.1.6	2017 Fall	2	10	7.8	4.3	3.5	2.6	0.604651	23	2.85	9	2.55556	20	15.24	2	white
ORG#68.02.11.1.7	2017 Fall	5	14	8.1	4.5	3.6	2.8	0.622222	23.5	4.46	10	2.35	20	32.5	2	white
ORG#68.02.11.1.8	2017 Fall	4	16	NA	NA	NA	NA	NA	24	2.23	10	2.4	18	21.61	2	white
ORG#68.02.11.1.9	2017 Fall	4	10	7.3	4	3.3	2.7	0.675	18	3.6	10	1.8	21	19.96	2	white
ORG#68.02.11.1.10	2017 Fall	5	13	7.3	4.5	2.8	3	0.666667	16	3.21	10	1.6	21	17.32	2	white
ORG#34.05.13.1	2017 Fall	NA	NA	NA	NA	NA	NA	NA	NA	NA	NA	NA	NA	NA	NA	NA
ORG#34.05.13.2	2017 Fall	8	21	7.3	4	3.3	2.4	0.6	25	3.93	10	2.5	29	29.23	2	white
ORG#34.05.13.3	2017 Fall	20	32	7.6	5	2.6	2.5	0.5	18	4.12	11	1.63636	22	25.5	2	white
ORG#34.05.13.4	2017 Fall	12	23	8.1	4.7	3.4	3	0.638298	18	4.48	10	1.8	25	25.5	3	white
ORG#34.05.13.5	2017 Fall	12	23	7.3	4.5	2.8	2.5	0.555556	14	3.33	11	1.27273	14	12.72	2	white
ORG#34.05.13.6	2017 Fall	NA	NA	NA	NA	NA	NA	NA	NA	NA	NA	NA	NA	NA	NA	NA
ORG#34.05.13.7	2017 Fall	7	14	7.5	4.8	2.7	3	0.625	18.7	3.29	10	1.87	18	18.18	4	white
ORG#34.05.13.8	2017 Fall	6	14	7.4	3.7	3.7	2.3	0.621622	19.5	2.8	10	1.95	17	18.9	4	white
ORG#34.05.13.9	2017 Fall	-2	6	8	3.5	4.5	2.2	0.628571	13	2.95	7	1.85714	12	12.71	1	white
ORG#34.05.13.10	2017 Fall	NA	NA	NA	NA	NA	NA	NA	NA	NA	NA	NA	NA	NA	NA	NA
ORG#61.04.15.1	2017 Fall	NA	NA	NA	NA	NA	NA	NA	NA	NA	NA	NA	NA	NA	NA	NA
ORG#61.04.15.2	2017 Fall	NA	NA	NA	NA	NA	NA	NA	NA	NA	NA	NA	NA	NA	NA	NA
ORG#61.04.15.3	2017 Fall	12	23	7.5	5.1	2.4	3	0.588235	19	3.49	11	1.72727	24	28.04	2	white
ORG#61.04.15.4	2017 Fall	14	34	7	4.3	2.7	2.8	0.651163	32.5	5.58	11	2.95455	34	18.75	2	white
ORG#61.04.15.5	2017 Fall	15	32	9.2	5.7	3.5	4	0.701754	28	5.56	13	2.15385	35	16.09	4	white
ORG#61.04.15.6	2017 Fall	8	18	5.8	3.7	2.1	2.7	0.72973	14	2.55	10	1.4	12	19.31	2	white
ORG#61.04.15.7	2017 Fall	0	9	6.2	3.8	2.4	2.5	0.657895	12.8	2.48	8	1.6	12	14.3	1	white
ORG#61.04.15.8	2017 Fall	9	21	5	3.5	1.5	2	0.571429	20.5	3.1	10	2.05	20	17.16	2	white
ORG#61.04.15.9	2017 Fall	NA	NA	NA	NA	NA	NA	NA	NA	NA	NA	NA	NA	NA	NA	NA
ORG#61.04.15.10	2017 Fall	0	11	7.5	3.5	4	2.6	0.742857	16	2.97	7	2.28571	9	20.28	1	white
ORG#96.04.14.11.1	2017 Fall	2	9	7.7	5	2.7	3.2	0.64	24	3.41	11	2.18182	22	13.98	2	white
ORG#96.04.14.11.2	2017 Fall	0	9	8	5.5	2.5	3.2	0.581818	25.5	3.68	9	2.83333	25	13.15	2	white
ORG#96.04.14.11.3	2017 Fall	3	15	7.1	5.3	1.8	3.2	0.603774	22	4.32	10	2.2	19	23.84	2	white
ORG#96.04.14.11.4	2017 Fall	3	9	7.5	4.5	3	2.7	0.6	19.5	3.54	9	2.16667	22	14.36	2	white
ORG#96.04.14.11.5	2017 Fall	7	18	6.5	4.7	1.8	3.5	0.744681	NA	4.61	11	0.790909	27	18.31	3	white
ORG#96.04.14.11.6	2017 Fall	-2	9	8.1	5	3.1	2.5	0.5	20	3.25	9	2.22222	15	12.74	3	white
ORG#96.04.14.11.7	2017 Fall	-2	7	7.5	4.1	3.4	3	0.731707	21	3.17	7	3	18	17.83	2	white
ORG#96.04.14.11.8	2017 Fall	7	17	7.5	5.5	2	3.5	0.636364	18.5	4.46	9	2.05556	18	28.77	2	white
ORG#96.04.14.11.9	2017 Fall	NA	NA	NA	NA	NA	NA	NA	NA	NA	NA	NA	NA	NA	NA	NA
ORG#96.04.14.11.10	2017 Fall	NA	NA	NA	NA	NA	NA	NA	NA	NA	NA	NA	NA	NA	NA	NA
ORG#144.4.11.1	2017 Fall	8	15	10.3	7	3.3	4.7	0.671429	19	5.24	9	2.11111	17	27.25	3	white
ORG#144.4.11.2	2017 Fall	7	17	8.7	5.5	3.2	4	0.727273	22.5	5.56	10	2.25	20	28.36	3	white
ORG#144.4.11.3	2017 Fall	NA	NA	NA	NA	NA	NA	NA	NA	NA	NA	NA	NA	NA	NA	NA
ORG#144.4.11.4	2017 Fall	7	16	7.5	4.8	2.7	3	0.625	18.5	4.15	10	1.85	18	28.71	3	white
ORG#144.4.11.5	2017 Fall	8	20	8.3	4.5	3.8	3.4	0.755556	24	4.38	9	2.66667	19	23.68	2	white
ORG#144.4.11.6	2017 Fall	3	10	8.3	4	4.3	2.7	0.675	21	2.89	9	2.33333	19	14.88	2	white
ORG#144.4.11.7	2017 Fall	7	16	9.5	6.2	3.3	3.7	0.596774	20	6.25	10	2	23	27.73	3	white
ORG#144.4.11.8	2017 Fall	32	54	24.5	17.5	7	15	0.857143	24	19.64	16	1.5	54	29.65	9	white
ORG#144.4.11.9	2017 Fall	3	9	8.1	4.1	4	3.1	0.756098	19.7	3	8	2.4625	19	12.17	3	white
ORG#144.4.11.10	2017 Fall	7	15	7	3.7	3.3	3	0.810811	18	4.5	10	1.8	17	19.59	2	white
ORG#144.9.14.1	2017 Fall	6	46	21.2	15.6	5.6	11.2	0.717949	27	13.15	16	1.6875	39	31.57	13	white
ORG#144.9.14.2	2017 Fall	5	15	8	5	3	3.7	0.74	23.5	4.63	10	2.35	16	31.27	3	white
ORG#144.9.14.3	2017 Fall	5	20	NA	NA	3	4.5	NA	35	5.99	10	3.5	23	22.21	3	white
ORG#144.9.14.4	2017 Fall	2	36	14.8	11.7	3.1	7	0.598291	31	8.29	12	2.58333	26	20.37	5	white
ORG#144.9.14.5	2017 Fall	6	14	8.1	4.5	3.6	3.5	0.777778	22.5	4.84	10	2.25	19	28.6	3	white
ORG#144.9.14.6	2017 Fall	7	18	9.9	6.8	3.1	NA	NA	24	5.08	9	2.66667	18	25.1	2	white
ORG#144.9.14.7	2017 Fall	3	9	6	3.6	2.4	2.8	0.777778	20	2.64	9	2.22222	9	10.33	2	white
ORG#144.9.14.8	2017 Fall	-2	9	6	3.6	2.4	2.8	0.777778	21	3.18	9	2.33333	13	16.77	3	white
ORG#144.9.14.9	2017 Fall	7	16	8.8	6.2	2.6	4	0.645161	22.5	4.87	10	2.25	19	21.1	3	white
ORG#144.9.14.10	2017 Fall	-2	4	5.6	2.2	3.4	2	0.909091	15	1.72	6	2.5	5	8.72	1	white
ORG#144.9.14.12	2017 Fall	20	34	16	10.6	5.4	7.6	0.716981	20.5	11.95	15	1.36667	39	20.65	4	white
ORG#109.2.17.1	2017 Fall	10	22	10	7.3	2.7	4.3	0.589041	18	5.77	11	1.63636	22	27.22	3	white
ORG#109.2.17.2	2017 Fall	7	17	NA	7	3	4	0.571429	23	6.01	11	2.09091	22	23.19	3	white
ORG#109.2.17.3	2017 Fall	7	17	7.9	5	2.9	3.5	0.7	28	4.25	10	2.8	27	31.91	4	white
ORG#109.2.17.4	2017 Fall	8	18	9.2	7	2.2	3.9	0.557143	19	6.54	10	1.9	19	20.08	3	white
ORG#109.2.17.5	2017 Fall	7	16	6.7	4.5	2.2	3	0.666667	23	6.22	11	2.09091	21	34.71	3	white
ORG#109.2.17.6	2017 Fall	8	23	8.2	5.8	2.4	3.2	0.551724	23	4.26	12	1.91667	20	17.55	3	white
ORG#109.2.17.7	2017 Fall	7	17	7.5	5.5	2	3.5	0.636364	16.5	6.36	10	1.65	19	31.28	2	white
ORG#109.2.17.8	2017 Fall	7	16	8	4.7	3.3	3	0.638298	17.5	3.75	10	1.75	23	27	3	white
ORG#109.2.17.9	2017 Fall	5	28	10.5	9.7	0.8	4.2	0.43299	34	5.87	14	2.42857	34	24.69	7	white
ORG#109.2.17.10	2017 Fall	21	46	14.5	12	2.5	8.3	0.691667	32	16.01	17	1.88235	42	22.38	10	white
TO1434	2017 Fall	7	14	7.8	5	2.8	2.7	0.54	20.5	3.02	10	2.05	20	21.92	2	white
TO1434	2017 Fall	14	34	11.3	8.6	2.7	4.9	0.569767	22.5	8.27	13	1.73077	20	30.18	4	white
TO1434	2017 Fall	-2	8	7	4.4	2.6	2.7	0.613636	21	3.1	9	2.33333	16	18.56	3	white
TO1434	2017 Fall	2	8	7.4	4	3.4	2.5	0.625	25	2.75	9	2.77778	21	18.97	3	white
TO1434	2017 Fall	12	26	12.3	9.1	3.2	6	0.659341	30	7	12	2.5	37	22.23	3	white
TO1434	2017 Fall	28	49	22	16.5	5.5	16.5	1	30	20.09	13	2.30769	50	26.72	9	white
TO1434	2017 Fall	2	9	6.5	3.5	3	1.8	0.514286	23	3.4	9	2.55556	17	19.26	3	white
TO1434	2017 Fall	20	32	7.3	4.7	2.6	2.8	0.595745	13	4.43	12	1.08333	35	21.21	3	white
TO1434	2017 Fall	32	49	23	16.5	6.5	16	0.969697	32	21.65	15	2.13333	54	23.42	10	white
TO1434	2017 Fall	7	14	8	5.4	2.6	3.6	0.666667	21	4.16	9	2.33333	20	26.67	2	white
TO1434	2017 Fall	3	10	7.4	4.5	2.9	3	0.666667	29	2.99	10	2.9	24	17.13	2	white
TO1434	2017 Fall	3	14	8.7	5	3.7	3.4	0.68	25.5	3.45	10	2.55	20	27.95	2	white
TO1434	2017 Fall	9	22	11.5	7.8	3.7	5.6	0.717949	19.5	6.43	10	1.95	23	32.36	2	white
ORG#109.5.11.3.1	2018 Spring	13	28	11.7	8.2	3.5	5.5	0.670732	26.5	5.71	8	3.3125	30	24.09	5	white
ORG#109.5.11.3.2	2018 Spring	12	30	14.2	9.8	4.4	7	0.714286	28.8	8.5	7	4.11429	36	31.41	8	white
ORG#109.5.11.3.3	2018 Spring	17	35	16.6	12.8	3.8	8.4	0.65625	33.3	11.42	8	4.1625	45	21.96	8	white
ORG#109.5.11.3.4	2018 Spring	12	28	12.6	8	4.6	5.2	0.65	26.6	5.27	7	3.8	31	23.96	5	white
ORG#109.5.11.3.5	2018 Spring	13	30	9	5.7	3.3	3.6	0.631579	NA	5.25	7	NA	23	19.43	5	white
ORG#2.4.1	2018 Spring	11	NA	NA	NA	NA	NA	NA	NA	NA	NA	NA	NA	NA	NA	NA
ORG#2.4.2	2018 Spring	17	32	17.5	12.8	4.7	9	0.703125	25	12.84	7	3.57143	35	21.63	8	white
ORG#2.4.3	2018 Spring	17	33	16.3	12	4.3	8.1	0.675	29.1	11.45	7	4.15714	37	22.15	9	white
ORG#2.4.4	2018 Spring	13	30	14	9.8	4.2	6.7	0.683673	23.4	9.11	6	3.9	37	29.14	5	white
ORG#2.4.5	2018 Spring	14	NA	NA	NA	NA	NA	NA	NA	NA	NA	NA	NA	NA	NA	NA
ORG#14.10.13.1	2018 Spring	12	29	12.4	8.6	3.8	6.2	0.72093	31	7.17	7	4.42857	41	26.73	5	white
ORG#14.10.13.2	2018 Spring	12	30	15.1	11.2	3.9	7	0.625	30.5	10.55	8	3.8125	42	26.57	6	white
ORG#14.10.13.3	2018 Spring	21	39	12	9.1	2.9	5.5	0.604396	31	8.39	9	3.44444	34	28.3	11	white
ORG#14.10.13.5	2018 Spring	25	42	12	8.4	3.6	5.8	0.690476	23	8.54	9	2.55556	47	25.59	8	white
ORG#32.20.1	2018 Spring	12	29	14.5	9.8	4.7	6.3	0.642857	26.5	8.77	8	3.3125	33	26.78	7	white
ORG#32.20.2	2018 Spring	23	39	12.4	9.1	3.3	6.1	0.67033	33.5	6.91	10	3.35	40	27.17	7	white
ORG#32.20.3	2018 Spring	14	32	15.7	11.7	4	6.9	0.589744	28	8.74	8	3.5	44	23.35	8	white
ORG#32.20.4	2018 Spring	14	NA	NA	NA	NA	NA	NA	NA	NA	NA	NA	NA	NA	NA	NA
ORG#112.16.1	2018 Spring	13	31	11	6.8	4.2	4.8	0.705882	26.6	6.5	7	3.8	24	16.43	8	white
ORG#9.11.16.1	2018 Spring	17	32	16.4	11.6	4.8	8	0.689655	24	10.27	8	3	37	20.25	5	white
ORG#9.11.16.2	2018 Spring	13	30	14.1	12	2.1	6.9	0.575	25	8.02	7	3.57143	38	27.34	4	white
ORG#9.11.16.3	2018 Spring	14	29	10.3	7.6	2.7	4.3	0.565789	27.5	5.02	6	4.58333	29	27.71	5	white
ORG#9.11.16.4	2018 Spring	14	29	9.6	6.7	2.9	3.8	0.567164	26	5.05	7	3.71429	33	25.4	6	white
ORG#9.11.16.5	2018 Spring	NA	NA	8.6	5.4	3.2	3.9	0.722222	20	6.96	8	2.5	NA	24.31	4	white
ORG#68.01.15.5.1	2018 Spring	12	28	12	7.3	4.7	5.3	0.726027	25	6.93	6	4.16667	28	23.06	4	white
ORG#68.01.15.5.2	2018 Spring	14	29	10.6	6.9	3.7	4.5	0.652174	26	6.5	7	3.71429	25	20.32	6	white
ORG#68.01.15.5.3	2018 Spring	19	34	14.5	11	3.5	6.7	0.609091	23.2	9.2	8	2.9	32	20.85	7	white
ORG#68.01.15.5.4	2018 Spring	14	30	11.7	7.6	4.1	4.7	0.618421	25.5	6.24	7	3.64286	35	28.3	4	white
ORG#48.03.11.1	2018 Spring	16	33	15.8	10.7	5.1	8	0.747664	27	10.22	8	3.375	36	16.91	9	white
ORG#48.03.11.2	2018 Spring	11	29	13.8	8.8	5	7	0.795455	21	9.07	7	3	36	25.94	6	white
ORG#48.03.11.3	2018 Spring	12	28	12.5	8.5	4	6.1	0.717647	23.5	7.42	6	3.91667	33	25.6	5	white
ORG#48.03.11.4	2018 Spring	16	32	14	8.4	5.6	6	0.714286	22	10.13	7	3.14286	33	18.78	8	white
ORG#48.03.11.5	2018 Spring	14	NA	NA	NA	NA	NA	NA	NA	NA	NA	NA	NA	NA	NA	NA
ORG#48.03.14.1	2018 Spring	12	27	15	10.8	4.2	7	0.648148	25.5	7.88	7	3.64286	28	20.64	10	white
ORG#48.03.14.3	2018 Spring	15	NA	NA	NA	NA	NA	NA	NA	NA	NA	NA	NA	NA	NA	NA
ORG#48.03.14.4	2018 Spring	19	35	NA	NA	NA	NA	NA	NA	7.58	8	NA	30	21.08	5	white
ORG#48.03.14.5	2018 Spring	17	NA	NA	NA	NA	NA	NA	NA	NA	NA	NA	NA	NA	NA	NA
ORG#96.01.11.1	2018 Spring	12	NA	NA	NA	NA	NA	NA	NA	NA	NA	NA	NA	NA	NA	NA
ORG#96.01.11.2	2018 Spring	12	28	15	11.2	3.8	6.5	0.580357	29	7.71	8	3.625	33	31.21	10	yellow
ORG#96.01.11.3	2018 Spring	19	34	14.5	10.4	4.1	7.2	0.692308	35.4	8.76	8	4.425	26	18.67	9	yellow
ORG#96.01.11.4	2018 Spring	15	32	14.5	11	3.5	6.4	0.581818	32.5	7.82	8	4.0625	30	23.24	8	yellow
ORG#96.01.11.5	2018 Spring	20	37	14.3	11	3.3	7.1	0.645455	36	7.82	9	4	36	22.81	7	yellow
ORG#96.10.13.1	2018 Spring	13	31	12	7.4	4.6	6	0.810811	22	8.71	9	2.44444	38	19.09	8	yellow
ORG#96.10.13.2	2018 Spring	15	32	14.3	10.3	4	5.9	0.572816	36	8.5	7	5.14286	38	26.47	7	yellow
ORG#96.10.13.3	2018 Spring	17	35	13.4	9.7	3.7	6.1	0.628866	22	9.19	9	2.44444	32	23.6	6	yellow
ORG#96.10.13.4	2018 Spring	17	NA	NA	NA	NA	NA	NA	NA	NA	NA	NA	NA	NA	NA	NA
ORG#96.10.13.5	2018 Spring	19	37	14.1	11.1	3	6	0.540541	42.3	6.91	10	4.23	38	24.77	6	yellow
ORG#125.7.11.1	2018 Spring	13	31			0		NA		5.01	6	0	21	20.82	5	yellow
ORG#125.7.11.2	2018 Spring	14	30	10	6.7	3.3	4	0.597015	26.7	6.04	7	3.81429	25	22.09	6	white
ORG#125.7.11.3	2018 Spring	16	32	10.1	7.2	2.9	3.7	0.513889	29.5	5.65	7	4.21429	31	23.57	6	white
ORG#125.7.11.4	2018 Spring	11	29	13.7	9.8	3.9	6	0.612245	25	8.38	7	3.57143	39	18.73	9	white
ORG#125.7.11.5	2018 Spring	13	29	10.8	7.4	3.4	4.1	0.554054	30.7	5.02	6	5.11667	34	20.6	6	white
ORG#9.08.11.1	2018 Spring	17	33	13.4	8.9	4.5	6.4	0.719101	35.2	8.31	7	5.02857	43	20.91	7	white
ORG#9.08.11.2	2018 Spring	11	28	11.4	8.1	3.3	5.2	0.641975	21	8.05	7	3	30	24.67	4	white
ORG#9.08.11.3	2018 Spring	17	NA	NA	NA	NA	NA	NA	NA	NA	NA	NA	NA	NA	NA	NA
ORG#9.08.11.5	2018 Spring	11	27	10.5	7.3	3.2	4.5	0.616438	24	5.8	5	4.8	30	22.58	4	white
ORG#151.3.11.1	2018 Spring	14	30	12.9	8.6	4.3	6	0.697674	30	7.4	8	3.75	45	23.7	4	white
ORG#151.3.11.2	2018 Spring	13	30	12.2	8	4.2	5	0.625	30.7	5.37	7	4.38571	40	26.14	6	white
ORG#151.3.11.3	2018 Spring	11	29	12.8	7.6	5.2	5.5	0.723684	26.7	7.44	7	3.81429	45	26.66	7	white
ORG#151.3.11.4	2018 Spring	17	NA	NA	NA	NA	NA	NA	NA	NA	NA	NA	NA	NA	NA	NA
ORG#151.3.11.5	2018 Spring	13	29	NA	NA	NA	NA	NA	NA	NA	7	NA	NA	NA	NA	white
ORG#58.12.14.1	2018 Spring	14	28	9.8	6.1	3.7	3.5	0.57377	28	5.83	7	4	32	25.4	6	white
ORG#58.12.14.2	2018 Spring	14	29	12.5	8.2	4.3	5	0.609756	25	6.82	7	3.57143	34	24.28	5	white
ORG#58.12.14.3	2018 Spring	13	29	14.6	10.7	3.9	7	0.654206	23	9.07	7	3.28571	35	23.76	6	white
ORG#58.12.14.4	2018 Spring	13	29	10.1	6.7	3.4	4.1	0.61194	21	5.33	6	3.5	33	17.78	6	white
ORG#58.12.14.5	2018 Spring	19	NA	NA	NA	NA	NA	NA	NA	NA	NA	NA	NA	NA	NA	NA
ORG#22.16.16.1	2018 Spring	14	28	11.1	7.6	3.5	4.5	0.592105	26	5	6	4.33333	29	32.99	5	white
ORG#22.16.16.2	2018 Spring	16	33	14.6	9.6	5	7.4	0.770833	29	9.65	9	3.22222	49	19.38	10	white
ORG#22.16.16.3	2018 Spring	11	NA	NA	NA	NA	NA	NA	NA	NA	NA	NA	NA	NA	NA	NA
ORG#22.16.16.5	2018 Spring	17	34	12.7	8.2	4.5	6	0.731707	28.8	8.27	8	3.6	39	16.57	7	white
ORG#57.07.15.1	2018 Spring	16	33	NA	NA	NA	NA	NA	NA	7.06	8	NA	NA	18.41	7	white
ORG#57.07.15.2	2018 Spring	17	NA	NA	NA	NA	NA	NA	NA	NA	NA	NA	NA	NA	NA	NA
ORG#57.07.15.3	2018 Spring	19	34	NA	NA	NA	NA	NA	NA	7.27	7	NA	NA	17.13	4	white
ORG#57.07.15.4	2018 Spring	25	39	15	11.4	3.6	8	0.701754	37	7.95	8	4.625	50	26.99	10	white
ORG#57.07.15.5	2018 Spring	14	NA	NA	NA	NA	NA	NA	NA	NA	NA	NA	NA	NA	NA	NA
ORG#22.19.1	2018 Spring	22	39	13.2	10	3.2	7	0.7	41.7	10.03	9	4.63333	38	26.26	13	white
ORG#22.19.2	2018 Spring	11	NA	NA	NA	NA	NA	NA	NA	NA	NA	NA	NA	NA	NA	NA
ORG#22.19.3	2018 Spring	17	37	12.7	9.8	2.9	6.1	0.622449	39	7.63	9	4.33333	40	23.68	8	white
ORG#22.19.4	2018 Spring	17	34	14.4	10.4	4	6.4	0.615385	28	9.51	8	3.5	42	20.43	8	white
ORG#22.19.5	2018 Spring	11	NA	NA	NA	NA	NA	NA	NA	NA	NA	NA	NA	NA	NA	NA
ORG#103.05.11.1.1	2018 Spring	19	39	16.4	11.3	5.1	9	0.79646	37.4	10.83	11	3.4	47	29.28	20	white
ORG#103.05.11.1.2	2018 Spring	15	NA	NA	NA	NA	NA	NA	NA	NA	NA	NA	NA	NA	NA	NA
ORG#103.05.11.1.3	2018 Spring	12	NA	NA	NA	NA	NA	NA	NA	NA	NA	NA	NA	NA	NA	NA
ORG#103.05.11.1.4	2018 Spring	13	NA	NA	NA	NA	NA	NA	NA	NA	NA	NA	NA	NA	NA	white
ORG#103.05.11.1.5	2018 Spring	17	35	11.7	8.3	3.4	6.2	0.746988	27	6.3	7	3.85714	34	15.74	4	white
ORG#61.09.14.4.1	2018 Spring	20	39	18.3	13	5.3	9.7	0.746154	31	12.7	10	3.1	54	31.12	11	white
ORG#61.09.14.4.2	2018 Spring	22	37	15	11.5	3.5	7	0.608696	33.2	8.46	9	3.68889	37	22.12	7	white
ORG#61.09.14.4.4	2018 Spring	14	NA	NA	NA	NA	NA	NA	NA	NA	NA	NA	NA	NA	NA	NA
ORG#61.09.14.4.5	2018 Spring	14	NA	NA	NA	NA	NA	NA	NA	NA	NA	NA	NA	NA	NA	NA
ORG#38.16.1	2018 Spring	15	32	16.2	10.8	5.4	7.6	0.703704	33	10.15	8	4.125	38	18.24	9	white
ORG#38.16.2	2018 Spring	11	25	9.1	6	3.1	3.7	0.616667	28.5	5.65	7	4.07143	31	16.15	4	white
ORG#38.16.3	2018 Spring	12	27	12.2	8.4	3.8	5.5	0.654762	20	7.19	7	2.85714	36	27.11	6	white
ORG#38.16.4	2018 Spring	11	27	17	11.1	5.9	7.5	0.675676	28	10.34	7	4	38	39.03	5	white
ORG#19.15.12.1	2018 Spring	17	32	14.1	9.7	4.4	6.3	0.649485	30.5	8.55	8	3.8125	38	35.48	7	white
ORG#19.15.12.2	2018 Spring	16	31	13.8	9.8	4	6.7	0.683673	27.7	7.77	8	3.4625	30	20.21	7	white
ORG#19.15.12.3	2018 Spring	17	33	11.5	7.8	3.7	4	0.512821	27	6.01	7	3.85714	27	16.36	6	white
ORG#19.15.12.4	2018 Spring	17	34	13.9	9.8	4.1	6	0.612245	28.5	9.21	8	3.5625	32	21.19	9	white
ORG#19.15.12.5	2018 Spring	20	35	13.6	9.9	3.7	6.7	0.676768	29.1	8.14	9	3.23333	30	17.09	8	white
ORG#8.2.6.1	2018 Spring	15	NA	NA	NA	NA	NA	NA	NA	NA	NA	NA	NA	NA	NA	NA
ORG#8.2.6.2	2018 Spring	12	28	15	10.3	4.7	7.7	0.747573	26.5	9.03	6	4.41667	35	29.6	7	white
ORG#8.2.6.3	2018 Spring	19	NA	NA	NA	NA	NA	NA	NA	NA	NA	NA	NA	NA	NA	NA
ORG#8.2.6.4	2018 Spring	14	32	11.8	8.3	3.5	5.3	0.638554	31.5	7.3	7	4.5	37	19.94	9	white
ORG#8.2.6.5	2018 Spring	12	27	11.5	8.7	2.8	6.2	0.712644	20	8.54	7	2.85714	31	18.8	5	white
ORG#8.08.13.1	2018 Spring	12	29	16.4	12.4	4	8.6	0.693548	26	14.35	8	3.25	38	33.71	7	white
ORG#8.08.13.2	2018 Spring	20	35	12.1	10	2.1	5.9	0.59	27.5	7.4	8	3.4375	36	20.1	4	white
ORG#8.08.13.3	2018 Spring	13	29	12.2	9.4	2.8	5.2	0.553191	26	7.09	7	3.71429	35	26.14	5	white
ORG#8.08.13.4	2018 Spring	14	30	10.4	7.1	3.3	4.7	0.661972	23.8	6.25	7	3.4	34	20.37	5	white
ORG#8.08.13.5	2018 Spring	17	NA	NA	NA	NA	NA	NA	NA	NA	NA	NA	NA	NA	NA	NA
ORG#33.01.11.4.1	2018 Spring	22	41	19.5	14.8	4.7	9.9	0.668919	44.8	12.7	9	4.97778	61	24.26	13	white
ORG#33.01.11.4.2	2018 Spring	17	34	12.1	8.2	3.9	5.3	0.646341	31.5	8.19	9	3.5	30	17.19	7	white
ORG#33.01.11.4.3	2018 Spring	14	30	12.6	9.3	3.3	6	0.645161	34	7.19	8	4.25	43	26.46	6	white
ORG#33.01.11.4.4	2018 Spring	22	NA	NA	NA	NA	NA	NA	NA	NA	NA	NA	NA	NA	NA	NA
ORG#33.01.11.4.5	2018 Spring	16	34	14.8	11.3	3.5	8.2	0.725664	28.7	9.87	8	3.5875	47	23.75	5	white
ORG#33.01.11.18.1	2018 Spring	14	31	12.8	8.4	4.4	5.5	0.654762	31.4	7.69	8	3.925	40	28.59	6	white
ORG#33.01.11.18.3	2018 Spring	15	33	12.4	9.3	3.1	5.2	0.55914	34.5	7.91	8	4.3125	40	23.81	7	white
ORG#33.01.11.18.4	2018 Spring	13	29	13.2	9.6	3.6	6.8	0.708333	24.5	7.95	7	3.5	36	25.46	6	white
ORG#33.01.11.18.5	2018 Spring	17	NA	NA	NA	NA	NA	NA	NA	NA	NA	NA	NA	NA	NA	NA
ORG#121.4.14.1	2018 Spring	15	31	10.7	7	3.7	5	0.714286	28.3	6.4	7	4.04286	18	15.06	5	white
ORG#121.4.14.3	2018 Spring	14	26	12.7	7.5	5.2	5.1	0.68	27	6.38	7	3.85714	21	19.27	5	white
ORG#121.4.14.4	2018 Spring	13	30	14.3	9.8	4.5	5.7	0.581633	26	7.39	7	3.71429	25	27.59	6	white
ORG#121.4.14.5	2018 Spring	14	30	8.2	6.1	2.1	3.8	0.622951	25.5	4	6	4.25	18	14.61	4	white
ORG#68.02.11.1.2	2018 Spring	12	NA	NA	NA	NA	NA	NA	NA	7.35	7	NA	32	20.35	7	white
ORG#68.02.11.1.4	2018 Spring	17	33	11.2	7.8	3.4	4.2	0.538462	33.7	6.04	7	4.81429	27	13.36	7	white
ORG#68.02.11.1.5	2018 Spring	19	35	10.8	8.5	2.3	5.1	0.6	28	5.62	8	3.5	24	12.72	5	white
ORG#34.05.13.4	2018 Spring	NA	NA	NA	NA	NA	NA	NA	NA	NA	NA	NA	NA	NA	NA	NA
ORG#61.04.14.1	2018 Spring	NA	NA	NA	NA	NA	NA	NA	NA	NA	NA	NA	NA	NA	NA	NA
ORG#61.04.14.2	2018 Spring	NA	NA	NA	NA	NA	NA	NA	NA	NA	NA	NA	NA	NA	NA	NA
ORG#61.04.14.3	2018 Spring	NA	NA	NA	NA	NA	NA	NA	NA	NA	NA	NA	NA	NA	NA	NA
ORG#61.04.14.4	2018 Spring	50	NA	6.5	3.6	2.9	2.8	0.777778	13	4.34	15	0.866667	12	10.11	1	NA
ORG#61.04.14.5	2018 Spring	NA	NA	NA	NA	NA	NA	NA	NA	NA	NA	NA	NA	NA	NA	NA
ORG#96.04.14.12.1	2018 Spring	14	29	13	10	3	5.6	0.56	31.5	7.35	7	4.5	37	29.63	7	white
ORG#96.04.14.12.2	2018 Spring	11	NA	NA	NA	NA	NA	NA	NA	NA	NA	NA	NA	NA	NA	NA
ORG#96.04.14.12.3	2018 Spring	15	33	10.3	7.1	3.2	4.1	0.577465	33.5	5.16	8	4.1875	34	23.42	7	white
ORG#96.04.14.12.4	2018 Spring	NA	NA	9	NA	NA	4.1	NA	NA	7.78	9	NA	33	19.08	5	white
ORG#96.04.14.12.5	2018 Spring	17	34	10.1	7.5	2.6	4.8	0.64	26	6.46	7	3.71429	30	16.08	8	white
ORG#147.10.2.1	2018 Spring	12	29	12	7.6	4.4	5.3	0.697368	20	6.59	7	2.85714	31	18.84	7	white
ORG#147.10.2.2	2018 Spring	14	31	14.9	10.7	4.2	7.3	0.682243	27.6	10.29	8	3.45	33	25.64	8	white
ORG#147.10.2.3	2018 Spring	14	30	13.6	9	4.6	6.7	0.744444	29	8.21	8	3.625	41	29.07	6	white
ORG#147.10.2.5	2018 Spring	25	37	14.7	11	3.7	8.1	0.736364	28.2	8.97	10	2.82	32	25.59	7	white
ORG#144.4.11.1	2018 Spring	20	36	19.6	14	5.6	8.8	0.628571	30	12.19	10	3	37	27.75	9	white
ORG#144.4.11.2	2018 Spring	14	30	16.3	10	6.3	7.3	0.73	26.6	9.17	7	3.8	42	34.27	5	white
ORG#144.4.11.3	2018 Spring	14	31	14.4	10	4.4	6.4	0.64	27	8.71	7	3.85714	36	29.37	6	white
ORG#144.4.11.4	2018 Spring	14	31	14.7	9.2	5.5	6.3	0.684783	23	8.94	7	3.28571	34	21.16	6	white
ORG#144.4.11.5	2018 Spring	17	33	13	9	4	5	0.555556	28.7	8.18	7	4.1	32	17.18	3	white
ORG#144.9.14.1	2018 Spring	22	41	19.3	13	6.3	12.7	0.976923	44	13.02	11	4	47	35.89	12	white
ORG#144.9.14.2	2018 Spring	15	NA	NA	NA	NA	NA	NA	NA	NA	NA	NA	NA	NA	NA	NA
ORG#144.9.14.3	2018 Spring	15	NA	NA	NA	NA	NA	NA	NA	NA	NA	NA	NA	NA	NA	NA
ORG#144.9.14.4	2018 Spring	11	29	14.3	9.9	4.4	7.3	0.737374	21	9.15	6	3.5	38	27.51	8	white
ORG#144.9.14.5	2018 Spring	15	32	10.3	7.3	3	4.3	0.589041	25.5	5.26	7	3.64286	21	12.9	3	white
ORG#109.2.17.1	2018 Spring	NA	NA	NA	NA	NA	NA	NA	NA	NA	NA	NA	NA	NA	NA	NA
ORG#109.2.17.2	2018 Spring	16	33	15.2	10.3	4.9	7.5	0.728155	21.7	11.25	7	3.1	40	24.38	9	white
ORG#109.2.17.3	2018 Spring	NA	NA	NA	NA	NA	NA	NA	NA	NA	NA	NA	NA	NA	NA	NA
ORG#109.2.17.5	2018 Spring	19	NA	NA	NA	NA	NA	NA	NA	NA	NA	NA	NA	NA	NA	NA
ORG#10.25.1	2018 Spring	11	27	11.8	8.5	3.3	4.5	0.529412	27	6.89	7	3.85714	27	28.46	5	white
ORG#10.25.2	2018 Spring	11	27	10.7	7.2	3.5	5.3	0.736111	25	5.87	6	4.16667	26	37.74	5	white
ORG#10.25.4	2018 Spring	11	27	14.6	9.8	4.8	7.5	0.765306	26	8.26	7	3.71429	36	23.06	6	white
ORG#10.25.5	2018 Spring	NA	NA	NA	NA	NA	NA	NA	NA	NA	NA	NA	NA	NA	NA	NA
ORG#134.18.3	2018 Spring	35	46	22.5	15	7.5	15	1	30	16.36	12	2.5	58	30.3	18	white
ORG#134.18.5	2018 Spring	NA	NA	NA	NA	NA	NA	NA	NA	NA	NA	NA	NA	NA	NA	NA
ORG#145.19.13.1	2018 Spring	23	39	14.9	10.3	4.6	6.8	0.660194	39	10.13	12	3.25	50	25.5	13	white
ORG#145.19.13.2	2018 Spring	20	39	19.4	13.9	5.5	9	0.647482	44.7	13.97	12	3.725	46	34.76	24	white
ORG#145.19.13.3	2018 Spring	17	34	12.3	9.8	2.5	5.5	0.561224	31.7	6.94	8	3.9625	34	23.06	9	white
ORG#145.19.13.4	2018 Spring	17	34	13	8.8	4.2	6.7	0.761364	19.5	10.95	8	2.4375	33	21.6	8	white
ORG#145.19.13.5	2018 Spring	14	29	NA	NA	NA	NA	NA	NA	NA	8	NA	NA	NA	NA	white
ORG#145.19.25.1	2018 Spring	12	29	11.6	8	3.6	5.6	0.7	21	7.15	7	3	33	23.56	4	white
ORG#145.19.25.2	2018 Spring	12	29	14	9.5	4.5	6.2	0.652632	24.5	8.89	7	3.5	39	31.04	6	white
ORG#145.19.25.3	2018 Spring	22	39	16.7	13.5	3.2	10.5	0.777778	35	13.1	11	3.18182	51	31.01	11	white
ORG#145.19.25.4	2018 Spring	17	35	15.6	12.4	3.2	9	0.725806	33	12.81	11	3	42	22.93	9	white
ORG#145.19.25.5	2018 Spring	16	32	10.8	7.2	3.6	4.5	0.625	29	6.4	8	3.625	36	21.26	6	white
ORG#144.1.14.4.8.1	2018 Spring	23	37	12.5	10.6	1.9	5	0.471698	24.7	7.62	7	3.52857	36	25.22	7	white
ORG#144.1.14.4.8.2	2018 Spring	19	36	11.1	8.3	2.8	5.6	0.674699	24	6.82	7	3.42857	30	19.56	5	white
ORG#144.1.14.4.8.3	2018 Spring	12	27	11.6	6.6	5	4.4	0.666667	18	6.38	6	3	30	24.17	5	white
ORG#109.5.11.3.6	2018 Spring	11	26	11.5	7.7	3.8	3.2	0.415584	24	6.48	7	3.42857	17	15.86	4	white
ORG#109.5.11.3.7	2018 Spring	14	29	11.9	6.5	5.4	4.3	0.661538	25.7	5.7	7	3.67143	32	22.35	8	white
ORG#109.5.11.3.8	2018 Spring	11	29	14.6	9.8	4.8	6.6	0.673469	30.7	8.6	8	3.8375	40	29.11	8	white
ORG#109.5.11.3.10	2018 Spring	19	31	9	5.7	3.3	3.3	0.578947	29	4.39	8	3.625	22	21.61	4	white
ORG#2.4.6	2018 Spring	11	29	12	8.4	3.6	5.8	0.690476	25	7.73	6	4.16667	29	26.39	6	white
ORG#2.4.7	2018 Spring	11	29	13.6	8.7	4.9	6.7	0.770115	26.4	8.33	7	3.77143	41	29.72	7	white
ORG#2.4.8	2018 Spring	16	32	14	8.6	5.4	6.5	0.755814	23	10.23	9	2.55556	33	28.87	8	white
ORG#2.4.9	2018 Spring	15	31	11	7.1	3.9	4.6	0.647887	27.8	6.67	7	3.97143	33	31.47	5	white
ORG#2.4.10	2018 Spring	15	32	13.5	10.4	3.1	7	0.673077	30.2	8.54	8	3.775	36	19.91	6	white
ORG#14.10.13.6	2018 Spring	22	NA	NA	NA	NA	NA	NA	NA	NA	NA	NA	NA	NA	NA	NA
ORG#14.10.13.8	2018 Spring	14	32	NA	NA	NA	NA	NA	NA	NA	6	NA	33	NA	4	white
ORG#14.10.13.10	2018 Spring	13	29	13.1	9	4.1	5.7	0.633333	27	8.48	6	4.5	35	25.38	5	white
ORG#112.16.8	2018 Spring	19	32	9.7	5.7	4	3.6	0.631579	20	5.2	7	2.85714	19	13.48	3	white
ORG#112.16.10	2018 Spring	21	NA	NA	NA	NA	NA	NA	NA	NA	NA	NA	NA	NA	NA	NA
ORG#9.11.16.6	2018 Spring	15	32	8.8	6.6	2.2	3.4	0.515152	21	6.55	7	3	31	20.2	4	white
ORG#9.11.16.7	2018 Spring	14	29	13.4	11.2	2.2	6.5	0.580357	26	8.37	7	3.71429	39	34.38	6	white
ORG#9.11.16.8	2018 Spring	19	39	13.3	9.5	3.8	6.9	0.726316	42	8.07	8	5.25	37	9.43	12	white
ORG#9.11.16.9	2018 Spring	15	31	11.4	8.4	3	5.3	0.630952	30.5	5.78	6	5.08333	34	26.95	5	white
ORG#9.11.16.10	2018 Spring	21	39	15.7	10	5.7	6.5	0.65	34.9	9.22	6	5.81667	42	22.75	5	white
ORG#68.01.15.5.6	2018 Spring	13	29	10.3	6.5	3.8	4.3	0.661538	27	5.67	7	3.85714	32	23.59	6	white
ORG#68.01.15.5.7	2018 Spring	13	26	9.3	6.2	3.1	3.3	0.532258	23	4.23	6	3.83333	28	23.51	3	white
ORG#68.01.15.5.8	2018 Spring	11	26	13.6	8.6	5	6.2	0.72093	24.5	7.25	6	4.08333	35	22.27	4	white
ORG#68.01.15.5.9	2018 Spring	15	32	13.8	9.8	4	6.3	0.642857	31.5	7.87	8	3.9375	38	25.39	5	white
ORG#68.01.15.5.10	2018 Spring	15	28	11.9	7.4	4.5	4.7	0.635135	25	6.75	7	3.57143	27	25.01	7	white
ORG#48.03.11.6	2018 Spring	15	29	NA	NA	NA	NA	NA	NA	4.97	6	NA	25	17.33	4	white
ORG#48.03.11.7	2018 Spring	15	30	NA	NA	NA	NA	NA	NA	6.98	7	NA	31	21.86	5	white
ORG#48.03.11.8	2018 Spring	14	29	12	8.6	3.4	5.1	0.593023	26	6.27	6	4.33333	28	16.37	6	white
ORG#48.03.11.9	2018 Spring	19	NA	NA	NA	NA	NA	NA	NA	NA	NA	NA	NA	NA	NA	NA
ORG#48.03.11.10	2018 Spring	23	41	14.7	10.4	4.3	6.8	0.653846	42	10.74	12	3.5	39	31.35	11	white
ORG#48.03.14.6	2018 Spring	15	NA	NA	NA	NA	NA	NA	NA	NA	NA	NA	NA	NA	NA	NA
ORG#48.03.14.7	2018 Spring	14	32	12.2	9.6	2.6	5.3	0.552083	29.3	6.56	7	4.18571	36	20.88	4	white
ORG#48.03.14.8	2018 Spring	11	29	NA	NA	NA	5	NA	NA	9.68	7	NA	28	21.37	5	white
ORG#48.03.14.10	2018 Spring	21	39	16.2	12.5	3.7	8	0.64	41.7	9.48	10	4.17	46	28.11	12	white
ORG#96.01.11.6	2018 Spring	15	32	12.5	8.1	4.4	5.1	0.62963	37	6.64	8	4.625	36	15.7	8	yellow
ORG#96.01.11.7	2018 Spring	13	29	10.5	8	2.5	4.5	0.5625	32	5.4	7	4.57143	37	20.57	8	yellow
ORG#96.01.11.8	2018 Spring	14	NA	NA	NA	NA	NA	NA	NA	NA	NA	NA	NA	NA	NA	NA
ORG#96.01.11.9	2018 Spring	16	33	16.6	12.3	4.3	7.7	0.626016	37	10.29	8	4.625	38	14.94	15	yellow
ORG#96.01.11.10	2018 Spring	14	29	10.4	NA	NA	NA	NA	NA	7.04	8	NA	37	26.46	8	yellow
ORG#96.10.13.6	2018 Spring	15	NA	NA	NA	NA	NA	NA	NA	NA	NA	NA	NA	NA	NA	NA
ORG#96.10.13.7	2018 Spring	17	33	14.5	10.6	3.9	7.1	0.669811	31	8.52	9	3.44444	40	23.14	8	yellow
ORG#96.10.13.8	2018 Spring	19	NA	NA	NA	NA	NA	NA	NA	NA	NA	NA	NA	NA	NA	NA
ORG#96.10.13.9	2018 Spring	14	32	9.1	6	3.1	3.7	0.616667	30	4.58	8	3.75	28	22.08	8	yellow
ORG#96.10.13.10	2018 Spring	17	34	11.6	8.5	3.1	5	0.588235	30.5	6.27	8	3.8125	27	17.24	9	yellow
ORG#125.7.11.7	2018 Spring	15	31	12.5	8.3	4.2	5.4	0.650602	31	6.3	6	5.16667	35	19.24	6	white
ORG#125.7.11.8	2018 Spring	11	28	13.2	8.8	4.4	5.7	0.647727	28.5	8.47	7	4.07143	29	21	8	white
ORG#125.7.11.9	2018 Spring	17	NA	NA	NA	NA	NA	NA	NA	NA	NA	NA	NA	NA	NA	NA
ORG#125.7.11.10	2018 Spring	15	NA	NA	NA	NA	NA	NA	NA	NA	NA	NA	NA	NA	NA	NA
ORG#9.08.11.6	2018 Spring	14	29	11.8	7.2	4.6	5.1	0.708333	25.5	6.84	6	4.25	37	24.57	4	white
ORG#9.08.11.7	2018 Spring	13	26	11.5	8.1	3.4	5	0.617284	28	6.53	7	4	32	32.3	5	white
ORG#9.08.11.8	2018 Spring	13	30	15.1	9.3	5.8	6.2	0.666667	26	9.95	5	5.2	45	24.12	5	white
ORG#9.08.11.9	2018 Spring	17	NA	NA	NA	NA	NA	NA	NA	NA	NA	NA	NA	NA	NA	NA
ORG#9.08.11.10	2018 Spring	15	NA	NA	NA	NA	NA	NA	NA	NA	NA	NA	NA	NA	NA	NA
ORG#151.3.11.6	2018 Spring	14	29	12.5	8.4	4.1	5.2	0.619048	29	6.6	9	3.22222	37	26.85	4	white
ORG#151.3.11.7	2018 Spring	11	NA	NA	NA	NA	NA	NA	NA	NA	NA	NA	NA	NA	NA	NA
ORG#151.3.11.8	2018 Spring	11	31	14	9.2	4.8	6.5	0.706522	28.8	7.77	6	4.8	44	28	5	white
ORG#151.3.11.9	2018 Spring	17	34	14.2	9.7	4.5	6.7	0.690722	29.5	10.11	7	4.21429	43	20.59	7	white
ORG#151.3.11.10	2018 Spring	15	31	12.9	9	3.9	6.2	0.688889	27	6.82	7	3.85714	33	19.15	4	white
ORG#58.12.14.6	2018 Spring	11	29	12.7	8.6	4.1	5.6	0.651163	19.5	6.22	6	3.25	35	32.1	4	white
ORG#58.12.14.7	2018 Spring	28	NA	NA	NA	NA	NA	NA	NA	NA	NA	NA	NA	NA	NA	NA
ORG#58.12.14.8	2018 Spring	13	NA	NA	NA	NA	NA	NA	NA	NA	NA	NA	NA	NA	NA	NA
ORG#58.12.14.9	2018 Spring	21	39	10.2	8.1	2.1	4.6	0.567901	37	6.22	9	4.11111	36	22.92	9	white
ORG#58.12.14.10	2018 Spring	19	37	12.3	8.7	3.6	5	0.574713	36	6.12	9	4	32	23.64	7	white
ORG#22.16.16.6	2018 Spring	15	32	13.3	8.8	4.5	6.2	0.704545	33.5	8.06	8	4.1875	36	19.17	6	white
ORG#22.16.16.7	2018 Spring	19	41	12	8.7	3.3	5.7	0.655172	25	9.61	10	2.5	49	30.71	7	white
ORG#22.16.16.8	2018 Spring	19	36	12	9	3	5.2	0.577778	33.6	7.2	7	4.8	31	14.04	8	white
ORG#22.16.16.9	2018 Spring	17	34	12.3	9	3.3	5.1	0.566667	34	5.93	8	4.25	35	19.49	6	white
ORG#22.16.16.10	2018 Spring	17	33	13.5	9.6	3.9	6.2	0.645833	29.5	8.2	8	3.6875	39	15.5	6	white
ORG#57.07.15.7	2018 Spring	13	27	11.5	8.5	3	5.9	0.694118	31	6.88	7	4.42857	32	31.56	7	white
ORG#57.07.15.8	2018 Spring	11	27	13.1	8.7	4.4	6	0.689655	26	8.77	7	3.71429	34	25.16	8	white
ORG#57.07.15.9	2018 Spring	17	34	12	9.2	2.8	6	0.652174	33.8	7.71	7	4.82857	32	15.8	7	white
ORG#57.07.15.10	2018 Spring	15	30	12.7	8.4	4.3	5.7	0.678571	25	7.52	6	4.16667	34	28.42	4	white
ORG#22.19.7	2018 Spring	12	28	12.5	8.2	4.3	5.4	0.658537	28	6.86	7	4	35	21.5	5	white
ORG#22.19.8	2018 Spring	14	30	12.7	8.9	3.8	6	0.674157	28.8	8.14	6	4.8	38	27.82	6	white
ORG#22.19.9	2018 Spring	13	31	10.3	7.6	2.7	4.1	0.539474	28	6.38	7	4	38	18.32	6	white
ORG#103.05.11.1.8	2018 Spring	15	29	11.3	7.6	3.7	4.8	0.631579	21.7	6.64	6	3.61667	28	17.84	6	white
ORG#103.05.11.1.9	2018 Spring	19	36	13.7	9	4.7	6.4	0.711111	30	8.79	9	3.33333	20	17.84	5	white
ORG#61.09.14.4.6	2018 Spring	14	30	10.7	7.5	3.2	5.2	0.693333	26.8	6.36	6	4.46667	31	27.51	7	white
ORG#61.09.14.4.7	2018 Spring	14	29	14.4	10	4.4	7.9	0.79	27	7.22	7	3.85714	31	20.61	4	white
ORG#61.09.14.4.8	2018 Spring	16	32	11.3	7	4.3	4.5	0.642857	26.4	8.38	7	3.77143	33	18.8	4	white
ORG#61.09.14.4.10	2018 Spring	27	NA	NA	NA	NA	NA	NA	NA	NA	NA	NA	NA	NA	NA	NA
ORG#38.16.7	2018 Spring	13	30	9.8	6.2	3.6	4	0.645161	21.5	6.6	8	2.6875	32	27.98	5	white
ORG#38.16.8	2018 Spring	17	NA	NA	NA	NA	NA	NA	NA	NA	NA	NA	NA	NA	NA	NA
ORG#38.16.9	2018 Spring	14	30	12.4	8.7	3.7	4.7	0.54023	29	6.73	7	4.14286	37	26.17	5	white
ORG#38.16.10	2018 Spring	22	41	14.4	9.7	4.7	7	0.721649	45	8.04	8	5.625	41	34.17	10	white
ORG#19.15.12.7	2018 Spring	16	32	14.5	10.2	4.3	7.5	0.735294	25	8.67	8	3.125	35	18.66	10	white
ORG#19.15.12.8	2018 Spring	14	31	13	9.2	3.8	5	0.543478	NA	7.78	8	NA	NA	29.03	6	white
ORG#19.15.12.9	2018 Spring	21	NA	NA	NA	NA	NA	NA	NA	NA	NA	NA	NA	NA	NA	NA
ORG#19.15.12.10	2018 Spring	19	35	8.7	6.6	2.1	3.8	0.575758	30.7	5.99	9	3.41111	25	13.38	8	white
ORG#8.2.6.6	2018 Spring	14	29	10.7	7.5	3.2	4.4	0.586667	27.5	5.42	7	3.92857	35	30.36	6	white
ORG#8.2.6.7	2018 Spring	19	NA	NA	NA	NA	NA	NA	NA	NA	NA	NA	NA	NA	NA	NA
ORG#8.2.6.8	2018 Spring	19	35	11.9	8.7	3.2	5.2	0.597701	27.6	6.66	8	3.45	30	17.62	9	white
ORG#8.2.6.9	2018 Spring	27	43	10.8	7.3	3.5	5	0.684932	43	6.49	9	4.77778	46	21.47	8	white
ORG#8.2.6.10	2018 Spring	17	33	11.9	8.7	3.2	5.3	0.609195	22	8.9	7	3.14286	35	16.32	8	white
ORG#8.08.13.6	2018 Spring	11	32	15.5	12.7	2.8	8.4	0.661417	28	10.19	8	3.5	33	18.47	9	white
ORG#8.08.13.7	2018 Spring	14	30	13	9.4	3.6	6	0.638298	27	8.45	8	3.375	37	28.59	6	white
ORG#8.08.13.8	2018 Spring	14	32	14	9	5	7	0.777778	32	8.48	8	4	41	29.19	13	white
ORG#8.08.13.9	2018 Spring	16	NA	NA	NA	NA	NA	NA	NA	NA	NA	NA	NA	NA	NA	NA
ORG#33.01.11.4.6	2018 Spring	23	NA	NA	NA	NA	NA	NA	NA	NA	NA	NA	NA	NA	NA	NA
ORG#33.01.11.4.8	2018 Spring	14	32	14.2	8.7	5.5	6.7	0.770115	37.5	8.45	8	4.6875	44	16.56	7	white
ORG#33.01.11.4.9	2018 Spring	19	35	13.5	10.9	2.6	6.5	0.59633	35.7	9.1	10	3.57	44	19.57	7	white
ORG#33.01.11.4.10	2018 Spring	19	34	12.7	9.3	3.4	6	0.645161	30.5	7.79	8	3.8125	14	12.42	4	white
ORG#33.01.11.18.6	2018 Spring	11	29	13.7	9.5	4.2	7.2	0.757895	26	10.24	8	3.25	39	25.6	8	white
ORG#33.01.11.18.7	2018 Spring	14	28	12.2	8.4	3.8	5.7	0.678571	29.3	7.17	8	3.6625	34	28.77	8	white
ORG#33.01.11.18.8	2018 Spring	14	31	13.5	8.7	4.8	6	0.689655	30.5	7.68	8	3.8125	37	22.86	6	white
ORG#33.01.11.18.9	2018 Spring	21	NA	NA	NA	NA	NA	NA	NA	NA	NA	NA	NA	NA	NA	NA
ORG#33.01.11.18.10	2018 Spring	15	34	11.6	8.3	3.3	4.9	0.590361	31	6.9	7	4.42857	36	17.27	8	white
ORG#121.4.14.6	2018 Spring	21	NA	NA	NA	NA	NA	NA	NA	NA	NA	NA	NA	NA	NA	NA
ORG#121.4.14.7	2018 Spring	11	27	7.5	3.9	3.6	3.1	0.794872	16.5	4.27	7	2.35714	20	20.64	3	white
ORG#121.4.14.8	2018 Spring	11	27	12.6	8.5	4.1	5.7	0.670588	18.5	7.91	7	2.64286	26	22.41	6	white
ORG#121.4.14.9	2018 Spring	13	28	12.7	8.2	4.5	5.6	0.682927	27	6.48	6	4.5	19	17.35	6	white
ORG#121.4.14.10	2018 Spring	11	26	15.4	9.6	5.8	7.3	0.760417	24	8.55	7	3.42857	26	23.04	5	white
ORG#68.02.11.1.6	2018 Spring	14	29	9.9	6.2	3.7	3.4	0.548387	NA	4.86	7	NA	32	25.75	8	white
ORG#68.02.11.1.7	2018 Spring	14	31	13	8.7	4.3	5.5	0.632184	31.6	7.68	6	5.26667	41	21.37	6	white
ORG#68.02.11.1.8	2018 Spring	17	32	12.2	8.5	3.7	4.8	0.564706	32.4	5.97	7	4.62857	26	12.17	3	white
ORG#68.02.11.1.9	2018 Spring	15	30	9.7	5.6	4.1	3.8	0.678571	26.6	5.36	7	3.8	24	18.61	6	white
ORG#34.05.13.6	2018 Spring	NA	NA	NA	NA	NA	NA	NA	NA	NA	NA	NA	NA	NA	NA	NA
ORG#34.05.13.10	2018 Spring	NA	NA	NA	NA	NA	NA	NA	NA	NA	NA	NA	NA	NA	NA	NA
ORG#61.04.14.6	2018 Spring	NA	NA	NA	NA	NA	NA	NA	NA	NA	NA	NA	NA	NA	NA	NA
ORG#61.04.14.7	2018 Spring	NA	NA	NA	NA	NA	NA	NA	NA	NA	NA	NA	NA	NA	NA	NA
ORG#61.04.14.8	2018 Spring	NA	NA	NA	NA	NA	NA	NA	NA	NA	NA	NA	NA	NA	NA	NA
ORG#61.04.14.10	2018 Spring	NA	NA	NA	NA	NA	NA	NA	NA	NA	NA	NA	NA	NA	NA	NA
ORG#96.04.14.12.6	2018 Spring	11	26	11.1	7.7	3.4	4.8	0.623377	26	7.67	7	3.71429	31	17.11	4	white
ORG#96.04.14.12.7	2018 Spring	11	27	13.7	9	4.7	7	0.777778	30.5	9.08	7	4.35714	35	25.74	6	white
ORG#96.04.14.12.8	2018 Spring	14	30	9.2	7.1	2.1	3.4	0.478873	29.4	5.5	7	4.2	34	25.18	5	white
ORG#96.04.14.12.9	2018 Spring	19	35	13.7	11.1	2.6	7	0.630631	35.5	9.3	9	3.94444	36	18.38	9	white
ORG#96.04.14.12.10	2018 Spring	14	NA	NA	NA	NA	NA	NA	NA	NA	NA	NA	NA	NA	NA	NA
ORG#147.10.2.6	2018 Spring	15	33	12.2	7.2	5	5.4	0.75	31	6.99	8	3.875	37	15.06	5	white
ORG#147.10.2.7	2018 Spring	11	27	7.8	5.3	2.5	3.4	0.641509	25.5	4.42	6	4.25	26	14.54	4	white
ORG#147.10.2.8	2018 Spring	22	39	7.3	4.4	2.9	2.4	0.545455	20.5	4.7	10	2.05	37	26.53	4	white
ORG#147.10.2.9	2018 Spring	11	32	14.6	10.6	4	8	0.754717	26	11.17	8	3.25	41	22.84	8	white
ORG#147.10.2.10	2018 Spring	14	29	11.5	6.5	5	3.3	0.507692	20	5.67	7	2.85714	29	22.51	5	white
ORG#144.4.11.6	2018 Spring	15	NA	NA	NA	NA	NA	NA	NA	NA	NA	NA	NA	NA	NA	NA
ORG#144.4.11.7	2018 Spring	21	34	10.7	6.7	4	4.1	0.61194	21.7	4.56	7	3.1	20	16.23	4	white
ORG#144.4.11.8	2018 Spring	22	39	14	8.7	5.3	6.6	0.758621	37.5	8.76	9	4.16667	40	27.28	6	white
ORG#144.4.11.9	2018 Spring	19	34	9.6	5.5	4.1	3.7	0.672727	28.4	4.6	6	4.73333	20	19.3	4	white
ORG#144.4.11.10	2018 Spring	16	30	9.3	4.9	4.4	3.6	0.734694	14.7	5.51	6	2.45	20	21.69	3	white
ORG#144.9.14.6	2018 Spring	14	33	11	7.5	3.5	5.1	0.68	22.3	6.77	8	2.7875	31	29.22	6	white
ORG#144.9.14.7	2018 Spring	13	32	10.7	8.3	2.4	5.2	0.626506	27.5	6.85	7	3.92857	33	36.3	6	white
ORG#144.9.14.8	2018 Spring	14	30	12	8.4	3.6	6.1	0.72619	24	7.7	7	3.42857	33	29.28	5	white
ORG#109.2.17.6	2018 Spring	27	41	11.9	9	2.9	6.8	0.755556	19.3	10.16	9	2.14444	48	36.74	11	white
ORG#109.2.17.8	2018 Spring	21	39	20.6	15.5	5.1	10.5	0.677419	34.4	12.73	11	3.12727	49	25.68	15	white
ORG#109.2.17.9	2018 Spring	19	NA	NA	NA	NA	NA	NA	NA	NA	NA	NA	NA	NA	NA	NA
ORG#109.2.17.10	2018 Spring	20	39	14	10.2	3.8	5.7	0.558824	37	9.55	12	3.08333	45	25.8	12	white
ORG#10.25.6	2018 Spring	12	22	10.8	7.6	3.2	4.5	0.592105	23	5.8	6	3.83333	26	16.84	3	white
ORG#10.25.7	2018 Spring	12	26	13.4	10	3.4	6	0.6	29	7.74	6	4.83333	22	23.75	4	white
ORG#10.25.8	2018 Spring	19	37	11.5	7.4	4.1	4.8	0.648649	22	8.61	10	2.2	40	32.59	7	white
ORG#10.25.9	2018 Spring	15	31	13.6	8.8	4.8	6	0.681818	32.5	7.85	8	4.0625	33	21.18	7	white
ORG#10.25.10	2018 Spring	11	29	10.7	7.2	3.5	4.4	0.611111	22	6.96	6	3.66667	32	17.45	5	white
ORG#134.18.6	2018 Spring	36	48	21.5	14	7.5	13	0.928571	25	19.93	18	1.38889	27	46.92	10	white
ORG#134.18.7	2018 Spring	28	42	19.2	13	6.2	9.1	0.7	32	14.5	12	2.66667	60	33.12	10	white
ORG#134.18.10	2018 Spring	29	42	17.8	12.6	5.2	10.5	0.833333	34	12.89	10	3.4	43	30.88	10	white
ORG#145.19.13.6	2018 Spring	9	29	13.7	8.6	5.1	6.8	0.790698	29	8.77	9	3.22222	41	25.43	8	white
ORG#145.19.13.7	2018 Spring	13	28	12	7.4	4.6	6.1	0.824324	24	7.96	8	3	36	28.02	4	white
ORG#145.19.13.8	2018 Spring	23	41	13.8	9.2	4.6	6.4	0.695652	35	8.98	10	3.5	45	32.44	7	white
ORG#145.19.13.9	2018 Spring	23	43	8.3	6	2.3	3.5	0.583333	41	4.72	9	4.55556	35	30.6	6	white
ORG#145.19.13.10	2018 Spring	NA	NA	NA	NA	NA	NA	NA	NA	NA	NA	NA	NA	NA	NA	NA
ORG#145.19.25.6	2018 Spring	12	29	14	9.8	4.2	7.2	0.734694	26	8.94	7	3.71429	45	25.27	7	white
ORG#145.19.25.7	2018 Spring	16	31	13.7	9.8	3.9	6.8	0.693878	23	11.44	8	2.875	40	16.27	9	white
ORG#145.19.25.8	2018 Spring	16	31	12.4	8.1	4.3	6	0.740741	29	7.73	8	3.625	26	14.2	6	white
ORG#145.19.25.9	2018 Spring	15	32	12.4	7.7	4.7	5.5	0.714286	31	8	9	3.44444	38	26.19	7	white
ORG#145.19.25.10	2018 Spring	15	32	13.4	9	4.4	6.5	0.722222	29.5	10.07	8	3.6875	40	30.88	7	white
ORG#144.1.14.4.8.6	2018 Spring	11	29	15.8	10.2	5.6	7	0.686275	23.7	10.36	7	3.38571	41	37.06	7	white
ORG#144.1.14.4.8.7	2018 Spring	15	NA	NA	NA	NA	NA	NA	NA	NA	NA	NA	NA	NA	NA	NA
ORG#144.1.14.4.8.8	2018 Spring	19	35	15.8	10.1	5.7	7.1	0.70297	31	8.88	7	4.42857	40	18.5	8	white
ORG#144.1.14.4.8.9	2018 Spring	19	36	12.5	8.2	4.3	5.3	0.646341	36.8	7.13	9	4.08889	46	25.7	8	white
ORG#144.1.14.4.8.10	2018 Spring	11	29	14.1	9.4	4.7	6.4	0.680851	27	7.27	6	4.5	40	24.36	7	white
To1434	2018 Spring	13	31	10.2	6.5	3.7	4.2	0.646154	24.8	5.58	6	4.13333	21	18.97	3	white
To1434	2018 Spring	19	33	8.8	6	2.8	4.6	0.766667	20.9	6.15	7	2.98571	23	16	3	white
To1434	2018 Spring	14	28	12.6	7.7	4.9	8	1.03896	29.6	8.3	7	4.22857	32	27.48	6	white
To1434	2018 Spring	14	27	13.4	8.8	4.6	6.2	0.704545	26	7.67	6	4.33333	33	24.2	4	white
To1434	2018 Spring	13	NA	NA	NA	NA	NA	NA	NA	NA	NA	NA	NA	NA	NA	white
To1434	2018 Spring	11	29	16	11.1	4.9	7.8	0.702703	30	9.2	7	4.28571	44	26.96	7	white
To1434	2018 Spring	27	NA	NA	NA	NA	NA	NA	NA	NA	NA	NA	NA	NA	NA	white
To1434	2018 Spring	17	33	14.7	10.7	4	6.5	0.607477	28.5	8.86	8	3.5625	37	17.08	4	white
To1434	2018 Spring	21	NA	NA	NA	NA	NA	NA	NA	NA	NA	NA	NA	NA	NA	white
To1434	2018 Spring	14	32	8.5	5	3.5	3.5	0.7	24	5.66	7	3.42857	29	18.4	4	white
To1434	2018 Spring	14	32	15.3	10.4	4.9	7	0.673077	30.6	8.76	9	3.4	39	15.5	6	white
To1434	2018 Spring	14	32	13.9	8.6	5.3	6	0.697674	30	9.96	8	3.75	38	25.29	5	white
To1434	2018 Spring	14	31	15	10.3	4.7	5.5	0.533981	32	9.23	7	4.57143	31	27.88	6	white
To1434	2018 Spring	11	29	12	7.5	4.5	4.6	0.613333	.	6.57	6	NA	29	22.95	5	white
To1434	2018 Spring	16	29	12.4	7.7	4.7	5	0.649351	20	7.69	7	2.85714	31	26.59	5	white
To1434	2018 Spring	19	32	NA	NA	NA	NA	NA	NA	NA	9	NA	28	NA	4	white
To1434	2018 Spring	12	30	12.2	8.4	3.8	5.4	0.642857	.	8.55	8	NA	30	25.63	5	white
To1434	2018 Spring	14	32	NA	NA	NA	NA	NA	NA	NA	6	NA	20	21.24	3	white
To1434	2018 Spring	14	32	15.5	10.6	4.9	7.4	0.698113	32.5	8.41	7	4.64286	42	19.03	7	white

## Sheet: S4
Table S4. Genotypes in 2014 spring field.
			4.1	4.2	4.3	4.4	4.5	8.1	8.2	8.3	8.4	8.5	9.1	9.2	9.3	9.4	9.5	10.1	10.2	10.3	10.4	10.5	15.1	15.2	15.3	15.4	15.5	17.1	17.2	17.3	17.4	17.5	33.1	33.2	33.3	33.4	33.5	38.1	38.2	38.3	38.4	38.5	44.1	44.2	44.3	44.4	44.5	49.1	49.2
BoSF2718.j	1	328894	A	NA	A	A	A	A	A	A	A	A	A	A	A	A	A	A	A	NA	A	A	A	A	A	A	A	A	A	A	A	A	NA	A	A	A	A	A	NA	A	A	A	A	A	A	A	NA	A	A
BoSF2436.j	1	3509864	A	NA	A	A	A	A	A	A	A	A	A	A	A	A	A	H	H	NA	H	H	A	A	A	A	A	A	A	A	A	A	NA	A	A	A	A	A	NA	A	A	A	A	A	A	A	NA	A	A
BoSF2345	1	5136732	A	NA	A	A	A	A	A	A	A	A	A	A	A	A	A	A	A	NA	A	A	A	A	A	A	A	A	A	A	A	A	NA	A	A	A	A	A	NA	A	A	A	A	A	A	A	NA	A	A
BoSF2747	1	7973959	A	NA	A	A	A	A	A	A	A	A	A	A	A	A	A	A	A	NA	A	A	A	A	A	A	A	A	A	A	A	A	NA	A	A	A	A	A	NA	A	A	A	A	A	A	A	NA	A	A
MR025	1	10015856	A	NA	A	A	A	A	A	A	A	A	A	A	A	A	A	A	A	NA	A	A	A	A	A	A	A	A	A	A	A	A	NA	A	A	A	A	A	NA	A	A	A	A	A	H	A	NA	A	A
BoE188	1	11411656	A	NA	A	A	A	A	A	A	A	A	A	A	A	A	A	A	A	NA	A	A	A	A	A	A	A	A	A	A	A	A	NA	A	A	A	A	A	NA	A	A	A	A	A	H	A	NA	A	A
BoSF1961	1	15988128	A	NA	A	A	A	A	A	A	A	A	A	A	A	A	A	A	A	NA	A	A	A	A	A	A	A	A	A	A	A	A	NA	A	A	A	A	A	NA	A	A	A	H	H	H	A	NA	A	A
BoSF2425	1	29261676	A	NA	A	A	A	A	A	A	A	A	A	A	A	A	A	A	A	NA	A	A	A	A	A	A	A	A	A	A	A	A	NA	NA	A	NA	NA	A	NA	A	A	A	H	H	H	H	NA	A	A
BoESSR632	1	38689105	A	NA	A	A	A	A	A	A	A	A	A	A	A	A	A	A	A	NA	A	A	A	A	A	A	A	A	A	A	A	A	NA	A	A	B	A	A	NA	A	A	A	H	H	H	H	NA	A	A
FITO523	1	40563380	A	NA	A	A	A	A	A	A	A	A	A	A	A	A	A	A	A	NA	A	A	A	A	A	A	A	A	A	A	A	A	NA	B	A	H	A	A	NA	A	A	A	B	A	H	H	NA	A	A
BoSF2447	2	497052	A	NA	A	A	A	A	A	A	A	A	A	A	A	A	A	A	A	NA	A	A	A	A	A	A	A	A	A	A	A	A	NA	A	A	A	A	A	NA	A	A	A	A	A	A	A	NA	A	A
BrSF0435.j	2	2187276	A	NA	A	A	A	A	A	A	A	A	A	A	A	A	A	A	A	NA	A	A	A	A	A	A	A	A	A	A	A	A	NA	A	A	A	A	A	NA	A	A	A	A	A	A	A	NA	A	A
BoESSR151	2	27464074	A	NA	A	A	A	A	A	A	A	A	A	A	A	A	A	A	A	NA	A	A	A	A	A	A	A	A	A	A	A	A	NA	A	A	A	A	A	NA	A	A	A	A	A	A	A	NA	A	A
FITO377	2	45755762	A	NA	A	A	A	A	A	A	A	A	H	B	H	A	A	A	A	NA	A	A	A	A	A	A	A	A	A	A	A	A	NA	A	A	A	A	A	NA	A	A	A	A	A	A	A	NA	A	A
BnGMS629	2	46920027	A	NA	A	A	A	A	A	A	A	A	H	B	H	A	A	A	A	NA	A	A	A	A	A	A	A	A	A	A	A	A	NA	A	A	A	A	A	NA	A	A	A	A	A	A	A	NA	A	A
BrSF177	2	50050468	A	NA	A	A	A	A	A	A	A	A	H	B	H	A	A	A	A	NA	A	A	A	A	A	A	A	A	A	A	A	A	NA	A	A	A	A	A	NA	A	A	A	A	A	A	A	NA	A	A
CB10022	2	51961452	A	NA	A	A	A	A	A	A	A	A	H	B	A	A	A	A	A	NA	A	A	A	A	A	A	A	A	A	A	A	A	NA	A	A	A	A	A	NA	A	A	A	A	A	A	A	NA	A	A
BoSF0557.j	2	52301263	A	NA	A	A	A	A	A	A	A	A	H	B	A	A	A	A	A	NA	A	A	A	A	A	A	A	A	A	A	A	A	NA	A	A	A	A	A	NA	A	A	A	A	A	A	A	NA	A	A
BoSF0577.j	3	624087	A	NA	A	A	A	A	A	A	A	A	A	A	A	A	A	A	A	NA	A	A	A	A	A	A	A	A	A	A	A	A	NA	A	A	A	A	A	NA	A	A	A	A	A	A	A	NA	H	B
FITO262	3	8052172	A	NA	A	A	A	A	A	A	A	A	A	A	A	A	A	A	A	NA	A	A	A	A	A	A	A	A	A	A	A	A	NA	A	A	A	A	A	NA	A	A	A	A	A	A	A	NA	A	A
Ol11.B05	3	10424336	A	NA	A	A	A	A	A	A	A	A	A	A	A	A	A	A	A	NA	A	A	A	A	A	A	A	B	A	A	B	A	NA	A	A	A	A	A	NA	A	A	A	A	A	A	A	NA	H	H
BoSF004	3	10848352	A	NA	A	A	A	A	A	A	A	A	A	A	A	A	A	A	A	NA	A	A	A	A	A	A	A	B	A	A	A	A	NA	A	A	A	A	A	NA	A	A	A	A	A	A	A	NA	H	H
BoSF1342	3	12281697	A	NA	A	A	A	A	A	A	A	A	A	A	A	A	A	A	A	NA	A	A	A	A	A	A	A	H	A	A	H	A	NA	A	A	A	A	A	NA	A	A	A	A	A	A	A	NA	H	H
BoSF2882	3	15676425	A	NA	A	A	A	A	A	A	A	A	A	A	A	A	A	A	A	NA	A	A	A	A	A	A	A	B	A	A	H	A	NA	A	A	A	A	A	NA	A	A	A	A	A	A	A	NA	A	A
BoSF2983	3	20512580	A	NA	A	A	A	A	A	A	A	A	A	A	A	A	A	A	A	NA	A	A	A	A	A	A	A	B	A	A	B	A	NA	A	A	A	A	A	NA	A	A	A	A	A	A	A	NA	A	A
BrBAC289	3	24201112	A	NA	A	A	A	A	A	A	A	A	A	A	A	A	A	A	A	NA	A	A	A	A	A	A	A	A	A	A	A	A	NA	A	A	A	A	A	NA	A	A	A	A	A	A	A	NA	A	A
BoESSR492	3	27443339	A	NA	A	A	A	A	A	A	A	A	A	A	A	A	A	A	A	NA	A	A	A	A	A	A	A	A	A	A	A	A	NA	A	A	A	A	A	NA	A	A	A	A	A	A	A	NA	A	A
BoSF1408	3	36058441	A	NA	A	A	A	A	A	A	A	A	A	A	A	A	A	A	A	NA	A	A	A	A	A	A	A	A	A	A	A	A	NA	A	A	A	A	A	NA	A	A	A	A	A	A	A	NA	A	A
BoESSR073	3	55802077	A	NA	A	A	A	A	A	A	A	A	A	A	A	A	A	A	A	NA	A	A	A	A	A	A	A	A	A	A	A	A	NA	A	A	A	A	A	NA	A	A	A	A	A	A	A	NA	A	A
BoSF2423	3	60314017	A	NA	A	A	A	A	A	A	A	A	A	A	A	A	A	A	A	NA	A	A	A	A	A	A	A	A	A	A	A	A	NA	A	A	H	B	A	NA	A	A	A	A	A	A	A	NA	A	A
BoESSR519	3	63961759	A	NA	A	A	A	A	A	A	A	A	A	A	A	A	A	A	A	NA	A	A	A	A	A	A	A	A	A	A	A	A	NA	H	A	H	B	A	NA	A	A	A	A	A	A	A	NA	A	A
MR036	4	6810146	H	NA	B	B	A	A	A	A	A	A	NA	NA	NA	NA	NA	A	A	NA	A	A	A	A	A	A	A	A	A	A	A	A	NA	A	A	A	A	A	NA	A	A	A	A	A	A	A	NA	A	A
CB10051	4	9856047	A	NA	A	A	A	A	A	A	A	A	B	H	A	A	A	A	A	NA	A	A	A	A	A	A	A	A	A	A	A	A	NA	NA	NA	NA	NA	A	NA	A	A	A	A	A	A	A	NA	A	A
BoSF1568	4	11867081	A	NA	A	A	A	A	A	A	A	A	B	H	H	A	A	A	A	NA	A	A	A	A	A	A	A	A	A	A	A	A	NA	NA	NA	NA	NA	A	NA	A	A	A	A	A	A	A	NA	A	A
BoE002	4	14504680	A	NA	A	A	A	A	A	A	A	A	H	H	H	A	A	A	A	NA	A	A	A	A	A	A	A	A	A	A	A	A	NA	NA	NA	NA	NA	A	NA	A	A	A	A	B	H	H	NA	A	A
Na12.E06a	4	19929204	A	NA	A	A	A	A	A	A	A	A	H	H	H	A	A	A	A	NA	A	A	A	A	A	A	A	A	A	A	A	A	NA	NA	NA	NA	NA	A	NA	A	A	A	A	B	H	H	NA	A	A
BrBAC030	4	20213586	A	NA	A	A	A	A	A	A	A	A	H	A	H	A	A	A	A	NA	A	A	A	A	A	A	A	A	A	A	A	A	NA	NA	NA	NA	NA	A	NA	A	A	A	A	B	H	H	NA	A	A
BoSF1941	4	22950017	A	NA	A	A	A	A	A	A	A	A	H	H	H	A	A	A	A	NA	A	A	A	A	A	A	A	A	A	A	A	A	NA	NA	NA	NA	NA	A	NA	A	A	A	A	B	H	H	NA	A	A
BoESSR333	4	26289058	A	NA	A	A	A	A	A	A	A	A	H	H	H	A	A	A	A	NA	A	A	A	A	A	A	A	A	A	A	A	A	NA	H	A	B	B	A	NA	A	A	A	A	B	H	H	NA	A	A
BoSF2863	4	34595747	A	NA	A	A	A	A	A	A	A	A	H	H	B	A	A	A	A	NA	A	A	A	A	A	A	A	A	A	A	A	A	NA	B	A	H	H	A	NA	A	A	A	A	B	H	H	NA	H	B
Ol10D03	4	37681411	A	NA	A	A	A	A	A	A	A	A	H	H	H	A	A	A	A	NA	A	A	A	A	A	A	A	A	A	A	A	A	NA	H	A	A	B	A	NA	A	A	A	A	H	H	H	NA	H	B
BoE341	4	41345700	A	NA	A	A	A	A	A	A	A	A	H	A	A	H	A	A	A	NA	A	A	A	A	A	A	A	A	A	A	A	A	NA	B	A	A	A	A	NA	A	A	A	A	A	A	A	NA	H	B
BrSF537	4	44064505	A	NA	A	A	A	A	A	A	A	A	H	H	B	H	A	A	A	NA	A	A	A	A	A	A	A	A	A	A	A	A	NA	A	A	A	A	A	NA	A	A	A	A	A	A	A	NA	A	B
BoESSR763	4	45178599	A	NA	A	A	A	A	A	A	A	A	H	H	H	H	A	A	A	NA	A	A	A	A	A	A	A	A	A	A	A	A	NA	A	A	A	A	A	NA	A	A	A	A	A	A	A	NA	A	B
BoSF0709.j	4	48205030	A	NA	A	A	A	A	A	A	A	A	H	H	H	A	A	A	A	NA	A	A	A	A	A	A	A	A	A	A	A	A	NA	B	A	B	B	A	NA	A	A	A	A	A	A	A	NA	A	B
BoSF2878	5	2844916	A	NA	A	A	A	A	A	A	A	A	A	A	A	A	A	A	A	NA	A	A	A	A	A	A	A	H	A	A	A	H	NA	A	A	A	A	A	NA	A	A	A	A	A	A	A	NA	A	A
BoSF022	5	5461615	A	NA	A	A	A	A	A	A	A	A	A	A	A	A	A	A	A	NA	A	A	A	A	A	A	A	H	H	A	H	H	NA	A	A	A	A	A	NA	A	A	A	A	A	A	A	NA	A	A
cnu149	5	10694984	A	NA	A	A	A	A	A	A	A	A	A	A	A	A	A	A	A	NA	A	A	A	A	A	A	A	A	A	A	A	A	NA	A	A	A	A	A	NA	A	A	A	B	NA	H	B	NA	A	A
CB10027	5	17732720	A	NA	A	A	A	A	A	A	A	A	A	A	A	A	A	A	A	NA	A	A	A	A	A	A	A	A	A	A	A	A	NA	A	A	A	A	A	NA	A	A	A	H	A	A	B	NA	A	A
Na14.H12	5	32568566	A	NA	A	A	A	A	A	A	A	A	A	A	A	A	A	A	A	NA	A	A	A	A	A	A	A	A	A	A	A	A	NA	A	A	A	A	A	NA	A	A	A	H	A	H	H	NA	A	A
BrSF0623.j	5	37794554	A	NA	A	A	A	A	A	A	A	A	A	A	A	A	A	A	A	NA	A	A	A	A	A	A	A	A	A	A	A	A	NA	A	A	A	A	A	NA	A	A	A	H	A	H	H	NA	A	A
BoESSR207	5	45165361	A	NA	A	A	A	A	A	A	A	A	A	A	A	A	A	A	A	NA	A	A	H	B	A	H	B	A	A	A	A	A	NA	A	A	A	A	A	NA	A	A	A	NA	NA	NA	NA	NA	A	A
BoSF2390	5	46098797	A	NA	A	A	A	A	A	A	A	A	A	A	A	A	A	A	A	NA	A	A	H	H	A	H	B	A	A	A	A	A	NA	A	A	A	A	A	NA	A	A	A	A	A	A	A	NA	A	A
BoSF2033.j	6	2050125	A	NA	A	A	A	A	A	A	A	A	A	A	A	A	A	A	A	NA	A	A	A	A	A	A	A	A	A	A	A	A	NA	A	A	A	A	A	NA	A	A	A	A	A	A	A	NA	A	A
BoSF0733.j	6	2074884	A	NA	A	A	A	A	A	A	A	A	A	A	A	A	A	A	A	NA	A	A	A	A	A	A	A	A	A	A	A	A	NA	A	A	A	A	A	NA	A	A	A	A	A	A	A	NA	A	A
BoSF0204.j	6	2469435	A	NA	A	A	A	A	A	A	A	A	A	A	A	A	A	A	A	NA	A	A	A	A	A	A	A	A	A	A	A	A	NA	A	A	A	A	A	NA	A	A	A	A	A	A	A	NA	A	A
BrSF211	6	9920904	A	NA	A	A	A	A	A	A	A	A	A	A	A	A	A	A	A	NA	A	A	A	A	A	A	A	A	A	A	A	A	NA	A	A	A	A	A	NA	A	A	A	A	A	A	A	NA	A	A
BoSF2505	6	13609545	A	NA	A	A	A	A	A	A	A	A	A	A	A	A	A	A	A	NA	A	A	A	A	A	A	A	A	A	A	A	A	NA	A	A	A	A	A	NA	A	A	A	A	A	A	A	NA	A	A
BoSF1215	6	19691547	A	NA	A	A	A	A	A	A	A	A	A	A	A	A	A	A	A	NA	A	A	A	A	A	A	A	A	A	A	A	A	NA	A	A	A	A	H	NA	H	H	B	A	A	A	A	NA	A	A
BoSF0831.j	6	28231107	A	NA	A	A	A	A	A	A	A	A	A	A	A	A	A	A	A	NA	A	A	A	A	A	A	A	A	A	A	A	A	NA	A	A	A	A	A	NA	A	A	A	A	A	A	A	NA	A	A
BoSF2672	7	2016124	A	NA	A	A	A	A	A	H	B	A	A	A	A	A	A	A	A	NA	A	A	H	H	H	H	A	A	A	A	A	A	NA	A	A	A	A	A	NA	A	A	A	A	A	A	A	NA	A	A
BoSF2205	7	9770392	A	NA	A	A	A	H	A	H	B	A	A	A	A	A	A	A	A	NA	A	A	H	H	H	H	A	A	A	A	A	A	NA	A	A	A	A	A	NA	A	A	A	A	A	A	A	NA	A	A
BoSF2784	7	18722284	A	NA	A	A	A	H	A	H	B	A	A	A	A	A	A	A	A	NA	A	A	H	H	B	H	A	A	A	A	A	A	NA	A	A	A	A	A	NA	A	A	A	A	A	A	A	NA	A	A
BoESSR723	7	24635650	A	NA	A	A	A	B	A	H	B	A	A	A	A	A	A	A	A	NA	A	A	H	H	B	H	A	A	A	A	A	A	NA	A	A	A	A	A	NA	A	A	A	A	A	A	A	NA	A	A
BoE723	7	29218722	H	NA	H	B	A	B	A	H	B	A	A	A	A	A	A	A	A	NA	A	A	H	H	B	H	A	A	A	A	A	A	NA	A	A	A	A	A	NA	A	A	A	A	A	A	A	NA	A	A
Na12B11	7	32820310	A	NA	A	A	A	B	A	H	B	A	A	A	A	A	A	A	A	NA	A	A	H	H	B	H	A	A	A	A	A	A	NA	A	A	A	A	A	NA	A	A	A	A	A	A	A	NA	A	A
BoSF1395	7	33826646	A	NA	A	A	A	A	A	A	A	A	A	A	A	A	A	A	A	NA	A	A	H	B	B	H	A	A	A	A	A	A	NA	A	A	A	A	A	NA	A	A	A	A	A	A	A	NA	A	A
PBCGSSRBo36	7	34166640	A	NA	A	A	A	A	A	A	A	A	A	A	A	A	A	A	A	NA	A	A	H	B	B	H	A	A	A	A	A	A	NA	A	A	A	A	A	NA	A	A	A	A	A	A	A	NA	A	A
BoSF2016	7	37347662	H	NA	A	A	A	A	A	A	A	A	A	A	A	A	A	A	A	NA	A	A	H	B	B	H	A	A	A	A	A	A	NA	NA	NA	NA	NA	A	NA	A	A	A	A	A	A	A	NA	H	B
FITO546	8	15538466	A	NA	A	A	A	A	A	A	A	A	A	A	A	A	A	A	A	NA	A	A	A	A	A	A	A	A	A	A	A	A	NA	A	A	A	A	A	NA	A	A	A	A	A	A	A	NA	A	A
BoE756	8	17216548	A	NA	A	A	A	A	A	A	A	A	A	A	A	A	A	A	A	NA	A	A	A	A	A	A	A	A	A	A	A	A	NA	A	A	A	A	A	NA	A	A	A	A	A	A	A	NA	A	A
BoSF2678	8	20507382	A	NA	A	A	A	A	A	A	A	A	A	A	A	A	A	A	A	NA	A	A	A	A	A	A	A	A	A	A	A	A	NA	A	A	A	A	A	NA	A	A	A	A	A	A	A	NA	A	A
BoSF255	8	25075225	A	NA	A	A	A	A	A	A	A	A	A	A	A	A	A	A	A	NA	A	A	A	A	A	A	A	A	A	A	A	A	NA	A	A	A	A	A	NA	A	A	A	A	A	A	A	NA	A	A
BnGMS4	8	29795106	A	NA	A	A	A	A	A	A	A	A	A	A	A	A	A	A	A	NA	A	A	A	A	A	A	A	A	A	A	A	A	NA	A	A	A	A	A	NA	A	A	A	B	A	H	H	NA	A	A
BoSF2596	8	30602145	A	NA	A	A	A	A	A	A	A	A	A	A	A	A	A	A	A	NA	A	A	A	A	A	A	A	A	A	A	A	A	NA	A	A	A	A	A	NA	A	A	A	B	A	H	H	NA	A	A
BoESSR371	8	34147843	A	NA	B	A	A	A	A	A	A	A	A	A	A	A	A	A	A	NA	A	A	A	A	A	A	A	A	A	A	A	A	NA	A	A	A	A	A	NA	A	A	A	H	A	H	H	NA	A	A
BoE391	8	35817440	A	NA	A	A	A	A	A	A	A	A	A	A	A	A	A	A	A	NA	A	A	A	A	A	A	A	A	A	A	A	A	NA	A	A	A	A	A	NA	A	A	A	H	A	A	H	NA	A	A
BoESSR338	8	36770719	A	NA	A	A	A	A	A	A	A	A	A	A	A	A	A	A	A	NA	A	A	A	A	A	A	A	A	A	A	A	A	NA	A	A	A	A	A	NA	A	A	A	H	A	A	H	NA	A	A
BoSF2517	8	40907181	A	NA	A	A	A	H	H	A	H	A	A	A	A	A	A	A	A	NA	A	A	A	A	A	A	A	A	A	A	A	A	NA	A	A	A	A	H	NA	A	B	B	A	A	A	A	NA	B	A
BoE836	8	41048747	A	NA	A	A	A	H	H	A	H	A	A	A	A	A	A	A	A	NA	A	A	A	A	A	A	A	A	A	A	A	A	NA	A	A	A	A	B	NA	A	B	B	A	A	A	A	NA	B	H
BrBAC260	8	41244859	A	NA	A	A	A	H	H	A	H	A	A	A	A	A	A	A	A	NA	A	A	A	A	A	A	A	A	A	A	A	A	NA	A	A	A	A	B	NA	A	B	B	A	A	A	A	NA	A	H
BoSF2601.j	9	826189	A	NA	A	A	A	A	A	A	A	A	A	A	A	A	A	A	A	NA	A	A	A	A	A	A	A	A	A	A	A	A	NA	A	A	A	A	A	NA	A	A	A	A	A	A	A	NA	A	A
BoSF2564	9	3764017	A	NA	A	A	A	A	A	A	A	A	A	A	A	A	A	B	B	NA	H	B	A	A	A	A	A	A	A	A	A	A	NA	A	A	A	A	A	NA	A	A	A	A	A	A	A	NA	A	A
Ol10.D08	9	4242853	A	NA	A	A	A	A	A	A	A	A	A	A	A	A	A	B	A	NA	H	B	A	A	A	A	A	A	A	A	A	A	NA	A	A	A	A	A	NA	A	A	A	A	A	A	A	NA	A	A
BoSF1295	9	5103975	A	NA	A	A	A	A	A	A	A	A	A	A	A	A	A	B	NA	NA	NA	NA	A	A	A	A	A	A	A	A	A	A	NA	A	A	A	A	A	NA	A	A	A	A	A	A	A	NA	A	A
BoSF2364.j	9	7963701	A	NA	A	A	A	A	A	A	A	A	A	A	A	A	A	H	A	NA	H	H	A	A	A	A	A	A	A	A	A	A	NA	A	A	A	A	A	NA	A	A	A	A	A	A	A	NA	A	A
BoSF2389.j	9	9838674	A	NA	A	A	A	A	A	A	A	A	A	A	A	A	A	H	A	NA	H	H	A	A	A	A	A	A	A	A	A	A	NA	A	A	A	A	A	NA	A	A	A	A	A	A	A	NA	A	A
CB10103	9	11079571	A	NA	A	A	A	A	A	A	A	A	A	A	A	A	A	A	A	NA	A	A	A	A	A	A	A	A	A	A	A	A	NA	A	A	A	A	A	NA	A	A	A	A	A	A	A	NA	A	A
BoSF052	9	36858822	A	NA	A	A	A	A	A	A	A	A	A	A	A	A	A	A	A	NA	A	A	A	A	A	A	A	A	A	A	A	A	NA	A	A	A	A	A	NA	A	A	A	A	A	A	A	NA	A	A
BoE209	9	38555453	A	NA	A	A	A	A	A	A	A	A	A	A	A	A	A	A	A	NA	A	A	A	A	A	A	A	A	A	A	A	A	NA	A	A	A	A	A	NA	A	A	A	A	A	A	A	NA	A	A
BoESSR901	9	42420935	A	NA	A	A	A	A	A	A	A	A	A	A	A	A	A	A	A	NA	A	A	A	A	A	A	A	A	A	A	A	A	NA	A	A	A	A	A	NA	A	A	A	A	A	A	A	NA	A	A
PBCGSSRBo34	9	43632105	A	NA	A	A	A	A	A	A	A	A	A	A	A	A	A	A	A	NA	A	A	A	A	A	A	A	A	A	A	A	A	NA	A	A	A	A	A	NA	A	A	A	A	A	A	A	NA	A	A
BoSF0347.j	9	50141636	A	NA	A	A	A	A	A	A	A	A	A	A	A	A	A	A	A	NA	A	A	A	A	A	A	A	A	A	A	A	A	NA	A	A	A	A	A	NA	A	A	A	A	A	A	A	NA	A	A
BoSF0654.j	9	51494032	A	NA	A	A	A	A	A	A	A	A	A	A	A	A	A	A	A	NA	A	A	A	A	A	A	A	A	A	A	A	A	NA	A	A	A	A	A	NA	A	A	A	A	A	A	A	NA	A	A
BoSF2677.j	9	52375306	A	NA	A	A	A	A	A	A	A	A	A	A	A	A	A	A	A	NA	A	A	A	A	A	A	A	A	A	A	A	A	NA	A	A	A	A	H	NA	A	H	H	H	NA	NA	H	NA	A	A
BoSF0211.j	9	52770497	A	NA	A	A	A	A	A	A	A	A	A	A	A	A	A	A	A	NA	A	A	A	A	A	A	A	A	A	A	A	A	NA	A	A	A	A	H	NA	A	H	H	H	A	H	H	NA	A	A
[truncated: 98 more columns]

## Sheet: S5
Table S5. Genotypes in 2014 fall field.
			ORG#10-2-1	ORG#10-2-2	ORG#10-2-3	ORG#10-2-4	ORG#10-2-5	ORG#111-11-1	ORG#111-11-2	ORG#111-11-3	ORG#111-11-4	ORG#135-12-1	ORG#135-12-2	ORG#135-12-3	ORG#135-12-4	ORG#135-12-5	ORG#135-14-1	ORG#135-14-2	ORG#135-14-3	ORG#135-5-1	ORG#135-5-2	ORG#135-5-3	ORG#135-5-4	ORG#135-5-5	ORG#142-8-1	ORG#142-8-2	ORG#142-8-3	ORG#142-8-4	ORG#15-12-1	ORG#15-12-2	ORG#15-12-3	ORG#15-12-4	ORG#15-12-5	ORG#15-14-1	ORG#15-14-2	ORG#15-15-1	ORG#15-15-2	ORG#17-8-1	ORG#17-8-2	ORG#17-8-3	ORG#3-12-1	ORG#3-12-2	ORG#3-12-3	ORG#3-16-1	ORG#3-16-2	ORG#3-16-3	ORG#35-2-1	ORG#35-2-2	ORG#35-2-3
BrBAC002	1	3472589	NA	NA	NA	NA	NA	NA	A	A	A	A	A	A	A	A	NA	A	A	A	NA	A	NA	NA	A	A	A	A	NA	NA	A	NA	NA	A	A	NA	NA	NA	A	A	NA	NA	A	NA	A	NA	A	NA	A
BoSF2345	1	5136732	A	A	A	NA	A	NA	A	A	A	A	A	A	A	A	NA	A	A	A	NA	A	NA	NA	B	A	A	H	NA	NA	A	NA	NA	A	A	NA	NA	NA	A	A	NA	NA	A	NA	A	NA	A	NA	A
BoESSR031	1	6635273	A	A	A	NA	A	NA	A	A	A	A	A	A	A	A	NA	A	A	A	NA	A	NA	NA	A	A	A	A	NA	NA	A	NA	NA	A	A	NA	NA	NA	A	A	NA	NA	A	NA	A	NA	A	NA	A
BoSF2747	1	7973959	A	A	A	NA	A	NA	A	A	A	B	B	B	B	B	NA	B	B	B	NA	B	NA	NA	A	A	A	A	NA	NA	A	NA	NA	A	A	NA	NA	NA	A	A	NA	NA	A	NA	A	NA	A	NA	A
BoE188	1	11411656	A	A	A	NA	A	NA	A	A	A	B	B	B	B	B	NA	B	B	B	NA	B	NA	NA	A	A	A	A	NA	NA	A	NA	NA	A	A	NA	NA	NA	A	A	NA	NA	A	NA	A	NA	A	NA	A
BoSF1961	1	15988128	A	A	A	NA	A	NA	A	A	A	B	B	B	B	B	NA	B	B	B	NA	B	NA	NA	A	A	A	A	NA	NA	A	NA	NA	A	A	NA	NA	NA	A	A	NA	NA	A	NA	A	NA	B	NA	B
Na10.H06	1	35239383	A	A	A	NA	A	NA	A	A	A	B	B	B	B	B	NA	B	B	A	NA	B	NA	NA	A	A	A	A	NA	NA	A	NA	NA	A	A	NA	NA	NA	A	A	NA	NA	A	NA	A	NA	B	NA	B
BoE607	1	36524562	A	A	A	NA	A	NA	A	A	A	B	B	B	B	B	NA	B	B	B	NA	B	NA	NA	A	A	A	A	NA	NA	A	NA	NA	A	A	NA	NA	NA	A	A	NA	NA	H	NA	NA	NA	B	NA	B
BoESSR632	1	38689105	A	A	A	NA	A	NA	A	A	A	A	A	A	A	A	NA	A	A	A	NA	A	NA	NA	A	A	A	A	NA	NA	A	NA	NA	A	A	NA	NA	NA	A	A	NA	NA	A	NA	A	NA	B	NA	B
FITO523	1	40563380	A	A	A	NA	A	NA	A	A	A	A	A	A	A	A	NA	A	A	A	NA	A	NA	NA	A	A	A	A	NA	NA	A	NA	NA	A	A	NA	NA	NA	A	A	NA	NA	A	NA	A	NA	B	NA	H
Ol11.H09	2	232823	A	A	A	NA	A	NA	A	A	A	A	A	A	A	A	NA	A	A	A	NA	A	NA	NA	A	A	A	A	NA	NA	A	NA	NA	A	A	NA	NA	NA	A	A	NA	NA	B	NA	A	NA	A	NA	A
BoESSR122	2	4394678	A	A	A	NA	A	NA	A	A	A	A	A	A	A	A	NA	A	A	A	NA	A	NA	NA	A	A	A	A	NA	NA	A	NA	NA	A	A	NA	NA	NA	A	A	NA	NA	A	NA	A	NA	A	NA	A
BoSF108	2	6001723	A	A	A	NA	A	NA	A	A	A	A	A	A	A	A	NA	A	A	A	NA	A	NA	NA	A	A	A	A	NA	NA	A	NA	NA	A	A	NA	NA	NA	A	A	NA	NA	A	NA	A	NA	A	NA	A
BoSF0267.j	2	13423051	A	A	A	NA	A	NA	A	A	A	A	A	A	A	A	NA	A	A	A	NA	A	NA	NA	A	A	A	A	NA	NA	A	NA	NA	A	A	NA	NA	NA	A	A	NA	NA	A	NA	A	NA	A	NA	A
BrSF556	2	36950034	A	A	A	NA	A	NA	A	A	A	A	A	A	A	A	NA	A	A	A	NA	A	NA	NA	A	A	A	A	NA	NA	A	NA	NA	A	A	NA	NA	NA	A	A	NA	NA	A	NA	A	NA	A	NA	A
FITO377	2	45755762	A	A	A	NA	A	NA	A	A	A	A	A	A	A	A	NA	A	A	A	NA	A	NA	NA	A	A	A	A	NA	NA	A	NA	NA	A	A	NA	NA	NA	A	A	NA	NA	A	NA	A	NA	A	NA	A
BnGMS629	2	46920027	A	A	A	NA	A	NA	A	A	A	A	A	A	A	A	NA	A	A	A	NA	A	NA	NA	A	A	A	A	NA	NA	A	NA	NA	A	A	NA	NA	NA	A	A	NA	NA	A	NA	A	NA	A	NA	A
BrSF177	2	50050468	A	A	A	NA	A	NA	A	A	A	A	A	A	A	A	NA	A	A	A	NA	A	NA	NA	A	A	A	A	NA	NA	A	NA	NA	A	A	NA	NA	NA	A	A	NA	NA	A	NA	A	NA	A	NA	A
CB10022	2	51961452	A	A	A	NA	A	NA	A	A	A	A	A	A	A	A	NA	A	A	A	NA	A	NA	NA	A	A	A	A	NA	NA	A	NA	NA	A	A	NA	NA	NA	A	A	NA	NA	A	NA	A	NA	B	NA	B
BoSF2051	3	9166933	A	A	A	NA	A	NA	B	B	B	A	A	A	A	A	NA	A	A	A	NA	A	NA	NA	A	A	A	A	NA	NA	A	NA	NA	A	A	NA	NA	NA	A	A	NA	NA	A	NA	A	NA	A	NA	A
Ol11.B05	3	10424336	A	A	A	NA	A	NA	B	B	B	A	A	A	A	A	NA	A	A	A	NA	A	NA	NA	A	A	A	A	NA	NA	A	NA	NA	A	A	NA	NA	NA	B	B	NA	NA	A	NA	A	NA	A	NA	A
BoSF1342	3	12281697	A	A	A	NA	A	NA	B	B	B	A	A	A	A	A	NA	A	A	A	NA	A	NA	NA	A	A	A	A	NA	NA	A	NA	NA	A	A	NA	NA	NA	H	B	NA	NA	NA	NA	NA	NA	A	NA	A
BoSF2882	3	15676425	A	A	A	NA	A	NA	A	A	A	A	A	A	A	A	NA	A	A	A	NA	A	NA	NA	A	A	A	A	NA	NA	A	NA	NA	A	A	NA	NA	NA	B	B	NA	NA	B	NA	B	NA	A	NA	A
BoSF2983	3	20512580	A	A	A	NA	A	NA	A	A	A	A	A	A	A	A	NA	A	A	A	NA	A	NA	NA	A	A	A	A	NA	NA	A	NA	NA	A	A	NA	NA	NA	B	B	NA	NA	B	NA	B	NA	A	NA	A
Na10.D03	3	22677461	A	A	A	NA	A	NA	A	A	A	A	A	A	A	A	NA	A	A	A	NA	A	NA	NA	A	A	A	A	NA	NA	A	NA	NA	A	A	NA	NA	NA	A	A	NA	NA	B	NA	B	NA	A	NA	A
BrBAC289	3	24201112	A	A	A	NA	A	NA	A	A	A	A	A	A	A	A	NA	A	A	A	NA	A	NA	NA	H	H	B	H	NA	NA	A	NA	NA	A	A	NA	NA	NA	A	A	NA	NA	A	NA	A	NA	A	NA	A
BoSF1408	3	36058441	A	A	A	NA	A	NA	A	A	A	A	A	A	A	A	NA	A	A	A	NA	A	NA	NA	A	A	A	A	NA	NA	A	NA	NA	A	A	NA	NA	NA	A	A	NA	NA	A	NA	A	NA	A	NA	A
BoSF2232	3	36785989	A	A	A	NA	A	NA	A	A	A	A	A	A	A	A	NA	A	A	A	NA	A	NA	NA	A	A	A	A	NA	NA	A	NA	NA	A	A	NA	NA	NA	A	A	NA	NA	A	NA	A	NA	A	NA	A
BoESSR560	3	49453737	A	A	A	NA	A	NA	A	A	A	A	A	A	A	A	NA	A	A	A	NA	A	NA	NA	A	A	A	A	NA	NA	A	NA	NA	A	A	NA	NA	NA	A	A	NA	NA	A	NA	A	NA	A	NA	A
BoESSR073	3	55802077	A	A	A	NA	A	NA	A	A	A	A	A	A	A	A	NA	A	A	A	NA	A	NA	NA	A	A	A	A	NA	NA	A	NA	NA	A	A	NA	NA	NA	A	A	NA	NA	A	NA	A	NA	A	NA	A
BoSF2423	3	60314017	A	A	A	NA	A	NA	A	A	A	A	A	A	A	A	NA	A	A	A	NA	A	NA	NA	A	A	A	A	NA	NA	A	NA	NA	A	A	NA	NA	NA	A	A	NA	NA	A	NA	A	NA	A	NA	A
BoSF2493.j	4	287654	A	A	A	NA	A	NA	A	A	A	A	A	A	A	A	NA	A	A	A	NA	A	NA	NA	A	A	A	A	NA	NA	A	NA	NA	A	A	NA	NA	NA	A	A	NA	NA	A	NA	A	NA	H	NA	H
BoSF2293.j	4	771311	A	A	A	NA	A	NA	A	A	A	A	A	A	A	A	NA	A	A	A	NA	A	NA	NA	A	A	A	A	NA	NA	A	NA	NA	A	A	NA	NA	NA	A	A	NA	NA	A	NA	A	NA	H	NA	H
BoSF2480.j	4	906956	A	A	A	NA	A	NA	A	A	A	A	A	A	A	A	NA	A	A	A	NA	A	NA	NA	A	A	A	A	NA	NA	A	NA	NA	A	A	NA	NA	NA	A	A	NA	NA	A	NA	A	NA	B	NA	B
CB10051	4	9856047	A	A	A	NA	A	NA	A	A	A	A	A	A	A	A	NA	A	A	A	NA	A	NA	NA	A	A	A	A	NA	NA	A	NA	NA	A	A	NA	NA	NA	A	A	NA	NA	A	NA	A	NA	A	NA	A
BoSF1568	4	11867081	A	A	A	NA	A	NA	A	A	A	A	A	A	A	A	NA	A	A	A	NA	A	NA	NA	A	A	A	A	NA	NA	A	NA	NA	A	A	NA	NA	NA	A	A	NA	NA	A	NA	A	NA	A	NA	A
BoSF2863	4	34595747	A	A	A	NA	A	NA	A	A	A	A	A	A	A	A	NA	A	A	A	NA	A	NA	NA	A	A	A	A	NA	NA	A	NA	NA	A	A	NA	NA	NA	A	A	NA	NA	A	NA	A	NA	A	NA	A
Ol10D03	4	37681411	A	A	A	NA	A	NA	A	A	A	A	A	A	A	A	NA	A	A	A	NA	A	NA	NA	A	A	A	A	NA	NA	A	NA	NA	A	A	NA	NA	NA	A	A	NA	NA	A	NA	A	NA	A	NA	A
BoESSR763	4	45178599	A	A	A	NA	A	NA	A	A	A	A	A	A	A	A	NA	A	A	A	NA	A	NA	NA	A	A	A	A	NA	NA	A	NA	NA	A	A	NA	NA	NA	A	A	NA	NA	A	NA	A	NA	A	NA	A
BoSF1009.j	4	53528710	A	A	A	NA	A	NA	A	A	A	A	A	A	A	A	NA	A	A	A	NA	A	NA	NA	A	A	A	A	NA	NA	B	NA	NA	B	B	NA	NA	NA	A	A	NA	NA	A	NA	A	NA	A	NA	A
BoSF2878	5	2844916	A	A	A	NA	A	NA	A	A	A	A	A	A	A	A	NA	A	A	A	NA	A	NA	NA	A	A	A	A	NA	NA	A	NA	NA	A	A	NA	NA	NA	A	H	NA	NA	A	NA	A	NA	A	NA	A
BoSF022	5	5461615	A	A	A	NA	A	NA	A	A	A	A	A	A	A	A	NA	A	A	A	NA	A	NA	NA	A	A	A	A	NA	NA	A	NA	NA	A	A	NA	NA	NA	B	B	NA	NA	A	NA	A	NA	A	NA	A
CB10027	5	17732720	A	A	A	NA	A	NA	A	A	A	A	A	A	A	A	NA	A	A	A	NA	A	NA	NA	A	A	A	A	NA	NA	A	NA	NA	A	A	NA	NA	NA	A	A	NA	NA	A	NA	A	NA	A	NA	A
Na14.H12	5	32568566	A	A	A	NA	A	NA	A	A	A	A	A	A	A	A	NA	A	A	A	NA	A	NA	NA	A	A	A	A	NA	NA	A	NA	NA	A	A	NA	NA	NA	A	A	NA	NA	A	NA	A	NA	A	NA	A
BrSF0623.j	5	37794554	A	A	A	NA	A	NA	A	A	A	A	A	A	A	A	NA	A	A	A	NA	A	NA	NA	A	A	A	A	NA	NA	A	NA	NA	A	A	NA	NA	NA	A	A	NA	NA	A	NA	A	NA	A	NA	A
BoSF2390	5	46098797	A	A	A	NA	A	NA	A	A	A	A	A	A	A	A	NA	A	A	A	NA	A	NA	NA	A	A	A	A	NA	NA	B	NA	NA	B	B	NA	NA	NA	A	A	NA	NA	A	NA	A	NA	A	NA	A
BoSF0293.j	6	34610117	A	A	A	NA	A	NA	A	A	A	A	A	A	A	A	NA	A	A	A	NA	A	NA	NA	A	A	A	A	NA	NA	A	NA	NA	B	H	NA	NA	NA	A	A	NA	NA	A	NA	A	NA	A	NA	A
BoSF2433.j	6	36230149	A	A	A	NA	A	NA	A	A	A	A	A	A	A	A	NA	A	A	A	NA	A	NA	NA	A	A	A	A	NA	NA	A	NA	NA	B	H	NA	NA	NA	A	A	NA	NA	A	NA	A	NA	A	NA	A
BoSF2672	7	2016124	A	A	A	NA	A	NA	A	A	A	A	A	A	A	A	NA	A	A	A	NA	A	NA	NA	A	A	A	A	NA	NA	A	NA	NA	H	A	NA	NA	NA	A	A	NA	NA	A	NA	A	NA	A	NA	A
BoSF2205	7	9770392	A	A	A	NA	A	NA	A	A	A	A	A	A	A	A	NA	A	A	A	NA	A	NA	NA	A	A	A	A	NA	NA	A	NA	NA	H	A	NA	NA	NA	A	A	NA	NA	A	NA	A	NA	A	NA	A
BoSF2784	7	18722284	A	A	A	NA	A	NA	A	A	A	A	A	A	A	A	NA	A	A	A	NA	A	NA	NA	A	A	A	A	NA	NA	A	NA	NA	A	B	NA	NA	NA	A	A	NA	NA	A	NA	A	NA	A	NA	A
BoESSR343	7	21265667	A	A	A	NA	A	NA	A	A	A	A	A	A	A	A	NA	A	A	A	NA	A	NA	NA	A	A	A	A	NA	NA	A	NA	NA	H	B	NA	NA	NA	A	A	NA	NA	A	NA	A	NA	A	NA	A
BoESSR723	7	24635650	A	A	A	NA	A	NA	A	A	A	A	A	A	A	A	NA	A	A	A	NA	A	NA	NA	A	A	A	A	NA	NA	A	NA	NA	A	A	NA	NA	NA	A	A	NA	NA	A	NA	A	NA	A	NA	A
Na12B11	7	32820310	A	A	A	NA	A	NA	A	A	A	A	A	A	A	A	NA	A	A	A	NA	A	NA	NA	A	A	A	A	NA	NA	A	NA	NA	B	B	NA	NA	NA	A	A	NA	NA	A	NA	A	NA	A	NA	A
BoSF2016	7	37347662	A	A	A	NA	A	NA	A	A	A	A	A	A	A	A	NA	A	A	A	NA	A	NA	NA	A	A	A	A	NA	NA	A	NA	NA	B	B	NA	NA	NA	A	A	NA	NA	A	NA	A	NA	A	NA	A
BoSF2678	8	20507382	A	A	A	NA	A	NA	A	A	A	A	A	A	A	A	NA	A	A	A	NA	A	NA	NA	A	A	A	A	NA	NA	A	NA	NA	A	A	NA	NA	NA	A	A	NA	NA	A	NA	A	NA	A	NA	A
BoESSR462	8	38301818	A	A	A	NA	A	NA	A	A	A	A	A	A	A	A	NA	A	A	A	NA	A	NA	NA	A	A	A	A	NA	NA	A	NA	NA	A	A	NA	NA	NA	A	A	NA	NA	A	NA	A	NA	A	NA	A
CB10092	8	38579021	A	A	A	NA	A	NA	A	A	A	A	A	A	A	A	NA	A	A	A	NA	A	NA	NA	A	A	A	A	NA	NA	A	NA	NA	A	A	NA	NA	NA	A	A	NA	NA	A	NA	A	NA	A	NA	A
BoSF2819	8	39053207	A	A	A	NA	A	NA	A	A	A	A	A	A	A	A	NA	A	A	A	NA	A	NA	NA	A	A	A	A	NA	NA	A	NA	NA	A	A	NA	NA	NA	A	A	NA	NA	A	NA	A	NA	A	NA	A
BoSF2612	8	39792591	A	A	A	NA	A	NA	A	A	A	A	A	A	A	A	NA	A	A	A	NA	A	NA	NA	A	A	A	A	NA	NA	A	NA	NA	A	A	NA	NA	NA	A	A	NA	NA	A	NA	A	NA	A	NA	A
BoSF2517	8	40907181	A	A	A	NA	A	NA	A	A	A	A	A	A	A	A	NA	A	A	A	NA	A	NA	NA	A	A	A	A	NA	NA	A	NA	NA	A	A	NA	NA	NA	A	A	NA	NA	A	NA	A	NA	A	NA	A
BoE836	8	41048747	A	A	A	NA	A	NA	A	A	A	A	A	A	A	A	NA	A	A	A	NA	A	NA	NA	A	A	A	A	NA	NA	A	NA	NA	A	A	NA	NA	NA	A	A	NA	NA	A	NA	A	NA	A	NA	A
BrBAC260	8	41244859	A	A	A	NA	A	NA	A	A	A	A	A	A	A	A	NA	A	A	A	NA	A	NA	NA	A	A	A	A	NA	NA	A	NA	NA	A	A	NA	NA	NA	A	A	NA	NA	A	NA	A	NA	A	NA	A
BoSF2601.j	9	826189	A	A	A	NA	A	NA	A	A	A	A	A	A	A	A	NA	A	A	A	NA	A	NA	NA	H	H	H	H	NA	NA	A	NA	NA	A	A	NA	NA	NA	A	A	NA	NA	A	NA	A	NA	A	NA	A
BoSF2564	9	3764017	B	B	B	NA	B	NA	A	A	A	A	A	A	A	A	NA	A	A	A	NA	A	NA	NA	B	B	B	B	NA	NA	A	NA	NA	A	A	NA	NA	NA	A	A	NA	NA	A	NA	A	NA	A	NA	A
Ol11.H06	9	4242853	A	A	A	NA	A	NA	A	A	A	A	A	A	A	A	NA	A	A	A	NA	A	NA	NA	A	A	A	A	NA	NA	A	NA	NA	A	A	NA	NA	NA	A	A	NA	NA	A	NA	A	NA	A	NA	A
[truncated: 7 more rows]
[truncated: 53 more columns]

## Sheet: S6
Table S6. Genotypes in 2015 spring field.
[truncated: 92 more rows]
[truncated: 185 more columns]

[truncated: 7 more sheets: S7, S8, S9, S10, S11, S12, S13]
